# Supplementary material for: Dementia with lewy bodies patients with high tau levels display unique proteome profiles
Source: Mol Neurodegener. 2024 Dec 19;19:98. doi: 10.1186/s13024-024-00782-0 (PMC11657859; doi:10.1186/s13024-024-00782-0)
Supplement: Supplementary file 1 — Supplementary Material 1. [file 13024_2024_782_MOESM1_ESM.zip]

Archive with 6 entries (6 files):
- Supplementary Figure 1.docx
- Supplementary Figure 2.docx
- Supplementary Figure 3.docx
- Supplementary Figure 4.docx
- Supplementary Figure 5 .docx
- Supplementary Figure 6.docx
