# Supplementary material for: Dementia with lewy bodies patients with high tau levels display unique proteome profiles
Source: Mol Neurodegener. 2024 Dec 19;19:98. doi: 10.1186/s13024-024-00782-0 (PMC11657859; doi:10.1186/s13024-024-00782-0)
Supplement: Supplementary file 3 — Supplementary Material 3. [file 13024_2024_782_MOESM3_ESM.xlsx]

## Sheet: CT_vs_DLB_subgroups
Protein	Gene	CT1.1_Log2_Intensity	CT1.2_Log2_Intensity	CT1.3_Log2_Intensity	CT2.1_Log2_Intensity	CT2.2_Log2_Intensity	CT2.3_Log2_Intensity	CT3.1_Log2_Intensity	CT3.2_Log2_Intensity	CT3.3_Log2_Intensity	CT4.1_Log2_Intensity	CT4.2_Log2_Intensity	CT4.3_Log2_Intensity	CT5.1_Log2_Intensity	CT5.2_Log2_Intensity	CT5.3_Log2_Intensity	CT6.1_Log2_Intensity	CT6.2_Log2_Intensity	CT6.3_Log2_Intensity	CT6.4_Log2_Intensity	CT7.1_Log2_Intensity	CT7.2_Log2_Intensity	CT7.3_Log2_Intensity	CT7.4_Log2_Intensity	CT7.5_Log2_Intensity	CT7.6_Log2_Intensity	CT8.1_Log2_Intensity	CT8.2_Log2_Intensity	CT8.3_Log2_Intensity	CT8.4_Log2_Intensity	DLB1.1_Log2_Intensity	DLB2.1_Log2_Intensity	DLB2.2_Log2_Intensity	DLB3.1_Log2_Intensity	DLB3.2_Log2_Intensity	DLB3.3_Log2_Intensity	DLB4.1_Log2_Intensity	DLB4.2_Log2_Intensity	DLB5.1_Log2_Intensity	DLB6.1_Log2_Intensity	DLB6.3_Log2_Intensity	DLB7.1_Log2_Intensity	DLB8.1_Log2_Intensity	DLB9.1_Log2_Intensity	DLB9.2_Log2_Intensity	DLB9.3_Log2_Intensity	DLB9.4_Log2_Intensity	DLB9.5_Log2_Intensity	DLB9.6_Log2_Intensity
sp|Q15019-2|SEPT2_HUMAN	SEPTIN2	22.9466	22.9114	23.2276	23.6865	21.3055	20.8695	22.8182	21.3968	22.7038	21.4992	21.3094	21.314	22.9445	22.7462	23.0666	23.2961	22.8979	23.6431	22.9219	24.3376	23.8858	23.6971	23.2821	22.1704	22.9516	23.5638	22.4534	22.9874	22.8058	23.1775	22.2018	21.2825	22.8235	22.9302	23.3511	23.3645	22.7994	23.9225	23.0187	21.9076	23.8858	23.0062	22.5833	23.4551	23.0022	23.0376	23.8191	24.0772
sp|Q9UH03-2|SEPT3_HUMAN	SEPTIN3	21.6543	21.1521	21.663	20.7829	20.106	20.4906	19.8758	20.5677	20.9195	20.8357	20.8697	20.8171	21.2175	21.1827	21.1079	21.4766	20.9806	21.8091	20.9616	20.9585	21.0328	20.8335	21.4985	20.9541	21.5839	21.3035	21.1147	21.4322	21.0253	21.1226	22.2733	20.9823	21.5046	21.3868	21.0358	21.2709	20.8883	20.7511	20.5216	20.8642	21.1905	21.4012	21.0833	21.6269	21.3868	21.3052	21.5736	21.3507
sp|O43236|SEPT4_HUMAN	SEPTIN4	21.388	21.5692	22.17	22.1061	21.7933	21.6192	21.4629	21.4062	21.769	21.8339	21.7169	21.8819	21.8204	21.6313	21.8292	21.7867	22.3831	22.3306	21.7413	22.0681	22.7429	22.2545	22.3367	21.0493	21.8501	22.0262	20.6361	20.95	21.4032	21.3424	21.139	21.0997	21.1944	21.4245	21.5746	21.8631	20.9919	21.1609	21.4531	21.0443	22.5701	21.3364	21.2371	21.669	21.4982	21.389	21.9487	22.5634
sp|Q99719-2|SEPT5_HUMAN	SEPTIN5	22.7956	21.7592	22.5091	21.3221	20.7241	20.9001	20.3597	21.085	21.203	21.1588	21.226	21.3866	22.3972	22.2481	22.1976	22.4751	21.7296	22.8871	21.8697	21.0237	21.9074	21.6097	22.6363	21.0923	22.351	22.1675	21.6727	21.9577	21.7103	21.5562	21.7065	21.1414	22.2333	22.0502	21.669	21.9779	21.5786	21.0992	20.7165	21.6086	22.098	22.2156	21.7932	21.9689	22.0509	21.5854	22.3369	21.9096
sp|Q99719|SEPT5_HUMAN	SEPTIN5	23.2258	22.0957	23.0486	21.798	21.2866	21.3999	20.8962	21.8139	21.8677	21.7636	21.9226	22.0904	22.82	22.7123	22.6649	23.0484	22.2677	23.3511	22.3795	21.4956	22.3821	22.0897	23.083	21.6731	22.8639	22.6268	22.0996	22.4771	22.3332	22.1126	22.2301	21.7912	22.8699	22.4917	22.1597	22.5943	22.368	21.6711	21.1527	22.1287	22.5199	22.7346	22.374	22.5874	22.6566	22.2604	22.8202	22.3757
sp|Q14141-2|SEPT6_HUMAN	SEPTIN6	24.1095	23.5522	24.1719	23.3511	22.5576	23.3778	22.7502	23.3778	23.848	23.2043	23.4425	23.4041	23.867	23.9406	23.7389	23.7077	23.4298	24.1642	23.3645	23.5983	23.654	23.4676	23.8288	23.3778	24.0854	23.9672	23.2381	23.6209	23.5638	22.9863	23.6649	22.7387	23.7182	23.4923	23.5285	23.9847	23.0676	23.1743	22.3292	22.7971	23.9043	23.6865	23.4923	24.1642	23.7389	23.7995	23.9406	23.848
sp|Q16181-2|SEPT7_HUMAN	SEPTIN7	24.0105	23.7286	24.3307	24.3578	22.6531	22.4705	23.7594	23.2051	23.9933	23.2195	23.125	23.0871	23.8764	23.8858	23.8764	23.7286	23.8093	24.4041	23.7286	24.5463	24.4425	24.002	23.9584	22.8518	23.9043	24.1015	23.2267	23.6649	23.5983	23.5522	22.8255	21.3913	23.848	23.8093	23.9672	23.9672	23.4298	24.1795	23.1398	22.8435	24.239	23.5638	23.4298	24.0526	23.4298	23.5165	24.317	24.5105
sp|Q16181|SEPT7_HUMAN	SEPTIN7	24.019	23.7286	24.3444	24.3444	22.632	22.4573	23.7182	23.1754	23.9584	23.199	23.1106	23.0748	23.8576	23.8858	23.8576	23.7182	23.7895	24.417	23.7389	24.5404	24.4425	24.002	23.976	22.9031	23.9316	24.1174	23.2275	23.6757	23.6096	23.5404	22.8263	21.5236	23.848	23.7895	23.9584	23.9847	23.4551	24.1015	23.1393	22.8313	24.2463	23.5983	23.417	24.0691	23.417	23.5165	24.2891	24.4984
sp|Q92599-4|SEPT8_HUMAN	SEPTIN8	23.2961	23.632	23.976	25.0772	22.7254	22.6904	24.3578	22.9875	24.0443	23.1108	23.0899	23.0646	23.6649	23.7389	23.5404	23.654	23.9225	24.3511	23.6971	24.9361	24.9495	24.4862	24.141	23.2103	23.6649	24.2243	22.6483	23.062	23.1739	23.632	23.156	22.1919	23.2821	23.3645	24.0935	23.848	23.0026	24.3645	23.8385	22.6451	24.7492	23.3376	22.8147	23.8764	23.2256	23.3511	24.1253	24.7024
sp|Q92599|SEPT8_HUMAN	SEPTIN8	23.3101	23.5983	23.9495	25.0105	22.7444	22.7181	24.317	23.0093	24.019	23.0855	23.0829	23.0587	23.6757	23.7286	23.5638	23.6431	23.895	24.3307	23.6757	24.9043	24.895	24.4551	24.1174	23.2394	23.6649	24.2021	22.6667	23.0961	23.1927	23.5869	23.156	22.1919	23.2961	23.3645	24.0443	23.8191	23.0049	24.3307	23.7895	22.674	24.7077	23.3376	22.8363	23.867	23.2535	23.3778	24.0935	24.632
sp|Q9UHD8-2|SEPT9_HUMAN	SEPTIN9	21.4933	21.1416	21.5824	21.5561	20.8558	20.9023	21.0895	21.3856	21.5145	21.413	21.6802	21.6687	21.0966	21.3132	21.1461	21.4709	21.2028	21.3008	21.3413	21.4085	21.1591	21.2881	21.1704	21.7462	21.1611	21.5452	21.0326	21.4475	21.1062	21.3122	21.7905	21.5827	21.3799	21.4194	21.419	21.5111	21.205	20.8932	21.4683	21.1964	21.2643	21.5827	21.2683	21.4509	21.4494	21.394	21.5653	21.8495
sp|Q9P0V9-2|SEP10_HUMAN	SEPTIN10	18.877	19.596	20.0077	21.3709	18.3239	19.2181	20.7775	18.8204	20.2691	18.907	19.0992	19.0257	19.4134	19.9839	19.2978	19.5427	20.3389	20.5154	20.1525	21.3209	21.1925	20.7905	20.2976	19.2122	19.4974	20.385	18.8757	18.9601	18.8709	19.6791	20.8198	19.5739	18.8301	19.2407	20.051	20.1297	19.2071	20.0611	20.1699	18.3713	20.3704	18.8487	18.7834	20.2464	19.2235	19.6389	20.3504	20.8283
sp|Q9NVA2|SEP11_HUMAN	SEPTIN11	24.1332	23.5285	24.1095	23.1483	22.1675	22.9894	22.6212	23.19	23.5285	22.9063	22.872	22.8913	23.7895	23.7796	23.7492	23.7895	23.2291	24.275	23.3511	23.9847	23.7796	23.5045	23.848	23.1348	24.1095	23.8764	23.1379	23.6209	23.4425	23.1367	23.4923	22.8669	23.8093	23.654	23.7286	23.8093	23.0015	23.7695	22.5444	22.6264	23.895	23.6649	23.417	24.0772	23.6209	23.7077	24.0275	23.8764
sp|P01023|A2MG_HUMAN	A2M	20.3409	20.7412	20.8355	21.1943	19.7303	19.9681	21.6702	21.722	21.3255	20.5587	20.696	20.5758	20.5116	20.6758	20.3994	20.3584	21.3753	21.0988	20.9551	21.8337	21.2751	21.5179	20.3874	21.3179	20.6477	20.8909	19.9949	22.1296	20.8767	20.4107	20.096	20.2653	20.2828	21.1154	21.5638	20.9887	21.1784	20.7222	20.9958	19.1715	20.8758	20.8178	21.0729	21.1354	21.1577	20.3092	20.9332	21.3872
sp|Q2M2I8|AAK1_HUMAN	AAK1	20.437	19.9253	20.2336	17.9317	18.8427	19.5428	17.4873	18.7076	18.4031	18.8152	19.1977	19.4135	19.3912	20.4944	19.4868	19.9433	18.587	19.4044	19.4723	17.0709	18.3795	18.548	19.4947	19.7309	19.809	19.6981	20.1488	19.9081	20.5342	19.5277	19.9485	20.5182	20.2775	19.9433	19.1708	20.0538	19.8455	18.8177	19.1362	20.3251	18.8781	20.0864	20.3113	20.2411	20.7655	20.1347	19.4089	18.8988
sp|P49588|SYAC_HUMAN	AARS	19.6539	18.9633	19.3932	18.6164	18.998	19.5355	18.1622	19.0201	18.5139	19.3319	19.238	19.0318	19.5695	19.0607	19.5957	19.6366	19.2034	18.6964	18.534	19.3833	18.8814	19.1729	19.6502	19.3045	19.0701	19.3085	19.6422	19.5692	19.6353	19.9563	20.1261	20.1144	19.4227	19.2759	18.6695	19.4759	19.9524	18.9929	19.8764	19.9077	19.2473	19.6883	19.7305	19.1744	19.7274	19.5295	19.0241	19.129
sp|Q9BTE6-2|AASD1_HUMAN	AARSD1	17.5731	0	0	0	18.0892	18.2218	0	16.9097	16.5904	17.2873	17.3005	16.8826	16.9611	17.1319	17.3231	17.6048	17.2268	0	16.3319	0	0	16.3306	0	0	16.8946	0	17.3564	17.0812	0	17.7414	0	0	17.2998	0	0	16.8922	17.9722	0	17.2488	17.7339	0	17.6052	17.2241	16.8575	17.3567	17.4448	0	0
sp|Q9NRN7|ADPPT_HUMAN	AASDHPPT	17.4027	0	16.9933	0	16.7128	0	0	16.7851	16.7705	16.7936	16.5596	16.8389	17.1683	0	16.7728	17.2153	16.8522	0	0	0	0	0	16.9879	0	16.6729	16.6799	17.127	17.2221	16.9045	17.5397	0	0	16.9027	17.0525	0	17.0086	18.0616	0	16.6656	17.4945	16.5301	17.4422	17.3979	16.9505	17.2043	17.1287	17.0985	0
sp|Q9UDR5|AASS_HUMAN	AASS	17.5229	17.769	18.4901	18.4061	16.5745	0	18.5996	17.147	17.4695	0	0	0	17.5462	17.8708	17.7229	17.8243	18.9401	18.7868	18.496	19.1063	19.1381	18.9385	18.1644	18.2438	17.8097	18.2292	17.2678	17.0174	17.1819	17.8501	0	0	17.3529	17.886	18.4664	18.0472	16.7353	18.8107	18.1046	16.6126	19.3625	17.9017	17.7073	18.3207	17.8585	18.1906	18.5481	19.1329
sp|P80404|GABT_HUMAN	ABAT	21.4834	20.9225	21.4492	20.3	20.9699	19.9428	20.3893	21.4422	21.0644	21.4877	21.3845	21.3145	21.4379	21.1145	21.6683	21.4051	21.3043	21.3935	21.0287	19.5266	20.2876	20.7108	21.0545	20.295	21.4951	21.0981	21.0961	20.7951	20.9626	20.4841	20.6239	20.3405	21.4715	21.8198	21.1537	21.3498	20.916	20.9548	19.9314	20.4892	20.6705	21.2987	21.2396	21.222	21.3713	21.159	21.071	20.6586
sp|Q9BZC7-3|ABCA2_HUMAN	ABCA2	16.7093	0	16.8326	0	17.0947	0	0	0	16.6727	17.2278	16.6181	16.7929	16.9406	17.2192	17.0134	17.2539	16.8836	0	0	0	16.2894	16.7178	17.308	0	0	17.1015	16.8795	16.7269	16.8443	17.2952	0	0	16.5707	16.7651	0	16.9869	17.3116	0	17.5591	17.019	16.9692	16.2002	16.6931	16.9064	17.0678	17.0263	17.6601	17.5576
sp|Q99758|ABCA3_HUMAN	ABCA3	17.1265	0	0	0	16.7084	0	0	0	0	16.358	0	0	0	16.3661	16.1878	16.6389	0	0	0	0	0	0	0	0	0	16.9849	16.525	16.7638	16.2929	0	0	0	16.0308	0	0	0	16.895	0	0	16.5075	0	17.5024	0	0	17.2951	16.8326	0	0
sp|P28288|ABCD3_HUMAN	ABCD3	17.0279	0	17.1307	0	16.9899	0	0	0	0	17.2192	0	0	0	0	16.9245	17.3788	17.0644	0	0	0	0	0	16.8396	0	16.6042	0	17.3188	16.9587	16.8678	17.869	0	0	16.6756	0	0	17.0225	17.4065	0	17.2319	17.3061	0	0	16.8849	17.8061	17.3814	16.8611	0	17.1342
sp|P61221|ABCE1_HUMAN	ABCE1	17.5157	0	17.5308	17.383	18.0304	17.8533	17.7006	17.4673	17.4269	17.5458	17.4367	17.2399	17.3121	17.3832	17.454	17.8633	17.6493	17.3575	17.6497	17.698	17.5537	17.4647	17.659	17.2437	17.4497	17.7493	17.5567	17.5896	17.6148	17.4892	18.0215	0	17.5502	17.4153	17.3924	17.3452	17.9579	18.4703	17.5408	17.6014	17.5447	17.5147	17.4352	17.4056	17.6827	17.3601	17.4559	17.5964
sp|Q8NE71|ABCF1_HUMAN	ABCF1	18.1398	0	17.5531	0	18.0885	18.373	16.4137	17.7154	17.6067	18.3394	18.1151	18.0137	17.8409	0	17.8633	18.1178	18.0902	0	0	0	0	17.0874	17.976	0	17.7657	17.7954	18.5741	17.7953	18.1857	18.6146	0	18.5152	17.8304	18.0724	0	18.0528	18.2434	0	18.2972	18.6373	18.2389	17.9078	18.3487	18.0405	18.1846	17.9183	17.5461	0
sp|Q9UG63-2|ABCF2_HUMAN	ABCF2	16.9731	0	16.6707	0	16.6644	0	0	0	0	16.9882	0	0	0	0	0	16.9254	0	0	0	0	0	0	0	0	16.6402	0	17.0672	16.746	16.9153	17.4194	0	0	16.4918	16.9376	0	16.9052	16.6295	0	16.949	16.9538	0	16.9354	17.0936	17.0868	17.4165	17.0016	0	0
sp|Q9NUJ1|ABHDA_HUMAN	ABHD10	19.3927	19.2157	19.6443	19.5137	19.3363	19.1005	18.4555	19.6065	19.5072	19.5515	19.5443	19.4605	19.1235	19.2787	19.5142	19.822	19.8928	19.701	19.6224	19.0615	19.1344	19.4583	19.4584	19.1025	19.9161	19.4311	18.9813	19.4939	18.6761	18.3587	19.8876	19.1911	19.2414	19.4451	19.2214	19.4234	19.2628	18.8778	18.946	18.9805	19.0551	19.8846	19.772	19.5365	19.3705	19.7552	19.7767	19.0764
sp|Q96IU4|ABHEB_HUMAN	ABHD14B	16.5011	0	17.4284	0	0	0	0	16.9453	16.9044	16.9198	17.2199	16.903	17.3088	17.3323	17.3058	17.4898	17.7478	17.4297	17.4261	17.7604	17.5083	17.8299	17.3177	0	17.6151	17.4547	17.3905	17.2311	17.4293	17.5611	0	0	17.1009	17.152	17.3485	17.4165	17.2305	17.5592	17.9777	17.4272	17.5628	17.3554	17.5635	17.3251	17.5669	17.508	17.7649	17.3077
sp|O95870|ABHGA_HUMAN	ABHD16A	17.1171	0	0	0	17.3117	0	0	17.3325	0	17.3242	18.1315	16.8645	17.2588	0	0	0	17.9479	0	0	0	0	0	17.0893	0	17.3367	0	17.6378	17.9217	17.6017	0	0	0	17.3928	17.2411	0	0	16.9636	0	17.7936	17.5539	0	17.0599	17.628	17.3471	17.1161	17.8157	0	0
sp|Q9BV23|ABHD6_HUMAN	ABHD6	0	0	0	0	17.1178	0	0	16.9012	0	16.9774	16.8055	16.6633	0	16.8696	0	16.9074	16.7542	16.1585	0	0	0	0	16.6289	0	16.5107	0	16.9269	16.7116	16.8112	17.167	0	0	16.379	16.7639	0	16.0996	17.0109	0	17.0177	17.1331	0	16.9245	16.6992	0	16.9016	16.5456	0	0
sp|Q8IZP0-10|ABI1_HUMAN	ABI1	18.0922	0	17.778	0	18.2342	19.1391	0	17.7492	17.4301	18.0233	17.844	17.7219	17.8588	17.7876	18.0099	17.9705	17.4966	17.4576	0	17.85	0	17.6663	17.5948	0	17.7955	17.5437	18.2864	18.3003	18.4891	17.869	0	0	18.1347	17.9261	17.5182	18.1006	17.9018	17.992	17.6034	18.263	17.214	18.2705	18.2404	18.1789	18.1735	18.1895	18.2005	0
sp|Q9NYB9-2|ABI2_HUMAN	ABI2	18.2002	0	17.7876	0	17.8493	0	0	17.3568	17.1125	17.7891	17.4842	17.7724	17.7274	17.6216	17.8095	17.6258	17.079	16.896	0	17.2821	0	16.8634	17.3675	0	17.6433	17.3556	18.2811	18.0655	18.0652	17.6227	0	0	17.9629	17.4441	16.9782	17.743	17.8981	0	17.4558	18.1305	16.8775	18.0925	17.9551	17.5915	18.0409	18.0027	17.7485	0
sp|O14639|ABLM1_HUMAN	ABLIM1	17.4424	0	17.3771	17.3707	18.7549	18.0519	0	18.3674	18.1005	18.4673	18.3466	18.2067	17.3338	17.7207	17.4803	17.8062	18.6705	17.4474	17.5966	0	16.8788	17.3714	17.5069	18.1589	17.6688	17.333	17.7552	18.13	17.7974	17.9824	18.1287	18.2252	17.9585	17.8214	17.1202	17.7201	16.8369	17.5392	17.9185	18.3348	17.5294	17.7831	17.9335	17.6098	17.4521	17.8415	17.4324	0
sp|Q6H8Q1-2|ABLM2_HUMAN	ABLIM2	18.1975	0	17.7367	0	17.4801	17.903	0	17.4488	0	17.608	17.2525	17.252	17.4608	17.7226	17.9436	17.6114	16.8607	17.1815	17.0913	0	0	16.888	17.05	18.3964	17.5594	17.3572	17.8648	17.816	18.2169	18.1817	18.8681	19.2559	18.1449	17.8061	17.3029	17.4594	17.0489	17.5598	17.3716	18.5978	17.0008	18.1675	18.6142	17.5013	17.7149	18.2788	17.4722	0
sp|Q6H8Q1-3|ABLM2_HUMAN	ABLIM2	18.1573	0	17.7433	0	17.4841	17.9086	0	17.4505	0	17.6292	17.2547	17.2543	17.4605	17.7355	17.958	17.6235	16.863	17.2648	17.0918	0	0	16.8901	17.1172	18.3982	17.5757	17.361	17.8775	17.7859	18.1907	18.2114	18.8683	19.2763	18.1318	17.8321	17.3066	17.4634	17.0557	17.5656	17.3712	18.5816	16.9975	18.1241	18.5522	17.5089	17.7407	18.2669	17.4747	0
sp|Q6H8Q1-9|ABLM2_HUMAN	ABLIM2	18.2217	0	17.7368	0	17.4803	17.9023	0	17.449	0	17.6163	17.2516	17.3322	17.4609	17.7227	17.9438	17.6116	16.8609	17.1817	17.0903	0	0	16.8882	17.0501	18.4979	17.5191	17.3572	17.8651	17.8003	18.193	18.2076	18.866	19.2552	18.1658	17.8063	17.3032	17.4276	17.0125	17.5601	17.3718	18.6035	17.001	18.1944	18.6127	17.5015	17.7437	18.2683	17.4724	0
sp|Q12979-4|ABR_HUMAN	ABR	19.1521	18.1484	18.5798	0	17.5039	18.1247	0	17.0044	17.0056	17.3623	17.069	17.0542	18.1458	18.1357	18.3658	18.9209	17.4082	17.693	17.1605	16.9497	0	17.0381	18.1353	18.4111	18.2784	18.0542	19.1029	18.9428	18.7965	18.9905	19.8397	19.3828	18.3465	18.1968	17.1911	18.2587	18.9599	17.8701	18.4825	18.879	17.2744	18.9139	18.7014	18.2247	18.6575	18.6517	18.1412	17.7103
sp|Q15018|ABRX2_HUMAN	ABRAXAS2	16.8753	0	0	0	0	0	0	0	0	0	0	0	0	0	16.2407	0	0	0	0	0	0	0	16.4285	0	16.6486	0	16.1879	0	0	0	0	0	16.3823	16.3605	0	0	0	0	16.3078	15.6931	0	17.0019	0	0	0	0	0	16.5108
sp|P09110|THIK_HUMAN	ACAA1	17.6292	0	18.0476	17.8931	17.8254	17.8908	17.7453	17.4373	17.8309	17.4263	17.8642	17.7172	17.5909	18.4231	17.9544	18.0828	17.8313	18.4971	18.3007	18.0187	18.183	18.5942	18.2152	18.1434	17.8916	17.7641	17.5267	17.7405	17.8567	17.6069	0	0	18.1255	18.2115	18.0135	18.1872	17.5899	18.0993	18.0032	17.7295	18.2171	17.8605	17.6998	17.8371	17.7626	18.2167	17.6524	18.0015
sp|P42765|THIM_HUMAN	ACAA2	19.7647	20.263	20.6278	19.8428	19.9337	19.7215	20.0268	18.9657	19.7147	19.6262	19.6747	19.7428	20.3925	20.387	20.2099	19.8451	19.5365	19.908	19.709	19.8137	19.6385	19.884	20.0749	19.4244	20.0152	20.2822	20.4063	18.633	19.8628	19.7388	20.08	19.3091	20.115	19.9594	20.3019	20.5314	20.0629	19.6511	19.8419	19.2315	20.1834	19.3359	20.2798	20.2897	20.3211	20.1185	20.3066	20.3842
sp|Q13085-4|ACACA_HUMAN	ACACA	18.2362	0	18.0743	0	17.7871	17.9258	0	17.3882	0	17.7244	18.0198	17.7843	17.799	17.8922	17.8342	18.1615	17.6322	17.475	0	0	0	0	17.7655	17.7407	17.7935	17.9314	18.3542	18.1719	17.9854	18.4355	0	0	17.8439	17.7266	0	18.0198	17.7964	0	18.2629	18.2984	18.4089	18.1617	18.0862	17.9058	18.3501	18.2318	0	0
sp|O00763-2|ACACB_HUMAN	ACACB	17.3979	0	17.0482	0	17.0357	0	0	0	0	16.8667	0	0	0	17.0679	0	17.1883	16.6658	0	0	0	0	0	16.7812	0	17.1151	17.3129	17.5306	17.2059	17.0594	17.5247	0	0	16.7277	0	0	17.3871	16.1816	0	17.481	17.339	0	17.1515	17.3907	0	17.6975	17.3751	0	0
sp|Q9UKU7|ACAD8_HUMAN	ACAD8	17.0972	17.5951	17.3327	17.2135	17.3504	17.0252	17.02	17.392	17.4531	17.2292	17.402	17.3441	17.673	17.7698	17.5832	17.1383	17.5738	17.4362	17.5037	0	0	17.224	17.0575	17.3638	17.0588	16.9834	16.7976	16.8274	17.169	0	0	0	16.6701	16.8828	17.2805	17.207	16.7713	17.3392	0	16.5494	17.1435	17.2275	17.0372	17.4812	17.0278	17.631	17.5696	17.2689
sp|Q9H845|ACAD9_HUMAN	ACAD9	17.3002	0	17.8777	17.6099	17.4197	0	17.7113	17.457	17.53	17.404	17.5946	17.5032	17.7665	17.4762	17.7147	17.6506	17.4703	18.1037	17.5775	17.0217	17.1911	17.4052	17.5332	17.8148	17.6793	17.6262	17.2678	16.9993	17.1326	0	0	0	16.8552	17.088	17.4525	17.5975	16.7474	18.826	17.3198	16.7705	16.9363	17.3018	17.0825	17.9314	17.4749	17.6439	17.4315	17.679
sp|P11310-2|ACADM_HUMAN	ACADM	19.5469	19.9899	19.8963	19.3268	19.7253	19.3329	19.406	19.7915	19.8572	19.6412	19.9892	18.9161	19.9799	19.4728	19.7194	19.5165	19.9447	19.8489	19.0588	19.2432	18.4821	19.2584	19.7331	18.5839	19.2574	19.6464	19.0522	18.742	19.1649	18.8306	19.314	19.2359	18.9528	19.7677	19.4559	19.108	18.3552	19.3966	19.0373	17.8374	19.0502	19.0259	19.0956	19.5749	19.2123	18.9986	19.5742	19.6512
sp|P16219|ACADS_HUMAN	ACADS	18.4273	19.3751	19.4076	19.0813	18.0517	0	18.3866	17.3916	17.7102	17.7214	18.436	18.8289	19.1022	19.224	18.3628	18.5301	18.5594	18.9073	19.3063	17.7737	18.4275	18.4807	19.4123	18.3694	18.2227	18.6191	17.631	17.4492	18.4366	17.9558	18.4021	18.4706	18.262	17.0028	18.7686	19.31	0	18.9257	17.5624	17.2467	17.8865	18.0579	17.9804	19.4401	18.6296	18.9112	18.7084	19.4505
sp|P45954|ACDSB_HUMAN	ACADSB	17.6384	17.5979	18.0373	17.8579	18.6066	18.0719	17.673	18.0358	18.0391	18.4741	18.634	18.4513	18.212	18.3115	18.3284	18.1475	18.1439	18.1211	18.0297	17.3418	17.4382	17.7526	18.0009	17.7976	18.0327	17.9647	17.6696	17.1338	17.4525	17.5237	0	0	17.4468	17.5739	17.6232	17.7949	17.2052	0	17.5866	17.166	17.1689	17.8382	17.2771	17.8043	17.4945	17.2812	17.3732	17.7396
sp|P49748-3|ACADV_HUMAN	ACADVL	18.7254	18.8659	18.7188	18.91	18.3331	18.6337	18.9127	18.5424	18.7505	18.6279	18.6769	18.6595	18.8908	18.7064	18.5323	18.4261	18.747	18.9435	18.666	19.1409	18.7176	18.8893	18.7052	18.7154	18.4797	18.8122	18.5978	18.4527	18.4291	18.3182	0	0	18.1927	18.1165	18.929	18.8252	18.269	18.597	18.4099	18.0364	18.828	18.6084	18.6346	19.08	18.8179	18.5277	18.9849	19.2902
sp|P16112-2|PGCA_HUMAN	ACAN	21.7194	22.9062	22.6236	21.6154	19.7406	20.5141	20.8577	19.6057	20.192	18.4901	20.0013	19.1748	22.8548	22.4941	22.9361	22.0607	18.9539	22.4577	22.6585	22.3696	22.1198	22.0817	21.5375	20.946	22.1164	21.9517	22.1889	21.5611	22.205	22.0898	20.3734	19.8478	22.1969	23.48	22.7904	22.3876	22.2911	22.6985	21.6052	21.7446	22.4161	22.1319	22.3127	22.6405	22.6697	22.7989	22.8095	23.0219
sp|P24752|THIL_HUMAN	ACAT1	21.2035	21.2117	21.5619	20.6688	21.1323	21.0425	20.5726	21.2522	20.8489	20.651	21.0101	20.859	21.2802	21.5308	21.444	20.9402	21.133	21.2545	21.1464	20.4555	20.7615	21.0192	21.1769	21.469	21.3152	21.2157	20.8191	20.7512	20.7917	20.5914	20.4501	21.1116	21.031	21.1788	21.1292	21.1016	20.8161	20.8279	20.3742	20.2228	20.6529	21.0061	20.8073	21.2021	21.1002	21.0631	20.9181	20.4966
sp|Q9BWD1|THIC_HUMAN	ACAT2	19.7216	19.6494	20.1036	19.6652	19.1698	17.9855	19.5303	18.2524	19.3503	18.7953	19.0677	18.8918	20.0933	20.0299	19.9316	19.647	19.1118	19.4438	19.6898	19.8994	19.9876	20.029	19.8117	18.5891	19.396	20.0477	19.2496	18.6148	19.1934	19.7147	19.3765	18.6265	19.6992	19.6692	19.9945	20.0484	20.0738	20.2047	19.2148	18.5631	19.6172	19.499	19.284	19.5955	20.2644	19.157	20.0988	20.2279
sp|Q8N6N7|ACBD7_HUMAN	ACBD7	17.7772	0	0	0	18.0994	0	0	18.3412	18.5436	18.4666	0	0	18.2513	0	18.7284	18.7339	19.4471	19.0451	19.1885	0	0	18.8183	18.9293	0	19.148	0	0	0	18.4279	0	0	0	18.8986	18.7879	0	18.1324	17.8637	0	0	18.6018	0	18.6313	17.8459	0	18.4337	0	0	0
sp|Q9UKV3|ACINU_HUMAN	ACIN1	17.1151	0	17.362	0	17.4491	18.9716	17.2896	17.8634	17.8021	18.1821	18.1325	18.1128	16.9647	17.8605	0	17.08	17.9163	16.7092	17.6031	16.9524	0	17.7523	17.891	17.6976	17.0535	17.368	17.0232	0	17.0168	17.4898	0	0	17.0833	17.2395	17.5758	17.3444	0	0	16.9081	17.5801	17.1666	17.0746	17.8788	17.6852	17.2496	17.658	0	0
sp|P53396|ACLY_HUMAN	ACLY	19.4051	19.3242	19.3949	21.2313	19.2763	19.5168	20.2395	19.0235	19.3791	19.2591	19.1773	19.1441	19.3671	19.0643	19.3288	19.6254	19.5669	19.0274	19.4791	20.2244	19.7998	19.6275	19.5817	18.9708	18.9677	20.232	19.3413	19.3923	19.3404	19.4064	19.6246	19.3839	19.1357	19.0906	19.1418	19.9419	19.3427	20.104	19.6925	19.4402	20.0234	19.3419	19.5145	19.6015	19.7843	19.4201	19.7105	20.3802
sp|P21399|ACOC_HUMAN	ACO1	18.2231	18.5395	18.37	18.3614	18.2065	17.9984	18.301	18.2182	18.5009	18.2371	18.2533	18.0991	18.5499	18.5298	18.6194	18.4247	18.6265	18.9112	18.4445	18.6564	18.5464	18.6504	18.8457	17.9949	18.3168	18.5334	17.9362	18.1262	18.3769	18.1219	19.2318	19.0012	18.5217	18.7773	18.6502	18.6098	18.4323	18.8395	18.4813	18.1057	18.6397	18.218	18.0844	18.471	18.3329	18.2325	18.7716	18.651
sp|Q99798|ACON_HUMAN	ACO2	22.3322	22.1264	22.498	21.5156	21.8416	20.9354	21.3338	22.4599	21.9888	22.3885	22.472	22.1681	22.2031	22.2959	22.5602	22.6964	22.3607	22.7183	22.424	21.0767	21.7092	22.0371	22.381	21.8523	22.7566	22.2454	22.106	21.7984	22.114	21.4494	21.1505	20.5383	22.2772	22.5957	22.1038	22.1191	21.8716	21.462	21.6422	21.7527	21.8888	22.4153	21.762	21.9897	22.2339	21.8885	22.0421	21.7156
sp|Q86TX2|ACOT1_HUMAN	ACOT1	17.9602	0	19.3865	18.2443	18.2583	0	18.0185	18.5136	18.3956	18.0552	18.4575	18.6764	18.0092	18.4904	18.6855	19.1949	18.9092	18.9235	19.2738	18.3213	18.2857	18.4405	19.0085	0	19.0548	18.6706	17.8312	17.3794	17.1294	17.8727	0	0	18.2026	18.1603	18.1991	18.7318	18.3357	0	18.0555	18.0821	17.7458	17.8717	18.0158	17.7561	17.9585	18.1643	18.2665	0
sp|Q9NPJ3|ACO13_HUMAN	ACOT13	20.2218	20.0476	20.4468	19.0639	18.5081	19.0133	18.6907	19.2668	19.2781	19.5934	19.3654	19.1225	19.9491	19.0963	20.3186	20.725	20.35	20.6739	20.4219	19.3897	20.0203	20.3711	20.3611	19.5094	20.8746	19.6964	19.7053	19.8101	19.8296	19.1629	0	19.5187	19.8909	20.3552	19.8646	19.8739	19.8936	19.4627	19.7352	19.833	19.9365	20.476	19.9431	19.8502	20.0277	19.5859	19.67	19.5158
sp|P49753|ACOT2_HUMAN	ACOT2	17.9602	0	19.3865	18.2443	18.2583	0	18.0185	18.5136	18.3956	18.0552	18.4575	18.6764	18.0068	18.4904	18.6812	19.1917	18.9178	18.9226	19.2779	18.3213	18.2857	18.4405	19.0058	0	19.0548	18.6706	17.8312	17.3794	17.1294	17.8727	0	0	18.2026	18.1602	18.1991	18.7318	18.3354	0	18.0555	18.0831	17.7458	17.8717	18.0158	17.7561	17.9585	18.1643	18.2665	0
sp|O00154-4|BACH_HUMAN	ACOT7	21.357	21.5082	21.6791	22.0835	20.8594	20.3834	21.5082	20.7565	21.1489	21.035	21.1505	21.2264	21.8297	21.9156	21.9981	21.9244	21.3983	21.6004	21.9991	21.3993	21.5506	21.6013	21.7931	20.4465	21.755	21.8688	21.5776	21.2999	21.3949	20.9264	19.9345	21.0687	21.4934	21.5915	21.5664	21.902	21.5338	21.4683	21.3591	21.115	21.5414	21.6869	21.2287	21.7133	21.7223	21.5894	21.7897	21.8598
sp|O14734|ACOT8_HUMAN	ACOT8	16.9477	0	0	0	17.0562	17.3564	0	0	0	0	0	0	0	16.7824	16.8512	17.1435	16.9867	0	0	0	0	0	16.6898	0	16.7201	15.9009	17.0903	16.8039	16.6414	17.388	0	0	16.7312	16.6757	0	17.1498	17.2948	0	0	17.2225	0	16.8599	16.5331	0	17.252	0	0	0
sp|Q9Y305|ACOT9_HUMAN	ACOT9	21.7321	21.7681	21.3063	20.6286	21.9968	21.6868	20.5909	21.164	20.9973	21.7084	21.3822	21.2188	21.5602	21.1749	21.532	21.3878	20.9499	20.8001	20.4723	21.1012	20.5913	20.7213	21.2177	0	21.3844	21.2652	22.2613	21.5021	21.5173	21.1781	0	23.4676	21.5423	21.6339	21.112	21.28	20.4868	20.82	20.9184	21.7803	20.6411	21.7395	21.9098	21.4719	21.6787	21.873	21.3999	21.1658
sp|Q15067-2|ACOX1_HUMAN	ACOX1	17.0963	17.5084	17.5794	17.2363	17.4145	17.8135	17.3274	16.7057	17.4571	17.2194	17.1246	17.141	17.9786	17.3832	17.7111	17.2687	17.2806	17.7208	17.5849	17.2061	17.1243	17.4813	17.5515	17.3972	16.949	17.5528	17.2512	16.946	17.2651	16.6545	0	0	17.4913	17.5434	17.5469	17.4172	17.4643	18.4074	16.5255	16.6122	17.3001	16.7099	17.0553	17.236	17.2081	17.3201	17.6623	17.5497
sp|O15254|ACOX3_HUMAN	ACOX3	17.9166	16.9997	17.7015	17.3666	17.0354	0	17.7157	17.1139	17.5094	17.1556	16.8982	17.0522	17.2471	17.2408	16.9091	17.5523	17.4943	17.8373	17.5325	17.0599	17.4322	17.416	17.7406	0	17.4275	17.7107	17.1671	17.2366	16.5376	17.2785	0	0	17.2407	17.7749	17.6004	17.5505	16.8188	17.6935	16.726	16.8195	17.3389	17.5293	17.1748	17.3816	17.4275	17.6	17.7914	17.8843
sp|P24666|PPAC_HUMAN	ACP1	18.4664	18.7555	18.262	18.5167	17.9748	18.097	18.5684	18.511	18.7476	18.4416	18.9862	18.6522	18.3093	18.6454	18.4716	18.8214	19.0177	18.9214	18.3556	18.6576	18.8045	18.6043	18.9022	0	18.9469	18.4827	18.7646	18.7414	18.3486	18.4264	0	0	18.6645	18.611	18.7362	18.7496	18.7174	18.0902	18.955	17.9475	18.2203	18.5457	18.4532	19.0079	18.4806	18.3471	18.8794	18.5041
sp|P24666-2|PPAC_HUMAN	ACP1	18.6945	18.5581	18.1713	18.4367	17.7759	18.0077	18.435	18.1402	18.4211	18.1831	18.8303	18.6198	18.0422	18.358	18.3019	18.3819	18.8498	18.8378	18.3626	0	18.6298	19.0897	18.4699	0	18.5068	17.8509	18.4805	18.499	17.9593	18.2394	0	0	18.4688	18.4017	18.4216	18.3984	17.6739	17.7657	0	18	17.8275	18.2797	18.0393	18.5358	18.4847	18.3436	18.7195	18.3496
sp|Q96GR2|ACBG1_HUMAN	ACSBG1	17.3597	0	17.2921	0	17	0	0	16.7025	0	16.7113	16.8275	16.8229	0	17.4072	16.8808	17.0135	16.8374	16.17	0	0	0	0	16.4002	0	0	16.8542	17.0496	16.7069	17.2176	17.2276	0	0	16.7397	0	0	16.3328	17.4293	0	17.057	17.1969	0	17.4051	17.1914	17.0936	17.3632	17.4239	17.4428	0
sp|O95573|ACSL3_HUMAN	ACSL3	18.9557	0	18.181	0	18.9808	17.6767	0	17.7146	17.353	17.8968	18.037	17.9608	17.7654	18.298	18.2054	18.5819	17.612	17.8193	17.3087	16.7698	0	17.2776	17.8557	18.0592	18.1587	17.8947	18.9217	18.8312	18.861	19.1823	0	19.1717	18.5079	18.3681	17.379	18.202	19.1546	17.4421	18.6555	19.1502	17.691	18.9172	19.0776	18.3425	18.9291	18.9163	18.233	17.936
sp|O60488-2|ACSL4_HUMAN	ACSL4	18.6634	0	17.9704	0	18.4381	0	0	17.3491	0	17.5861	17.6788	17.5195	17.012	17.7043	17.2839	18.0184	16.9443	17.6133	0	0	0	0	16.9461	0	17.4689	0	18.2721	18.303	18.114	18.9468	0	0	17.7225	17.826	0	17.6556	18.6265	16.8201	18.1326	18.7136	0	18.6742	18.7634	17.8835	18.7929	18.6831	17.7915	0
sp|Q9UKU0-3|ACSL6_HUMAN	ACSL6	19.0161	0	18.2953	0	18.1986	18.633	0	18.4191	17.7594	17.9019	18.4355	17.8547	16.8375	18.1267	17.6364	18.8996	18.4982	17.624	0	16.4933	0	16.8217	17.2909	18.2245	18.4154	17.4505	18.7287	19.0157	19.1945	18.9385	19.0612	19.3922	18.8767	18.7855	17.6806	17.9066	19.3362	17.8451	18.3958	19.8109	17.2727	19.0279	19.5204	18.3898	19.0681	19.05	18.2958	0
sp|Q9UKU0-1|ACSL6_HUMAN	ACSL6	19.011	0	18.2953	0	18.217	18.633	0	18.4191	17.7594	17.9333	18.4199	17.8547	16.8375	18.1306	17.6364	18.8996	18.5092	17.624	0	16.4932	0	16.8216	17.2909	18.2244	18.4154	17.4505	18.732	19.0331	19.1955	18.9276	19.0612	19.3922	18.8908	18.8042	17.6806	17.9066	19.3314	17.8452	18.3958	19.814	17.2726	19.0168	19.5079	18.3898	19.0515	19.05	18.2958	0
sp|Q9NUB1-2|ACS2L_HUMAN	ACSS1	17.2611	18.6074	17.9069	17.7471	17.637	0	0	0	17.2627	18.0764	18.0746	17.936	18.1989	18.2219	17.9891	18.4325	17.7019	17.8058	18.0159	18.1112	18.0635	18.2516	18.3424	0	18.0151	18.594	17.9149	18.8057	0	18.3973	0	0	16.7366	17.4179	17.5866	18.2895	17.8826	0	18.7885	16.911	18.1745	17.3337	0	17.7183	17.8729	17.6145	18.0146	18.0014
sp|Q9H6R3|ACSS3_HUMAN	ACSS3	16.6251	0	16.8573	16.9125	0	0	0	0	0	16.5735	16.7678	16.6608	17.0097	17.0296	16.9939	17.1156	17.4244	17.0573	17.2163	17.1256	16.9947	17.3883	17.2007	0	16.9212	17.3264	16.5186	0	16.0363	17.4653	0	0	16.8472	16.8405	17.2067	17.201	17.1418	18.0833	17.8759	16.2891	17.3975	17.1756	16.3179	17.107	17.1539	0	0	17.3174
sp|P68133|ACTS_HUMAN	ACTA1	25.6971	24.48	24.7645	23.5522	25.2133	24.7895	23.2312	25.0484	24.2317	25.2785	25.1757	25.6292	24.7945	24.4984	25.0894	24.6375	24.5869	24.2463	24.1642	23.9406	24.002	24.1253	24.5225	24.7389	24.6649	24.239	24.9271	25.1293	24.6375	25.1604	25.3679	24.2463	25.5926	24.9933	24.2821	24.5983	24.6971	25.3477	24.4984	25.1174	24.217	25.239	25.2133	24.5869	25.2607	25.4138	24.7846	24.1642
sp|P62736|ACTA_HUMAN	ACTA2	25.5345	24.2096	24.7234	23.4676	25.2426	25.1095	23.2679	25.065	24.2463	25.317	25.2021	25.7234	24.7441	24.558	25.1253	24.4105	24.4425	24.1332	24.141	23.848	24.0275	24.002	24.3645	25.1174	24.5983	24.1332	24.7182	25.0148	24.4551	24.9977	25.6431	24.5105	25.6292	24.9134	24.217	24.5404	24.6264	25.3943	24.5463	25.0443	24.1642	25.0609	25.3204	24.4862	25.1565	25.4008	24.6431	24.0772
sp|P60709|ACTB_HUMAN	ACTB	25.6348	24.6375	24.8576	23.7492	25.2679	25.5463	23.391	25.3066	24.4984	25.3877	25.3376	25.5983	24.989	24.7441	25.3239	24.7695	24.7129	24.5696	24.48	24.1795	24.2535	24.3645	24.6971	25.0813	25.0062	24.3444	24.9406	25.0854	24.7945	25.0317	25.0484	24.0526	25.4645	25.2821	24.4362	24.7182	24.7594	25.7568	24.6649	25.0894	24.4105	25.2996	25.0772	24.6865	25.1946	25.3477	24.7129	24.1253
sp|Q562R1|ACTBL_HUMAN	ACTBL2	25.1795	24.0275	24.2021	23.0537	25.4583	24.7492	22.6416	24.9361	24.1332	24.7895	24.7995	25.5492	24.3778	24.7338	25.3778	23.895	24.3511	24.3101	24.1565	23.9134	23.8576	23.867	24.239	25.0691	24.417	23.7895	23.7182	24.3778	24.0105	23.848	26.6458	24.4551	25.4488	24.9225	24.4738	24.1253	23.9584	25.7871	24.0359	24.7745	24.019	24.5165	24.4425	23.9406	24.604	24.867	24.3645	23.9043
sp|P68032|ACTC_HUMAN	ACTC1	25.6292	24.4425	24.7695	23.5522	25.2821	24.9361	23.2258	25.0443	24.2317	25.3135	25.217	25.6757	24.7594	24.5345	25.1095	24.6153	24.5696	24.2317	24.141	23.9043	23.9847	24.0854	24.5045	24.7389	24.6431	24.2317	24.9134	25.1488	24.6096	25.1565	25.3679	24.3376	25.6486	24.9539	24.2317	24.5696	24.7182	25.341	24.4923	25.1565	24.1719	25.1984	25.2856	24.5696	25.2499	25.3477	24.7286	24.141
sp|O94805|ACL6B_HUMAN	ACTL6B	17.5984	0	0	0	19.2433	18.4165	0	17.7146	17.8242	18.5665	17.789	17.9812	17.3501	16.9598	17.1965	17.2032	17.6803	0	0	0	0	0	0	0	16.9995	17.0548	17.2918	0	16.9156	16.9033	0	0	17.1127	0	0	16.7024	17.9709	0	0	17.342	0	17.5845	17.2673	17.0451	17.3732	17.4446	0	0
sp|P12814|ACTN1_HUMAN	ACTN1	21.9388	20.6485	21.3648	19.5646	19.8097	20.3946	19.8471	19.9372	19.9358	20.4035	20.291	20.0855	21.184	21.1175	21.6384	21.6396	20.166	21.2853	20.7537	20.0141	19.7271	19.9815	20.8366	21.0827	21.6719	20.8791	21.8288	22.0035	21.5442	20.8416	20.7689	21.4192	21.6087	21.159	20.328	21.3363	21.6033	21.1413	20.3718	21.608	20.4885	22.0383	21.8476	21.2918	21.5807	21.6387	21.2647	20.0872
sp|P12814-3|ACTN1_HUMAN	ACTN1	21.9444	20.651	21.3677	19.5671	19.8235	20.3971	19.8496	19.9397	19.9383	20.4059	20.2935	20.0879	21.1781	21.1263	21.6304	21.6321	20.1696	21.2826	20.7495	20.0166	19.7295	19.9839	20.8309	21.126	21.6716	20.8816	21.8426	22.005	21.5374	20.8356	20.7713	21.3833	21.6056	21.1517	20.3307	21.3435	21.6076	21.1438	20.3611	21.6092	20.4831	22.0385	21.8556	21.2955	21.5905	21.652	21.2672	20.0896
sp|P35609|ACTN2_HUMAN	ACTN2	21.865	20.7756	21.1432	20.2469	19.9905	20.7877	20.2959	20.4996	20.2712	20.6241	20.6682	20.514	20.8928	20.9003	21.1535	21.5369	20.7004	21.1116	20.703	20.4697	20.1258	20.1973	20.7581	21.5354	21.3748	20.9199	21.6611	21.8057	21.3183	20.7334	20.8542	21.5104	21.134	21.0494	20.5195	21.0862	21.0663	21.1606	20.5131	21.1136	20.5713	21.7258	21.1597	21.0029	21.2014	21.0988	21.1799	20.2705
sp|P35609-2|ACTN2_HUMAN	ACTN2	21.8711	20.7756	21.1433	20.2469	19.9905	20.7878	20.2959	20.4996	20.2712	20.6241	20.6682	20.514	20.8928	20.8947	21.1536	21.5402	20.7004	21.1118	20.703	20.4697	20.1258	20.1973	20.7558	21.5354	21.3684	20.9199	21.6707	21.8114	21.3253	20.7335	20.8542	21.5104	21.1353	21.0494	20.5195	21.0862	21.0954	21.1607	20.5131	21.113	20.6153	21.7258	21.1598	21.0029	21.2014	21.0988	21.1799	20.2705
sp|O43707|ACTN4_HUMAN	ACTN4	21.4043	21.1206	21.4195	20.9133	20.6132	20.6333	20.2009	20.8328	20.8263	20.9748	20.9852	20.9757	21.3186	21.2866	21.7423	21.4902	21.2665	21.4379	21.0003	20.7671	20.5732	20.8566	21.1987	21.2042	21.8218	21.1188	21.0305	21.5576	21.377	20.9879	21.2767	21.2511	21.4054	21.2327	20.7422	21.3847	21.4088	21.2911	21.0949	21.1377	21.2217	21.6543	21.4435	21.3948	21.2347	21.3513	21.2791	20.6243
sp|Q9NZ32|ARP10_HUMAN	ACTR10	18.475	18.9835	18.707	18.1493	18.541	18.2145	17.1392	17.57	17.634	18.4884	18.4143	18.8918	19.2197	18.7416	19.3133	18.3007	17.7497	17.7464	18.4005	17.7335	17.7433	17.7861	18.6711	17.9051	18.2738	18.8524	18.5689	18.1123	18.3971	18.0887	0	18.8114	18.3075	18.2038	18.0975	18.8865	18.9268	18.3664	18.0416	17.9297	18.4793	18.5049	18.4219	18.5672	19.3071	18.6277	18.5695	18.3132
sp|P61163|ACTZ_HUMAN	ACTR1A	20.1752	20.1811	20.2434	18.9994	20.2494	19.7462	18.3622	19.5967	19.393	20.3302	19.8267	20.3415	20.3382	20.1137	20.6598	20.1186	19.8591	19.5447	19.7507	18.994	19.0574	19.3341	20.1099	19.2519	19.6244	19.9448	20.0922	20.2374	20.2935	20.1571	20.9086	19.4581	20.1708	20.0323	19.6119	20.2314	20.4504	20.2598	19.9037	20.1699	19.7577	20.4537	20.1156	20.0495	20.5975	20.3263	20.1267	19.6908
sp|P42025|ACTY_HUMAN	ACTR1B	20.0944	19.8472	20.1198	18.6325	20.084	20.057	18.1244	19.3991	19.2169	20.2514	19.8014	20.3107	20.2303	20.2404	20.5082	20.1142	19.7563	19.4787	19.6633	18.679	18.8387	19.1145	19.9942	19.4259	19.6123	19.8172	19.9899	20.2545	20.2701	19.9102	20.8836	19.5228	20.2603	19.9266	19.4999	19.9214	20.329	20.1883	19.7157	20.2041	19.5737	20.4103	19.9774	19.8905	20.4414	20.2729	19.8808	19.4254
sp|P61160|ARP2_HUMAN	ACTR2	20.9451	20.1369	20.5213	19.1573	20.4563	20.8398	19.3852	20.597	20.0682	21.1224	20.6968	21.1384	20.8173	19.9652	20.9041	20.324	20.1914	20.0552	20.0275	19.6603	19.6484	19.8336	20.2206	19.7916	20.3466	20.3348	20.3637	20.2342	20.1472	19.9734	20.781	20.4876	20.4436	20.2678	20.0208	20.5122	20.6634	20.0828	19.4933	20.1621	19.8182	20.7337	20.6792	20.5	21.005	20.5933	20.3431	20.1966
sp|P61160-2|ARP2_HUMAN	ACTR2	20.9677	20.1085	20.5396	19.1641	20.1179	20.6773	19.4037	20.5751	20.0304	21.1361	20.7314	21.1973	20.8406	19.9267	20.8708	20.3449	20.1334	20.0124	20.0243	19.623	19.6238	19.8452	20.2268	19.6206	20.3504	20.3999	20.4126	20.3263	20.2336	20.0014	20.7803	20.4711	20.2966	20.2475	20.0311	20.6137	20.6849	20.0195	19.4607	20.2116	19.8214	20.774	20.7618	20.5666	21.0036	20.6511	20.3948	20.2323
sp|P61158|ARP3_HUMAN	ACTR3	20.4725	20.058	19.9486	19.276	20.4704	20.2856	19.2541	20.3436	19.8545	20.6523	20.2616	20.7697	20.2937	19.9805	20.4556	19.8103	19.8553	19.6279	19.6462	19.3357	19.3075	19.6034	19.9354	19.7357	20.017	20.1241	19.9228	19.739	19.8957	19.5602	19.7137	20.112	20.1466	19.9804	19.7335	19.8122	20.5138	19.3837	19.3541	19.4203	19.4999	20.0632	20.047	19.9817	20.473	19.7937	19.7313	19.5628
sp|Q9P1U1|ARP3B_HUMAN	ACTR3B	20.5265	19.4677	19.3973	18.6269	18.8742	19.3378	18.6874	18.9779	18.3313	19.5466	19.6625	20.0115	19.9382	19.6231	19.8662	19.6174	18.5455	19.2562	18.9403	18.1664	18.4992	18.7259	19.3956	19.1594	19.6532	19.5774	19.4566	19.4105	19.4368	19.1165	19.8386	0	19.6184	19.6561	19.1484	19.4197	19.676	19.1083	18.2607	19.0197	18.6368	19.9275	19.7574	19.307	19.9432	19.6395	18.8789	18.6434
sp|Q03154|ACY1_HUMAN	ACY1	16.9992	17.7952	17.2471	17.1693	16.7706	18.4152	17.6396	17.5128	17.5278	16.8114	17.1074	16.8129	17.1552	17.7025	17.3553	17.1131	17.8141	17.7716	17.6287	17.5589	17.4528	17.5994	17.5231	17.3486	17.4942	17.2475	16.5513	16.7449	16.8422	0	0	0	17.0921	17.1144	17.6617	17.3258	17.2	0	16.9228	16.491	17.4294	16.9981	16.7942	17.157	17.059	17.148	17.391	17.2238
sp|P07311|ACYP1_HUMAN	ACYP1	17.9556	17.9345	18.1139	18.5226	17.5752	0	18.8225	17.8943	18.5094	17.9264	18.2492	17.4203	0	18.7513	18.2536	18.9331	18.7766	19.0786	18.9407	18.2948	18.5301	18.7937	18.7252	18.2348	18.9234	18.2719	17.7153	17.8332	17.7873	17.4486	0	0	18.6067	18.9223	18.4786	18.1334	17.8393	18.3051	18.4995	17.5988	18.7879	18.3856	17.5564	18.2628	17.6898	17.7985	18.0168	17.866
sp|P14621|ACYP2_HUMAN	ACYP2	18.9235	19.2957	19.574	20.0325	18.6085	18.7102	20.1251	19.5847	20.046	19.5882	19.7281	19.112	19.4978	19.6744	19.4869	19.8525	20.6583	20.1943	19.8081	20.5739	20.2406	20.3702	19.8788	19.9949	19.9571	19.2503	18.6525	18.6787	19.049	19.1965	0	19.228	19.2049	19.7399	19.9476	19.3822	18.6917	19.0956	20.1849	18.7167	20.0045	18.7677	18.3959	19.4983	18.9126	18.9642	19.4823	19.3524
sp|Q9P0K1-5|ADA22_HUMAN	ADAM22	17.5363	0	17.6762	0	17.1103	0	0	17.1259	0	16.959	17.2722	16.8855	17.1831	17.3922	17.4777	17.1275	16.6019	16.9944	16.7579	0	0	16.6347	17.0251	17.4803	17.2529	17.1847	17.3523	17.4256	17.6731	17.0807	0	17.9763	17.3408	17.1972	0	17.3923	17.9971	0	0	17.8074	16.7602	17.6246	18.1488	17.3729	17.7534	17.9946	17.933	0
sp|O75077-2|ADA23_HUMAN	ADAM23	18.1457	0	17.8382	0	16.7951	0	0	0	0	0	0	0	17.5444	17.5695	17.9052	17.6326	0	17.407	17.4046	0	16.3398	0	17.5352	0	17.6635	17.4546	18.0153	18.0884	17.9097	17.204	0	0	17.5376	17.5678	16.9967	17.7899	18.0199	0	0	18.4748	17.0592	18.3654	18.8795	17.8705	18.3735	18.571	17.9982	0
sp|O75689|ADAP1_HUMAN	ADAP1	18.3453	0	17.8733	0	17.1966	0	0	16.8256	17.7061	17.4654	17.4145	17.5267	17.9346	17.5874	17.8482	18.1251	17.7095	17.3979	17.4692	17.6374	17.7453	17.6876	18.2839	17.6889	18.0722	17.9958	18.1145	18.2107	17.916	18.3326	19.0629	17.9661	18.0122	17.6016	17.4411	17.7453	18.0995	17.8269	17.9616	18.4637	17.3112	18.2388	18.0944	17.6371	18.13	17.3939	17.6499	17.483
sp|P55265-4|DSRAD_HUMAN	ADAR	18.5858	18.2688	17.93	0	18.6592	19.9365	0	18.4378	18.4313	18.6873	18.8552	18.8714	17.8928	18.2992	17.7849	18.0603	18.6712	17.3851	17.6629	17.836	17.4382	17.3676	17.8846	18.1373	18.1858	18.4306	18.4824	17.2998	18.2965	18.1595	17.7113	0	18.0681	17.9833	17.5104	17.8592	18.2927	0	17.8189	18.6058	17.4938	18.173	18.8245	18.1911	18.5872	18.4029	18.1021	17.8493
sp|Q08828|ADCY1_HUMAN	ADCY1	17.0482	0	16.847	0	16.2802	0	0	0	0	0	0	0	0	0	0	17.0055	0	16.4093	0	0	0	0	0	0	16.9653	16.4978	17.1364	17.5206	17.2094	0	0	0	16.9469	0	0	0	17.15	0	0	17.1502	0	17.2296	17.4108	16.9496	17.1843	17.4843	0	0
sp|Q08462|ADCY2_HUMAN	ADCY2	17.581	18.4787	17.5474	0	16.702	0	0	0	0	16.6066	0	0	17.3607	16.9971	17	17.6354	17.8864	17.0306	0	0	0	0	16.7469	18.175	17.1275	17.2116	17.4759	17.1929	17.082	17.4736	0	18.565	17.1061	17.3829	0	17.9292	18.3807	0	0	17.6432	0	17.8742	17.3122	17.3865	17.4955	17.5924	17.6658	0
sp|O95622|ADCY5_HUMAN	ADCY5	17.7481	0	17.2237	0	16.8514	0	0	0	0	16.8684	0	0	0	17.4331	17.2846	17.5439	0	0	0	0	0	0	16.9449	0	17.179	0	17.5682	17.706	17.6442	17.4995	0	0	17.285	17.3789	0	17.5935	17.9074	0	0	17.5233	0	17.2193	17.7037	17.3877	17.4979	17.4514	0	0
sp|O60503|ADCY9_HUMAN	ADCY9	18.1176	0	17.4901	0	0	0	0	0	0	0	0	0	0	17.5428	16.8133	17.5962	16.4135	16.9246	0	0	0	0	16.8838	0	17.3975	0	17.4805	17.9352	17.7448	17.6596	0	18.9402	17.7328	17.7298	16.7874	17.3318	17.8809	0	17.3665	18.2465	0	18.0242	18.1226	17.9919	17.9398	18.0699	17.3742	0
sp|P35611-4|ADDA_HUMAN	ADD1	21.4232	21.0429	20.9566	20.0984	20.6831	20.4599	19.8588	20.8304	20.638	20.9281	21.1838	21.0756	21.3501	21.3498	21.2625	21.5023	21.2612	21.225	21.231	20.6142	20.6191	20.8287	21.4567	21.4143	21.3494	21.339	21.5055	21.5203	21.4827	21.2972	21.329	21.3114	21.4652	21.433	21.1104	21.5001	21.1782	20.84	20.884	21.5616	20.8981	21.8818	21.382	21.129	21.4785	21.5478	21.0547	20.6733
sp|P35611-3|ADDA_HUMAN	ADD1	21.4431	21.0725	21.0081	20.0827	20.6145	20.522	19.8484	20.8531	20.6486	20.9104	21.1696	21.0465	21.342	21.3429	21.2633	21.5001	21.2456	21.2404	21.2664	20.5894	20.6337	20.8229	21.4423	21.3622	21.3465	21.3464	21.5023	21.5136	21.4546	21.3202	21.343	21.4762	21.4854	21.478	21.1554	21.5258	21.1176	20.8953	20.9309	21.5731	20.9052	21.8839	21.4143	21.1667	21.5222	21.5828	21.073	20.7128
sp|P35612|ADDB_HUMAN	ADD2	20.1237	19.9756	20.1071	19.0134	19.4851	19.9127	18.9155	19.4816	19.3193	19.4672	19.6519	19.7175	20.2509	20.0664	20.0841	20.2754	19.6821	20.2336	20.1768	18.787	19.5529	19.6547	20.2441	20.0431	20.273	20.1529	20.3446	20.3013	20.2614	19.7291	20.2783	20.3119	20.1387	20.1231	19.856	20.0938	19.8798	19.4871	19.4757	20.3497	19.5882	20.4075	19.984	19.9092	20.3061	20.111	19.8857	19.6834
sp|Q9UEY8-2|ADDG_HUMAN	ADD3	20.0949	19.6531	20.0205	19.2947	19.7897	20.1117	18.8269	19.7871	19.662	19.9785	19.9654	19.9462	19.7712	19.893	19.7613	20.0127	20.1257	19.7114	19.7316	19.9453	19.4077	19.5183	19.7272	19.8475	19.7658	20.065	19.9059	20.0485	19.9922	20.146	20.9115	19.775	20.0419	20.0558	19.7281	19.9679	19.5293	19.8377	19.9925	20.1101	19.8482	20.1065	20.285	20.1036	20.1693	20.1814	20.1307	19.6511
sp|O94910-2|AGRL1_HUMAN	ADGRL1	17.1475	0	16.8419	0	16.2414	0	0	0	0	16.6229	16.7437	16.3367	16.7279	16.7262	16.7573	16.6406	16.2125	16.2498	16.189	0	0	0	16.2708	17.3295	16.4481	16.6537	17.1913	16.9735	16.5997	16.0976	0	0	16.755	16.8375	0	16.7011	16.2782	0	0	16.596	0	16.7807	16.7434	16.6218	16.9773	17.0288	0	0
sp|Q9HAR2-2|AGRL3_HUMAN	ADGRL3	16.8819	0	16.4872	0	17.1526	17.3155	0	16.9661	16.8247	17.1343	16.9178	17.0169	16.9814	16.8972	16.7092	16.6421	16.5102	16.4236	0	0	0	0	16.5147	0	16.6976	16.726	16.9505	16.7969	16.8013	0	0	0	16.8059	16.7031	0	16.348	16.4309	0	15.6086	16.4283	0	16.7551	16.27	0	16.8266	16.0333	0	0
sp|P11766|ADHX_HUMAN	ADH5	19.1971	19.3955	19.6135	19.3998	18.5426	18.6061	19.4531	19.2503	19.6383	19.2736	19.2041	19.4417	19.4695	19.6263	19.5182	19.8147	20.1048	19.8334	19.9411	20.3297	19.7121	20.0496	19.7958	19.3684	19.8598	19.9361	19.2351	19.2376	19.5034	19.4212	19.4253	20.459	19.5389	19.6243	19.9389	19.9353	19.7785	18.932	19.9437	18.4163	19.9149	19.5672	19.2329	19.9084	19.8233	19.5146	20.1063	19.7697
sp|P55263|ADK_HUMAN	ADK	17.2936	0	17.8091	0	17.1356	18.3536	18.3561	18.0317	17.9917	0	17.4332	0	17.8348	17.6765	17.9603	18.2336	18.6179	18.4452	18.497	18.2264	18.1136	18.5253	18.3486	0	18.1857	17.947	0	17.2628	0	17.4061	0	0	17.8982	18.2725	18.25	17.8515	18.2494	0	17.7364	17.1653	17.9844	17.9903	17.2381	17.3138	17.4088	0	17.5803	17.7114
sp|Q9NX46|ARHL2_HUMAN	ADPRHL2	17.0684	0	17.3451	17.6455	17.477	0	17.6916	17.9107	18.0856	17.689	18.1933	17.8223	17.2428	17.8469	17.4851	17.5505	18.5327	18.0431	17.9989	17.6902	17.8436	18.0888	18.0304	17.7925	17.9442	17.3518	16.4884	17.1019	16.9101	17.2321	0	0	17.2258	17.4447	17.7719	17.2901	17.2404	16.4898	17.9199	16.6229	17.8098	17.1336	16.8612	17.397	17.0011	17.1521	17.2755	17.4244
sp|P30566|PUR8_HUMAN	ADSL	17.0454	0	17.6889	17.7508	16.4823	0	17.7853	16.7941	17.1635	16.8266	16.9889	17.0696	17.3111	17.3898	17.1387	16.6538	16.7305	17.3666	17.4985	17.4519	17.2696	17.3561	17.2819	0	17.1941	17.638	16.6011	16.5862	0	16.888	0	0	16.5435	17.2601	17.5517	17.4861	17.3096	0	16.9259	15.7497	17.4181	16.7412	17.1382	17.3733	17.475	17.6333	18.1039	17.7517
sp|P30520|PURA2_HUMAN	ADSS	18.0815	18.9064	18.5018	18.4673	17.8333	17.8701	18.4118	17.8201	17.881	17.948	18.1544	18.026	18.4721	18.7118	18.401	18.6116	18.0383	18.3254	18.9006	18.5851	18.85	18.9206	18.9894	18.4259	18.0494	18.4337	18.0398	18.3784	18.1473	18.5231	19.7599	0	17.8715	18.0857	18.3442	18.6553	18.2522	17.4573	18.6871	18.3321	18.5598	18.3272	17.9905	18.3351	18.4708	18.2736	18.5205	18.5155
sp|P55196-1|AFAD_HUMAN	AFDN	17.6276	0	0	0	18.1661	0	19.0272	17.874	17.713	17.6843	17.8655	17.4322	17.4438	17.6733	17.5105	17.8279	17.4488	17.5484	0	0	0	0	17.7243	18.1677	17.6514	17.5475	17.7801	17.6206	17.3105	17.8449	0	18.2824	17.4059	17.7565	17.2679	17.6909	17.3343	0	17.7172	17.6887	0	17.6327	17.6076	17.5279	17.7423	17.5418	0	17.4749
sp|Q9Y4W6|AFG32_HUMAN	AFG3L2	19.4478	0	19.1795	0	19.3814	19.8413	19.5314	19.241	18.8462	18.8996	19.5399	18.6909	0	18.4213	0	19.2309	19.4582	0	15.8881	0	0	16.8948	0	0	18.7327	0	19.3007	19.031	18.2731	19.992	0	0	19.1505	19.0509	0	19.2346	17.9236	19.4808	19.8415	19.4882	0	19.3047	19.4218	19.3134	19.1897	19.1143	0	0
sp|Q9UPQ3-2|AGAP1_HUMAN	AGAP1	18.1725	0	17.8699	16.6206	18.1967	0	0	17.6285	17.47	17.7315	17.5753	17.4954	17.7445	18.0638	17.9942	18.0457	17.5986	17.2869	17.0338	0	0	17.2017	17.7914	17.6355	17.7381	17.8163	18.2363	18.2615	18.2019	18.1889	21.0396	19.3312	18.1338	17.7814	17.3427	17.98	17.979	17.1982	17.9152	18.3421	17.4038	18.1141	18.1507	17.8078	18.2307	18.226	17.3245	0
sp|Q99490|AGAP2_HUMAN	AGAP2	17.919	0	17.3339	0	17.6289	16.9159	0	17.0589	0	17.4273	17.2789	17.1173	17.4988	17.3103	17.2593	17.9222	16.6058	16.7617	0	0	0	0	17.2812	0	17.4155	17.3344	18.3556	17.8331	17.8935	17.7984	20.0633	18.4531	17.6269	17.3658	16.651	17.4458	17.5779	0	17.2269	18.0622	16.6362	17.7544	17.7229	17.1711	17.7679	17.5768	17.6142	0
sp|Q96P47-3|AGAP3_HUMAN	AGAP3	18.5224	17.7165	17.9841	16.9018	18.239	18.5239	16.8268	17.518	17.1801	17.8487	17.3745	17.5873	17.9241	18.2204	17.9902	18.4658	17.2666	17.3143	17.0152	16.7287	0	17.0435	17.9661	17.6838	17.8686	17.9326	18.7594	18.6988	18.5161	18.4704	0	19.3853	18.4446	17.8566	17.2557	17.944	18.1483	17.451	18.2884	18.6737	17.3416	18.4944	18.3137	17.8601	18.4623	18.4589	17.6655	17.5881
sp|Q96P47-2|AGAP3_HUMAN	AGAP3	18.5204	17.7033	18.0123	16.8906	18.3002	18.5085	16.816	17.5073	17.1694	17.8735	17.3342	17.5083	17.8862	18.2096	17.9795	18.4224	17.2554	17.3031	17.004	16.7176	0	17.0323	17.9042	17.6903	17.8574	17.9192	18.7251	18.6697	18.4741	18.5363	21.2741	19.376	18.375	17.8459	17.2449	18.0188	18.2161	17.4399	18.2593	18.5947	17.3304	18.5157	18.2948	17.8457	18.4835	18.4478	17.662	17.5769
sp|P52594-2|AGFG1_HUMAN	AGFG1	18.7246	0	18.6365	0	18.2224	18.7276	0	17.5684	17.5247	18.2279	18.4439	18.4101	18.7178	18.4546	18.5208	18.3022	17.6232	17.7977	17.7855	18.0176	18.0528	17.6247	18.0996	18.2819	18.135	18.1911	18.3714	18.193	18.629	18.8181	0	19.6833	18.35	18.2841	17.783	18.3349	17.8518	18.3464	18.4907	18.6135	17.944	18.3822	18.6001	18.4755	18.9613	18.6019	18.1475	18.1881
sp|O95081|AGFG2_HUMAN	AGFG2	17.6564	0	0	0	17.8972	0	0	17.099	0	17.7787	17.2614	17.4704	0	17.1322	17.1025	17.0183	16.601	0	0	0	0	16.2715	0	0	16.991	0	17.3359	17.3758	17.4536	17.4792	0	0	17.1198	17.0534	0	17.0441	17.7177	0	0	17.3743	16.4171	17.315	17.5874	17.2512	17.8854	0	0	0
sp|P35573|GDE_HUMAN	AGL	21.263	20.0932	19.7572	19.2912	18.9192	18.8554	19.1307	19.3762	19.5371	19.3346	19.2751	19.4029	19.9758	19.7294	19.6897	19.6078	21.0878	19.7399	19.9977	19.0266	18.9091	18.9926	19.7696	19.7937	19.8683	19.7379	18.9717	19.5122	19.0136	19.4628	19.9806	20.2559	21.0837	21.474	20.2122	21.282	19.4238	19.6152	18.7058	19.728	19.2833	20.7926	19.6665	20.667	19.5494	19.7594	20.1671	20.0064
sp|Q9UL18|AGO1_HUMAN	AGO1	17.8523	0	18.028	18.1104	17.951	18.0107	17.9	18.6683	18.7487	18.597	18.6246	18.7671	17.7459	17.7947	17.7924	17.9051	18.652	18.1658	17.9627	17.7687	17.6856	17.9315	17.6592	18.459	17.9218	18.16	17.5129	17.6722	17.492	17.7116	0	0	17.6965	18.092	18.1393	18.1877	17.6625	0	17.723	17.2004	17.927	17.9939	18.0656	18.4226	18.2151	18.3463	18.5647	18.2013
sp|Q9UKV8|AGO2_HUMAN	AGO2	16.9654	0	17.1232	17.3237	16.9967	16.874	0	17.7502	17.8937	17.5654	17.7644	17.8524	0	16.6334	16.8761	16.8919	17.988	17.2454	16.9833	16.6848	16.715	16.9835	16.5599	17.2958	17.0639	17.2159	16.6734	16.7307	16.5688	16.5497	0	0	16.7015	17.1152	17.123	17.1577	16.4712	0	0	0	17.0117	17.0981	16.902	17.3851	17.1402	17.2956	17.533	17.3131
sp|Q9H9G7|AGO3_HUMAN	AGO3	17.1252	0	17.2732	17.2395	16.8292	17.4028	0	17.4027	17.5882	17.4019	17.3859	17.462	16.8241	16.7306	16.7969	16.8517	17.4455	17.3002	16.949	0	16.5828	16.9458	16.536	0	16.8433	17.134	16.7208	16.868	16.6426	0	0	0	16.7571	17.1764	0	17.2046	16.3394	0	16.8217	16.2063	16.9952	17.1612	17.1605	17.4136	17.1905	17.2157	17.5655	17.3022
sp|Q99943|PLCA_HUMAN	AGPAT1	18.0242	0	17.4732	0	17.8342	18.003	0	17.4298	0	17.2758	17.2152	0	0	17.7717	0	17.8234	0	17.12	0	0	0	0	0	0	17.5411	0	17.8741	18.2236	18.3598	17.3017	0	0	17.6465	17.5606	0	0	18.2607	0	17.7277	18.1944	0	17.8178	18.0574	17.4214	17.9701	18.06	0	0
sp|Q9NRZ7-2|PLCC_HUMAN	AGPAT3	17.4045	0	17.0028	0	16.6792	17.8755	0	17.1714	0	16.8464	0	17.1193	0	16.8876	0	17.1266	17.0726	0	0	0	0	0	16.6518	17.5048	0	0	16.9418	17.3595	17.3648	17.3278	0	0	17.187	17.1204	0	0	17.7624	0	17.5088	17.0283	16.3622	17.4873	17.287	0	17.5769	17.5837	0	0
sp|O00468-6|AGRIN_HUMAN	AGRN	18.1673	18.0815	18.0033	0	17.3305	0	16.7738	17.3339	17.4029	17.2969	17.4583	17.2042	17.6721	17.564	17.8838	17.7184	17.4182	17.6086	17.2958	16.6441	16.9773	17.1967	17.4179	17.5501	17.4848	17.6127	17.6306	17.7856	17.7957	17.4013	19.3795	0	17.57	17.6175	17.4718	17.6134	17.5286	0	17.009	17.4532	17.1199	17.8531	18.1145	17.794	18.0606	17.8297	18.1188	17.7169
sp|P01019|ANGT_HUMAN	AGT	16.9447	17.7806	17.4491	17.7926	16.7053	0	17.728	17.019	18.0699	16.7742	17.1394	17.0693	17.3212	17.6373	17.6432	17.5456	18.3718	18.4426	18.2431	18.5174	18.5135	18.46	18.1114	17.4429	17.8549	17.9426	16.5514	17.2863	17.4368	17.8275	0	18.5117	17.3223	17.7573	18.1244	18.1907	17.7073	18.0799	17.8993	16.7344	18.1694	17.6471	17.0406	17.7559	17.4802	17.2369	18.1738	17.6387
sp|Q9UPW5|CBPC1_HUMAN	AGTPBP1	17.0263	0	16.6653	0	16.6447	0	0	0	0	16.5024	0	0	0	0	0	16.817	0	0	0	0	0	0	0	0	0	0	16.6817	16.956	16.7955	17.0633	0	0	0	0	0	16.8698	17.4219	0	16.9225	16.8106	0	17.0712	16.7083	0	16.9575	16.716	0	0
sp|P23526|SAHH_HUMAN	AHCY	21.7186	21.9066	22.0704	21.8263	20.8404	20.5082	21.9844	21.1651	21.5043	20.9785	20.8148	21.1918	21.9057	21.8091	21.6953	21.4726	21.3467	21.7625	21.768	21.4507	21.8252	21.8084	21.7779	21.4496	21.6204	22.0469	21.1849	21.3171	21.4033	21.206	21.5553	20.9096	21.4618	21.758	22.0394	21.8741	21.1571	20.9118	21.5292	20.4424	21.7611	21.2869	21.3046	22.0321	21.749	21.7462	22.1971	21.9661
sp|O43865|SAHH2_HUMAN	AHCYL1	20.8433	20.5754	20.6948	20.1609	20.8894	20.3861	19.8645	21.6411	20.9444	21.3699	21.3691	21.3282	21.0074	20.8581	21.1408	21.0878	20.8777	20.8495	20.5085	20.515	20.4112	20.432	20.785	20.387	21.1881	20.8819	20.9661	20.8165	20.8086	20.2282	20.5781	19.758	20.7752	21.0096	20.4573	20.6219	20.5681	20.5543	20.43	20.8744	20.4817	20.795	20.9669	20.4563	20.3927	20.7737	20.3994	19.9846
sp|Q96HN2-2|SAHH3_HUMAN	AHCYL2	20.4487	20.3253	20.4145	19.7927	20.893	19.4231	19.4416	21.2475	20.5606	21.0034	21.0646	20.9297	20.5857	20.6587	20.7266	20.6537	20.3007	20.5744	20.2031	20.1179	20.1588	20.167	20.3916	19.8245	20.8461	20.4918	20.4071	20.4115	20.2884	19.8806	20.5332	18.5898	20.4977	20.6904	20.2431	20.1971	20.2285	20.0629	19.9488	20.4622	20.2043	20.5174	20.414	20.1603	20.1	20.4914	19.9941	19.6787
sp|Q09666|AHNK_HUMAN	AHNAK	18.7114	19.4087	19.3664	19.4549	19.2269	19.4278	19.6136	19.4708	20.0568	19.8668	19.9928	19.8147	19.1467	19.6562	19.1943	19.735	20.5268	19.7598	20.0895	20.3274	19.8768	19.8786	19.6054	19.9254	19.5788	19.8279	19.4389	19.0851	19.0475	19.6153	19.3383	20.2954	19.6595	19.8423	20.1196	20.0572	19.2455	20.3243	20.2287	19.1667	20.1431	19.4261	19.3195	19.756	19.4939	19.4534	19.6467	19.7158
sp|Q8IVF2|AHNK2_HUMAN	AHNAK2	20.1581	20.5474	20.9216	21.4765	20.3362	19.5312	21.5325	19.9223	21.0948	19.9481	20.6617	20.5446	20.9323	21.1615	20.7299	21.0665	21.1264	21.3994	21.444	21.2971	21.3114	21.6114	21.4592	21.0563	21.2007	21.082	21.044	20.6494	20.7314	20.5713	0	20.6383	20.4717	20.8483	21.1716	20.9972	20.3601	21.9404	21.4379	20.7713	21.4272	20.6201	20.139	20.4381	20.7062	20.6997	20.9215	20.9491
sp|O95433|AHSA1_HUMAN	AHSA1	19.3306	18.1469	18.8474	17.7911	18.9069	18.6156	17.5155	18.4626	17.9493	18.5467	18.5799	18.551	18.3694	18.7971	18.6358	18.8666	18.6582	18.1387	17.6411	17.5178	17.5054	17.9347	18.3644	18.3866	18.5953	18.155	19.3224	19.3894	19.4791	19.6472	18.5904	19.2564	19.1189	18.929	18.0923	18.9657	18.9507	18.6853	19.4008	19.6233	18.112	19.4238	19.7475	18.9944	19.3748	19.3986	18.6157	18.0902
sp|Q96BJ3|AIDA_HUMAN	AIDA	17.836	0	17.9763	0	18.1613	18.6799	0	17.8155	17.5563	18.0814	18.2383	17.9729	16.9467	17.7508	17.4193	17.5093	17.9166	18.0734	0	0	0	0	17.5003	19.6051	17.4304	17.5554	17.716	17.9493	17.779	18.088	0	0	17.673	17.5111	0	0	18.0747	17.8006	17.7786	17.8136	17.0652	17.8255	17.764	17.4304	17.5014	17.8444	0	0
sp|O95831-3|AIFM1_HUMAN	AIFM1	17.4647	0	17.5298	17.3251	17.7462	17.5466	17.4133	18.4651	17.8961	17.8481	18.141	17.8056	17.294	17.8196	17.1692	17.7072	18.1391	17.9864	17.6611	17.112	17.2073	17.3511	17.3628	18.5639	17.9894	17.4717	17.5224	17.4971	17.1693	0	0	0	17.3009	17.8239	17.4553	17.1875	17.4348	17.4639	17.1526	17.0328	17.3157	17.3655	17.4279	17.4607	17.2502	17.7205	17.5118	0
sp|Q96NN9-2|AIFM3_HUMAN	AIFM3	17.0369	0	16.9158	0	16.801	0	0	16.6044	0	16.7137	16.779	16.1532	17.2006	16.8754	17.2442	17.0133	16.7933	0	0	0	0	0	16.6353	0	16.8294	0	16.8429	17.0933	17.0903	16.7199	0	0	17.1409	16.4969	0	16.6667	17.5661	0	16.8148	17.2634	0	17.2304	17.2616	16.9361	16.9989	17.1422	0	0
sp|Q12904-2|AIMP1_HUMAN	AIMP1	17.0418	0	17.3028	0	16.9513	0	0	16.912	16.6803	17.437	17.4909	17.3613	16.7143	17.406	16.9983	17.1675	16.9744	17.2498	17.1685	16.98	16.9345	17.0221	17.1713	0	17.0482	16.8625	0	16.7149	17.1219	17.0627	0	0	16.7266	0	0	17.0616	16.9746	0	17.0168	17.1885	16.6165	17.3539	17.0889	17.13	16.9632	17.4987	0	0
sp|Q13155|AIMP2_HUMAN	AIMP2	16.9836	0	0	0	17.0276	17.5587	17.6863	16.3158	0	16.5377	16.3355	0	0	0	16.7504	16.5926	0	15.3847	0	0	0	0	0	0	15.7424	0	16.9963	0	16.9249	16.5218	0	0	16.5987	0	0	0	17.1299	0	0	17.2996	0	16.7982	17.234	16.4558	17.1487	17.1856	0	0
sp|O00170|AIP_HUMAN	AIP	17.1651	0	17.4021	0	18.1493	18.0246	0	17.2106	16.8624	17.5061	17.5229	17.4817	16.4782	17.3376	16.9919	17.1767	17.2167	0	0	0	0	0	16.8459	17.1144	16.6072	16.8531	17.3578	17.401	17.316	17.794	0	0	17.2803	17.0348	0	17.2127	17.3043	0	17.724	17.5449	0	17.1737	17.4832	17.2878	17.5668	17.4955	0	0
sp|P00568|KAD1_HUMAN	AK1	20.1275	19.4584	19.8927	19.3675	20.3386	20.5729	18.4847	19.6003	19.7687	20.3213	20.0847	19.8934	19.8737	19.7506	20.1587	20.3338	20.6868	20.0497	20.388	20.8647	19.9267	20.3322	20.285	19.9562	20.0907	20.1677	20.7442	20.505	20.1865	20.8544	19.4449	19.4052	20.3968	20.3082	20.0697	20.5199	20.7252	20.4025	20.7068	20.7418	20.2153	20.7348	20.5095	20.1466	20.4341	20.5783	19.9236	19.6221
sp|P54819-2|KAD2_HUMAN	AK2	18.16	0	0	17.6544	18.2082	17.8193	20.1927	18.6393	18.2729	0	0	0	18.0002	0	17.9061	17.9303	18.0297	0	17.3561	18.2087	0	18.2413	18.0091	17.8711	18.2122	0	18.666	0	0	0	18.4455	0	18.2407	18.1592	18.0036	18.2072	18.1465	0	18.5941	18.3762	17.9873	17.8714	18.1113	0	0	0	0	0
sp|Q9UIJ7|KAD3_HUMAN	AK3	17.6309	0	17.4461	0	17.9826	17.4222	0	17.2193	17.2035	17.5476	17.0833	17.4147	17.5103	17.4941	17.4882	17.5706	17.5278	16.8363	0	0	0	17.0151	17.2511	0	17.3882	17.4368	18.1394	17.7934	17.6402	17.469	18.8757	20.3306	17.4131	17.0062	17.2137	17.3686	17.4231	0	17.8642	17.818	16.7774	17.7505	17.6457	17.6269	17.5722	17.5427	17.4436	17.3465
sp|P27144|KAD4_HUMAN	AK4	0	0	0	0	19.3858	17.5162	0	17.0054	16.8552	19.0983	18.2254	18.2462	17.6781	16.5548	17.5037	18.0478	17.4147	0	0	0	0	0	17.3842	0	0	17.7005	19.115	0	0	18.9	0	18.5054	16.4841	0	0	17.5835	0	0	18.5591	17.1282	16.7665	0	0	17.3156	17.287	0	0	16.9222
sp|Q9Y6K8|KAD5_HUMAN	AK5	20.371	19.1003	19.5792	0	17.6559	0	0	0	0	18.6206	0	0	19.0302	18.9899	19.1536	20.0899	17.5965	18.8519	18.2654	18.449	18.2313	18.208	19.2692	19.7165	19.0189	19.3304	20.52	20.0553	19.7865	20.0149	20.4784	20.6301	19.4026	19.2278	18.2448	19.5679	19.6588	18.9481	19.5324	19.8173	18.2905	20.0622	19.3761	19.3106	19.9381	19.352	19.2285	18.8485
sp|O43572|AKA10_HUMAN	AKAP10	17.7732	0	0	0	17.449	17.9541	0	16.4668	0	17.2494	0	17.3054	0	17.7206	17.226	17.4126	0	0	0	0	0	0	0	0	0	0	17.7753	17.8198	17.5722	17.7339	0	0	17.6696	0	0	17.4044	17.6087	0	17.4742	17.6855	0	17.7337	17.6404	18.2748	17.6265	17.3253	17.4427	0
sp|Q02952|AKA12_HUMAN	AKAP12	19.2252	18.5464	19.3858	19.2884	18.4891	18.5057	19.4638	18.8127	19.0265	18.5048	19.0397	18.725	19.1212	19.181	19.0841	19.3088	19.3167	19.2346	19.1999	18.7803	19.1899	19.3635	19.3377	19.4413	19.22	19.0763	19.3845	19.7008	19.594	19.4016	19.4919	19.4266	19.3701	19.3426	19.2216	19.493	18.8591	19.1539	19.5147	19.4714	19.4353	19.7082	19.2567	19.2959	19.4582	19.5846	19.2107	19.2053
sp|Q9Y2D5-4|AKAP2_HUMAN	AKAP2	17.9739	0	0	0	18.3719	19.1777	0	18.3082	16.0374	18.4345	17.8903	18.0311	0	18.1983	17.5938	17.8883	17.4668	17.9251	17.8526	17.2622	17.5419	17.5133	17.8117	18.0884	18.0574	0	17.6152	18.2798	18.3924	17.5987	0	0	0	17.1797	0	17.9785	17.5548	17.1264	0	17.601	17.7307	18.5134	17.6929	17.8095	18.0005	17.924	17.7536	0
sp|P24588|AKAP5_HUMAN	AKAP5	17.7529	0	17.1684	0	0	0	0	0	0	0	0	0	17.277	17.3046	0	17.3049	0	0	0	0	0	0	0	0	17.3279	0	17.6414	17.8347	17.6171	17.7562	0	18.0461	17.2799	0	0	17.4028	0	0	0	17.4275	0	18.0136	17.9868	17.2323	17.7363	17.5429	0	0
sp|Q9ULX6|AKP8L_HUMAN	AKAP8L	16.7107	0	0	0	18.0062	0	0	16.8163	17.0274	17.5841	17.1733	17.3971	0	16.2943	16.063	15.7615	17.0151	0	0	0	0	0	0	0	0	0	16.6572	0	16.3836	16.6772	0	0	16.338	16.1856	0	16.309	16.7356	0	16.0948	16.5449	0	16.3164	17.148	16.9036	16.7059	16.9944	0	0
sp|P14550|AK1A1_HUMAN	AKR1A1	19.3229	19.6868	19.5984	19.3876	19.1919	19.6032	19.1439	18.6602	18.6654	19.3976	19.5272	19.4613	19.2512	19.876	19.3954	19.3388	19.3482	19.1546	19.79	19.8574	19.8126	19.9751	19.9517	19.0072	19.3207	19.4357	18.9996	19.543	19.407	19.8714	20.0079	19.3889	19.2772	19.1531	19.3473	19.7667	19.5848	19.3058	19.5373	19.6251	19.5736	19.8277	19.6496	19.4593	19.565	19.8705	19.4875	19.6343
sp|P15121|ALDR_HUMAN	AKR1B1	20.106	19.9656	20.1755	20.1401	19.6297	19.6827	20.6427	20.1316	20.2785	20.1352	19.9715	20.2186	20.2441	20.0151	20.5751	20.9932	21.4803	20.9586	20.7629	20.5869	20.4783	20.8965	20.9298	20.3066	20.7024	20.1335	19.5996	20.2339	20.2555	19.7918	21.0538	19.6693	20.3919	20.5963	20.2148	20.5195	20.1514	21.0394	20.1916	20.0652	20.4627	20.5237	19.9236	19.9224	20.2176	19.4177	20.438	20.3355
sp|C9JRZ8-2|AK1BF_HUMAN	AKR1B15	19.2416	0	19.746	19.9205	0	0	20.1078	16.7711	18.5352	18.477	18.6679	18.5494	19.3654	0	0	0	20.336	18.7029	19.1087	0	19.9663	19.5865	19.3434	0	19.8037	19.8531	18.5921	18.6806	0	18.814	0	0	17.6866	19.4332	19.404	19.4857	0	20.2614	0	0	20.061	19.4512	18.864	19.8041	19.2711	19.4019	19.8237	19.731
sp|Q04828|AK1C1_HUMAN	AKR1C1	17.3598	17.7897	17.7681	17.9495	17.3847	18.5488	17.3241	17.7325	17.8911	17.7709	18.1144	17.6138	17.789	17.6883	17.6509	17.999	18.2739	17.5713	17.7023	18.7979	17.5666	17.8393	17.7636	17.2569	17.7907	18.1302	17.7985	17.4534	17.2608	18.2273	0	0	17.353	17.3527	17.6745	17.7727	17.4537	17.6948	18.1505	17.839	17.581	17.9214	17.6866	17.7926	18.0684	17.95	17.8345	17.7304
sp|P52895|AK1C2_HUMAN	AKR1C2	17.3617	0	17.8669	0	17.2196	18.5573	17.3822	17.5934	17.6192	17.9294	18.1301	17.6312	17.8993	17.5872	17.7345	18.0526	18.3137	17.5022	17.6363	18.5234	17.4034	17.7089	17.8919	0	17.8013	18.1473	18.0955	17.4591	17.0352	18.4907	0	0	17.2947	17.223	17.3768	18.387	17.4578	17.5104	18.2372	17.9923	17.4068	18.4006	17.8871	17.7901	18.0828	18.2078	0	0
sp|P42330|AK1C3_HUMAN	AKR1C3	17.53	17.7774	17.8349	17.9336	17.599	0	17.2055	17.7638	17.9496	17.7579	18.2247	17.747	17.7787	17.6318	17.762	17.9063	18.123	17.5014	17.7339	18.9632	17.6371	17.9899	17.7092	17.2462	17.8235	18.1863	17.706	17.4851	17.3284	18.3194	0	0	17.4067	17.4162	17.629	17.7277	17.2332	17.7409	18.0576	17.6929	17.5971	17.9774	17.8745	17.8411	17.9162	17.9494	17.818	17.7119
sp|O43488|ARK72_HUMAN	AKR7A2	19.4855	19.4918	19.8258	18.7218	19.9699	19.5812	18.6281	18.9986	19.8585	19.8139	19.7122	19.795	19.6305	19.768	19.9094	19.8196	20.1096	19.4823	19.3015	19.7025	19.6682	19.3988	20.1462	19.4851	19.7845	19.655	20.0365	19.6169	19.7502	19.911	0	20.1745	19.5708	19.36	19.4033	19.7869	19.7411	18.6837	20.0522	19.7838	19.545	19.6299	19.4426	19.8818	19.9751	19.5869	19.6859	19.5601
sp|O95154|ARK73_HUMAN	AKR7A3	0	0	0	0	16.2613	0	0	0	16.766	0	0	0	0	16.7998	16.8831	16.8134	16.8475	16.9492	16.3783	16.8097	16.6316	16.8707	17.0156	0	16.4708	0	16.7372	0	15.8088	0	0	0	16.5437	0	16.9385	16.9687	16.542	0	0	16.3306	0	16.2709	0	17.0556	16.7751	16.4565	0	0
sp|P31751|AKT2_HUMAN	AKT2	21.2533	0	0	0	20.7778	0	0	20.0828	0	21.4334	20.9044	0	0	0	0	21.6367	21.083	0	20.2434	20.4412	0	20.2189	21.0874	20.4557	20.9045	0	0	20.8563	21.2774	22.1665	0	0	21.0931	0	0	0	21.1649	0	21.8914	21.9912	20.8796	21.0383	21.8016	21.2792	21.7019	0	0	0
sp|Q9Y243|AKT3_HUMAN	AKT3	17.2561	0	17.001	0	16.8754	17.1834	0	16.7644	0	17.0182	16.7545	0	16.7901	17.3176	16.9638	16.9908	16.7516	0	0	16.9212	0	0	16.7273	17.0968	17.0443	0	17.0087	16.9943	17.057	17.1982	0	17.4419	17.2421	17.1553	0	16.7335	17.3144	0	17.3491	17.6589	0	17.2265	17.1954	17.0234	17.1433	17.3278	17.3477	16.5362
sp|P13716|HEM2_HUMAN	ALAD	20.8583	21.4534	21.2281	22.1324	20.2701	19.9977	21.6162	20.5771	21.2019	20.3324	20.4731	20.7298	21.309	21.0902	21.3763	20.7969	21.1608	21.3226	21.2996	21.5076	21.2792	21.431	21.2164	20.654	20.6451	21.5981	20.6228	20.4351	20.8846	21.3631	21.8079	19.7696	21.1546	21.2488	21.8367	21.6006	21.5209	20.8384	21.1433	19.8782	21.1598	20.7219	20.7602	21.462	21.2911	20.9536	21.7269	21.4591
sp|P02769|ALBU_BOVIN	ALB	21.5923	22.8656	22.2378	22.2897	21.9104	22.4677	22.7547	23.5404	22.7703	22.8919	22.3266	22.7797	22.7952	22.2543	22.3016	22.7558	22.1206	23.3239	23.0255	23.1956	22.9755	22.7109	22.6332	23.391	22.9519	22.3014	21.8144	22.9599	22.2669	22.4027	22.9033	21.316	22.2844	23.0173	23.5165	22.2217	22.1738	21.9357	22.7324	21.6281	22.0827	22.0981	21.7852	22.0973	22.2327	21.5023	22.4294	22.0275
sp|P02768|ALBU_HUMAN	ALB	22.688	23.7895	23.0078	23.391	23.6096	22.7642	23.9316	24.9539	24.1095	23.895	23.2535	23.654	23.391	23.1227	23.3376	23.7286	23.2821	24.48	23.654	24.0275	23.6431	23.5285	23.7695	23.48	23.632	23.117	22.808	23.5165	23.417	23.4923	23.2961	22.0793	23.9134	24.0443	24.5105	22.9223	24.3578	23.391	23.2821	22.8097	22.8696	23.097	22.8474	22.8489	23.3645	22.2321	23.3239	22.7121
sp|Q13740-2|CD166_HUMAN	ALCAM	16.1609	0	17.3374	17.1813	0	0	17.1047	0	16.8506	0	0	0	17.0029	16.9158	17.056	16.8396	17.0897	17.4294	17.0536	17.1145	17.2012	17.4179	17.1974	17.4183	17.3265	17.0174	0	16.6327	16.8493	16.6045	0	0	16.575	17.2184	17.0659	17.18	16.937	17.8777	17.0221	0	17.3658	16.3217	16.2702	16.979	16.5872	0	17.1954	16.957
sp|Q8IZ83|A16A1_HUMAN	ALDH16A1	19.1352	19.3622	19.8111	19.3109	18.4233	18.339	19.2632	19.1372	18.948	18.3921	18.6335	18.5863	19.7181	19.0801	18.8777	18.1476	18.9824	19.1803	19.2108	19.1895	19.2279	19.1843	19.0756	19.2538	18.7416	19.6403	18.6779	18.4877	18.6178	18.9624	19.3826	18.1415	18.879	19.3521	20.0167	19.0961	18.9766	18.7559	19.1825	17.1544	19.5317	18.5945	18.9456	19.2479	18.9242	18.8681	19.3554	19.3923
sp|P00352|AL1A1_HUMAN	ALDH1A1	20.3404	21.1864	21.4168	22.0355	23.0956	22.1193	21.5995	23.4425	23.3239	23.4041	23.2821	23.5285	21.0174	21.2521	21.1719	20.4515	22.3501	20.9336	20.4554	21.812	20.9247	21.0719	20.9405	20.149	20.7164	21.2976	19.8027	19.9391	20.4926	20.8273	21.3437	19.7263	20.3035	20.8359	21.0079	21.1739	20.5865	20.3706	20.6009	19.4073	20.7701	20.3071	20.2398	21.3323	20.6728	20.4523	21.2287	21.1032
sp|O94788|AL1A2_HUMAN	ALDH1A2	19.4207	19.6364	19.9014	19.0664	18.5706	0	19.7206	19.1034	19.5302	19.5632	19.7521	19.8974	19.4891	18.687	0	18.3246	18.8834	18.4796	0	0	18.4314	18.8605	18.4426	19.304	18.6315	19.8224	19.2715	18.8788	18.624	19.0284	0	0	18.1366	18.5378	19.0862	19.6369	18.6876	0	0	0	18.7935	19.4947	18.7673	19.3387	19.0237	19.1899	19.5713	19.3084
sp|P30837|AL1B1_HUMAN	ALDH1B1	19.1978	18.659	20.1272	18.9518	18.7114	19.0016	18.7425	18.9343	18.6936	18.3827	18.607	19.2079	18.6727	19.55	19.8409	18.7611	18.5972	19.2562	19.054	0	18.3196	19.28	18.9115	19.1435	19.3899	18.4767	0	18.5289	18.6712	17.9869	0	0	18.576	18.5034	18.9883	18.644	17.8439	18.8101	18.4891	18.0917	18.3052	18.6107	18.6947	19.4599	18.7067	18.4449	19.0884	18.6742
sp|O75891-3|AL1L1_HUMAN	ALDH1L1	20.3299	20.3463	20.322	20.3438	20.0224	20.0147	19.9947	19.9139	19.7339	20.639	20.6268	20.6379	20.3126	19.9945	20.1729	19.0554	20.0676	19.718	20.1912	19.5559	19.5563	19.5076	19.9059	18.9695	19.8709	20.3088	20.3414	19.5348	19.2267	19.9956	19.9835	19.3632	19.8944	19.2503	20.2412	20.4999	20.0804	19.5769	19.0939	19.687	19.2277	20.1289	19.7973	20.5234	20.683	20.0792	19.7329	20.6338
sp|P05091|ALDH2_HUMAN	ALDH2	22.69	22.6978	23.0718	22.5645	22.0989	21.7898	22.4929	22.466	23.1094	22.3759	22.6691	22.4786	22.7851	22.6487	22.7414	22.1855	22.8459	22.5888	22.6012	21.5272	22.174	22.4567	22.2133	21.8403	22.3412	22.5178	22.4451	22.0952	22.1632	22.0195	21.5106	20.8745	22.4703	22.6299	22.7486	22.6412	21.9308	22.3216	22.0161	21.427	21.9117	22.3831	22.0089	22.7497	22.4766	22.6771	22.5743	22.3192
sp|P51648-2|AL3A2_HUMAN	ALDH3A2	18.77	0	18.9327	0	19.062	0	0	0	18.9868	18.861	18.9976	18.6398	0	0	18.3817	18.7621	19.1234	0	0	0	0	19.2078	0	19.1593	19.3586	0	18.8027	19.1441	19.5116	19.6449	0	0	18.8604	19.0133	18.4996	18.9816	19.5698	19.0845	19.785	18.7973	18.3673	19.3109	19.5734	19.2804	19.0322	19.7207	19.3963	0
sp|P30038|AL4A1_HUMAN	ALDH4A1	19.0772	20.1403	20.8354	19.2071	18.5698	19.0794	19.2236	19.2202	19.4886	19.4529	19.2581	19.1158	19.9732	19.9925	19.3505	20.0883	19.9554	20.3344	19.7372	18.914	20.0685	19.7346	20.5175	20.7485	20.6618	19.8232	19.9223	19.5283	19.5122	20.2842	20.6382	21.1395	20.3784	20.5947	19.999	20.3798	19.4377	19.9215	20.204	19.8847	20.027	20.2734	19.9903	20.7872	20.0244	19.9303	20.5746	20.245
sp|P51649-2|SSDH_HUMAN	ALDH5A1	22.4665	21.5402	22.4947	21.4746	21.8657	21.3198	21.4261	22.1653	22.0879	21.9471	22.0309	22.0213	22.3757	22.009	22.2212	22.0464	22.0321	22.0173	22.0032	20.8059	21.218	21.577	21.641	21.3888	21.8227	22.2502	21.8353	22.0057	21.9309	21.27	21.0964	20.5271	21.8842	22.0212	22.0308	22.0972	21.3202	21.5273	20.9909	21.0151	21.3946	21.742	21.9186	22.1012	22.0644	21.8235	21.7923	21.6917
sp|Q02252|MMSA_HUMAN	ALDH6A1	20.6636	21.2476	21.4411	20.465	21.0713	20.642	20.5903	20.0378	20.81	21.1809	20.9829	21.2564	21.4516	20.7668	21.3602	21.1005	21.7157	21.2341	20.6517	20.7343	20.7045	21.1321	21.4056	20.0333	21.0984	21.3187	21.6595	19.8842	19.0058	22.1377	20.5949	20.9665	19.8331	20.052	20.1203	21.6184	20.0014	20.7787	21.1589	20.0453	20.6504	20.8646	19.3954	21.2321	21.1945	20.251	20.5427	21.2153
sp|P49419|AL7A1_HUMAN	ALDH7A1	21.8848	22.2396	22.385	21.961	20.8422	21.0057	22.0623	21.491	22.0657	21.3166	21.353	21.6223	22.0325	21.9418	21.9563	21.9741	22.2744	22.3312	21.7738	22.5358	22.0181	22.2131	22.1617	21.9157	21.8269	22.3556	21.6912	21.4572	21.6795	22.0526	20.8188	20.4294	22.0075	22.0036	22.4374	22.1407	21.4425	21.7782	21.7782	20.7352	21.9519	21.4712	21.5099	22.3967	22.0618	21.9023	22.6063	22.2047
sp|P49189|AL9A1_HUMAN	ALDH9A1	21.1416	21.7804	21.977	21.7553	21.1957	21.2188	21.0572	21.859	21.9395	21.2771	21.5421	21.8509	21.2941	21.6078	21.388	21.4174	21.7883	21.6145	21.504	21.919	21.5877	21.6494	21.5637	21.1522	21.1155	21.8995	20.3977	20.8268	20.7212	21.3115	21.3125	20.9631	21.367	21.2778	21.8933	21.7374	21.2495	21.6355	21.3931	20.1176	21.6421	20.8554	21.0751	21.8638	21.5987	21.2663	21.8392	21.8103
sp|P00883|ALDOA_RABIT	ALDOA	24.317	24.4041	24.5812	24.2961	23.6649	23.2531	24.1174	23.976	23.9584	23.8093	24.1332	24.1719	24.4614	24.1015	24.4425	23.9225	23.7995	24.3511	24.275	23.7389	24.0443	23.9847	24.1719	24.4234	24.2891	24.3444	24.019	23.8385	24.002	23.895	24.2243	22.6646	24.6264	24.7389	24.7129	24.3307	23.9043	24.3511	24.002	23.3101	24.2317	24.2891	23.6649	24.5696	24.3645	24.2679	24.6096	24.3307
sp|P04075|ALDOA_HUMAN	ALDOA	24.604	24.3511	24.7645	24.3712	23.7796	23.4551	24.0772	24.0105	24.0935	23.9225	24.1871	24.1795	24.6375	24.3376	24.6209	24.2607	24.0443	24.632	24.5165	23.8576	24.1871	24.1719	24.4298	24.2679	24.4738	24.4425	23.9933	23.8576	24.1565	23.9406	23.9406	22.8064	24.8576	24.8385	24.7945	24.3712	24.2021	24.3975	24.1095	23.48	24.3239	24.2535	23.6865	24.6375	24.4862	24.3239	24.5812	24.4362
sp|P05062|ALDOB_HUMAN	ALDOB	22.4596	0	22.3973	22.7832	20.4036	23.6431	24.8717	22.8971	22.1806	22.6484	22.7031	23.5045	21.9379	21.1533	0	18.8973	20.4213	22.7012	21.9874	21.0132	21.5914	21.7867	20.5338	23.3101	22.3121	21.3352	21.9032	20.9239	0	0	23.6209	21.1871	21.0632	22.8167	22.6587	23.0413	20.7849	22.8625	0	20.7306	22.073	21.0041	20.8692	22.6414	21.9254	23.391	22.314	22.6808
sp|P09972|ALDOC_HUMAN	ALDOC	24.4105	24.5404	24.7492	24.8764	24.632	24.1795	25.7103	25.019	24.9672	25.2021	25.2607	25.3844	24.5345	24.317	24.4488	24.141	24.239	24.3444	24.3307	23.7895	24.1565	24.2821	24.2096	23.7594	24.4425	24.2821	23.848	23.5404	23.8385	24.0526	23.8288	22.9148	24.3712	24.5926	24.5285	24.6375	24.141	23.9672	23.9225	23.417	24.2243	24.239	23.8576	24.6865	24.632	24.4298	24.5638	24.5983
sp|Q86V81|THOC4_HUMAN	ALYREF	0	0	16.9616	17.7596	18.1993	0	17.3671	17.9863	17.7321	18.0625	18.2217	17.9341	0	17.88	17.3121	17.4004	18.3393	17.4751	17.5791	17.1151	17.3362	17.7007	17.4445	0	17.7059	17.1308	0	0	0	0	0	0	17.0419	17.5601	17.2645	0	0	0	17.732	0	18.0085	0	0	0	0	0	0	0
sp|Q8N7J2|AMER2_HUMAN	AMER2	16.8439	17.8536	18.0119	18.1355	17.2806	17.1557	0	17.4893	17.9823	17.8876	17.8205	17.8174	17.9318	18.1746	17.9654	17.8957	18.4055	18.1573	18.1499	18.3725	18.5775	18.6177	18.5937	18.5974	18.0078	18.3965	0	17.4881	17.91	17.6891	0	0	17.513	17.5768	17.8811	18.431	16.4303	16.8997	18.1426	17.7382	18.411	17.4972	0	18.2802	17.7263	17.2408	17.7025	18.6569
sp|Q01433|AMPD2_HUMAN	AMPD2	18.6446	18.603	18.9008	19.4986	18.0871	18.7886	19.8587	18.5583	19.225	18.0585	18.5409	18.5701	18.5819	18.9141	18.4544	18.0872	18.5459	18.7548	18.6852	18.4686	18.3377	18.4869	18.3348	18.413	18.6372	18.8641	18.0207	18.7166	18.7204	18.0355	0	18.7933	18.6758	18.9559	19.08	18.9636	18.3569	18.6819	18.2434	17.7923	18.7543	18.8855	19.0089	19.5137	19.0574	19.5034	19.3645	19.1998
sp|Q01432-4|AMPD3_HUMAN	AMPD3	16.6239	0	17.418	17.8739	0	0	17.7333	16.5232	17.3244	0	0	0	16.9681	17.0594	17.1598	16.7309	17.5157	17.5528	17.1566	17.7061	17.9306	17.601	17.4221	17.3098	17.0589	17.1157	16.292	17.0685	16.8227	16.7394	0	0	0	16.9884	17.3809	17.3065	16.4078	18.5847	17.167	0	17.5031	15.8815	16.4362	16.702	16.6126	16.7367	17.6524	17.7454
sp|P49418|AMPH_HUMAN	AMPH	20.0982	19.8177	19.9296	18.5935	19.3921	19.0001	18.754	19.2817	19.1313	19.224	19.3543	19.0456	20.31	20.1209	20.415	20.4016	19.4627	20.0051	20.0554	18.7219	19.4807	19.654	20.2191	19.9747	20.3926	19.8814	20.1224	20.5024	20.6385	19.6194	20.4185	19.2725	20.6949	20.2363	19.8207	20.2676	20.0063	20.0821	19.5616	20.6822	19.8104	20.6581	20.3215	20.2766	20.2788	20.2598	20.1047	19.8448
sp|P16157-21|ANK1_HUMAN	ANK1	19.7754	18.4821	19.1016	18.4728	20.7246	19.9199	18.8492	19.9363	18.8083	20.5746	19.9795	19.7715	18.9807	18.8619	19.2594	19.425	19.5227	18.5363	18.0506	18.6398	16.4197	17.6736	18.648	18.8933	19.1756	18.7779	19.4755	19.7099	19.7844	19.4598	19.223	19.3587	19.456	19.1276	18.5362	18.9636	19.3805	18.5047	19.1626	20.0879	18.1878	19.5527	20.2083	19.0211	19.4758	19.5566	18.8086	18.0983
sp|P16157-3|ANK1_HUMAN	ANK1	19.7754	18.4821	19.1016	18.4728	20.7085	19.9225	18.8492	19.9409	18.8083	20.5793	19.9874	19.7765	18.9807	18.8619	19.2594	19.425	19.5233	18.5363	18.0506	18.6398	16.4197	17.6736	18.648	18.8933	19.1756	18.7779	19.4755	19.7108	19.783	19.4598	19.223	19.3587	19.456	19.1276	18.5362	18.9636	19.3805	18.5047	19.1626	20.0863	18.1878	19.5527	20.2052	19.0211	19.4758	19.5555	18.8086	18.0983
sp|Q01484-5|ANK2_HUMAN	ANK2	22.0687	20.2977	21.016	19.2844	20.8467	21.1503	18.4304	20.8863	19.8168	20.9555	20.6788	20.5178	20.5899	20.5977	20.8082	21.402	20.5374	20.0745	19.7116	20.2677	19.2127	19.4491	20.3988	20.8589	20.8674	20.628	21.6658	21.9854	21.7669	21.5636	21.3953	20.8535	21.6155	21.1016	19.9879	20.9196	21.0234	20.6609	20.789	22.1257	20.0536	21.8837	21.8636	20.8789	21.4749	21.4719	20.7716	19.9156
sp|Q01484|ANK2_HUMAN	ANK2	21.9627	20.3238	21.0341	19.2561	20.6192	21.0143	18.552	20.7343	19.8463	20.8142	20.6359	20.4503	20.6738	20.798	20.8919	21.3776	20.4407	20.2526	19.9175	20.2319	19.3096	19.5359	20.5165	20.9809	20.9595	20.6368	21.6312	21.8573	21.7353	21.4667	21.5155	21.1801	21.613	21.1213	20.1105	20.9574	20.7933	20.6341	20.6996	22.0723	20.0816	21.8171	21.72	20.9152	21.5192	21.3941	20.7109	19.8833
sp|Q01484-7|ANK2_HUMAN	ANK2	20.9214	19.9683	20.1136	18.7473	19.8415	20.3373	17.8345	20.082	19.2665	20.114	19.9405	19.8493	19.916	20.0262	19.8653	20.64	19.8053	19.4389	19.2916	19.3987	18.8261	19.1121	19.7847	20.1932	19.8819	19.9545	20.8866	21.0938	20.8435	20.7363	19.0266	19.8902	20.6954	20.2449	19.4216	20.2388	20.1352	19.7815	20.2367	21.1011	19.5306	20.9152	20.9561	20.2094	20.7554	20.6946	19.859	19.3218
sp|Q12955-4|ANK3_HUMAN	ANK3	20.804	19.5289	20.0539	18.2137	20.3384	20.339	17.567	19.87	18.7853	20.094	19.8989	19.5784	19.6353	19.4555	19.7776	20.3211	19.733	19.0816	18.6927	18.8891	17.9773	18.5589	19.6069	19.7584	19.8842	19.6613	20.4869	20.6529	20.5631	20.6763	20.0739	20.1006	20.1953	19.8499	18.8709	19.9039	20.2797	19.5503	20.1525	20.9712	19.1324	20.5614	20.7712	19.7736	20.45	20.4645	19.8202	19.3063
sp|Q12955|ANK3_HUMAN	ANK3	21.2418	20.015	20.5434	18.7592	20.8754	20.859	18.1764	20.3616	19.3004	20.6266	20.4103	20.0913	20.1273	19.9844	20.2981	20.7924	20.2485	19.5812	19.1916	19.39	18.5103	19.0642	20.1173	20.2753	20.3754	20.1755	20.9665	21.0956	21.0216	21.1455	20.5776	20.5987	20.6371	20.3412	19.3708	20.4132	20.7346	20.0335	20.6993	21.3824	19.6323	20.9993	21.2148	20.2715	20.9201	20.9383	20.3188	19.824
sp|Q9P2R3-4|ANFY1_HUMAN	ANKFY1	18.5188	17.7705	18.1664	17.3344	17.9803	18.4055	0	17.69	17.4076	18.0092	17.6999	17.6538	18.1675	18.1355	18.3243	18.585	18.4276	17.6816	17.2576	17.698	16.8919	17.5052	18.0871	17.7767	18.0151	17.915	18.4639	18.273	18.1367	19.12	18.942	19.2122	18.0608	17.9498	17.4811	18.1726	19.0283	17.6449	18.6567	18.5769	17.6607	18.4341	18.3607	18.1155	18.4485	18.1543	18.0713	17.8455
sp|Q8IV38|ANKY2_HUMAN	ANKMY2	18.2194	0	17.6421	0	17.8388	0	0	17.1586	0	17.6527	17.2671	17.3437	17.3073	17.2704	17.3721	17.8199	16.899	0	0	0	0	0	17.3045	0	17.4237	17.1137	18.3067	17.9944	18.0426	18.0623	0	18.1423	17.7745	17.7996	16.8005	17.5174	18.0144	0	17.9528	18.1339	0	17.9584	17.9707	17.3552	17.9228	17.9089	0	0
sp|Q8N6D5|ANR29_HUMAN	ANKRD29	18.3975	0	17.9126	0	0	0	0	0	0	0	0	0	18.1468	17.7542	18.3385	17.9933	17.5338	0	17.6663	0	0	17.7272	18.0936	0	18.4951	0	18.4425	18.5144	18.3793	18.1701	0	0	18.3746	0	0	0	18.8855	18.211	18.2025	18.853	17.7109	18.299	18.7043	18.8975	18.2525	18.6692	17.6336	0
sp|Q7Z6G8|ANS1B_HUMAN	ANKS1B	17.2557	0	0	0	16.9548	0	0	0	0	0	0	0	16.8933	0	16.9055	17.912	0	0	0	0	0	0	17.1187	0	0	17.2834	17.794	17.4932	17.0117	18.2656	18.0403	0	17.155	0	0	17.3311	16.7777	0	16.8215	17.3378	0	17.1845	17.2327	0	17.2405	0	0	0
sp|Q7Z6G8-3|ANS1B_HUMAN	ANKS1B	17.3326	0	0	0	16.5146	0	0	0	0	0	0	0	16.8962	0	16.8969	17.8953	0	0	0	0	0	0	17.1102	0	0	17.2485	17.773	17.6012	0	18.3728	18.0641	0	17.1294	0	0	17.3418	16.4858	0	16.8234	17.3745	0	17.161	17.2314	0	17.3402	0	0	0
sp|Q9NQW6|ANLN_HUMAN	ANLN	17.3264	18.8976	18.8041	18.877	17.6209	0	18.6692	18.0265	18.2023	17.9432	17.8308	17.8098	18.5901	18.6802	18.7952	19.3172	18.8047	18.4126	18.4026	18.9087	18.6788	18.88	19.117	19.5871	18.3488	19.001	17.9467	18.5537	18.7899	20.3363	0	0	17.8863	18.3935	18.5255	18.8495	18.4249	19.7039	20.7501	19.0617	19.0995	18.1081	18.1399	18.7069	18.6259	18.3841	18.7414	18.9958
sp|P39687|AN32A_HUMAN	ANP32A	17.5051	0	17.6697	17.4709	19.1421	18.424	0	18.6575	18.5172	19.0716	19.4792	18.9478	17.2491	17.9112	18.3091	17.8988	19.0607	18.2922	17.744	17.3333	17.701	17.869	17.996	18.489	18.4169	17.5003	0	0	17.5199	0	0	0	17.5103	17.5177	17.7006	17.6491	17.076	18.2973	17.691	17.0176	18.1508	17.2491	17.4076	17.6225	17.4564	17.8581	17.4902	17.6253
sp|Q92688-2|AN32B_HUMAN	ANP32B	17.3075	0	17.3909	17.5436	18.6779	18.002	0	18.3991	18.533	18.327	18.8667	18.2795	16.9578	17.6156	17.649	17.6065	18.7748	18.1002	17.5706	17.0645	17.4775	17.5274	17.5608	0	18.1293	0	0	0	17.0772	0	0	0	17.2137	17.2431	17.3738	17.1333	16.6061	0	17.2481	16.6547	17.7203	16.803	17.0763	17.5896	17.0471	17.2693	0	19.2596
sp|P04083|ANXA1_HUMAN	ANXA1	17.5955	18.061	18.2586	18.0419	18.3805	18.3477	19.2867	18.4788	18.1983	18.3434	18.0092	17.4732	18.1512	18.245	18.2695	18.3475	17.8601	17.9962	18.1484	20.3564	18.7178	19.0431	18.141	17.9681	18.0504	18.6252	18.1475	18.1326	17.7841	19.6484	19.1904	18.8954	18.8504	18.5016	20.0467	18.5726	19.2728	19.0299	19.9177	18.0483	19.2256	18.251	18.9018	18.5415	18.301	18.5226	18.5252	18.7077
sp|P50995-2|ANX11_HUMAN	ANXA11	19.7785	19.39	19.5845	18.4072	19.3026	18.5102	17.9964	18.7581	19.1561	19.3216	18.9044	18.6044	19.6548	19.116	19.6746	18.8121	18.3568	18.9447	18.9665	18.672	18.4	18.5681	18.9533	19.3113	19.3705	19.3909	19.7907	19.6142	19.4221	19.3907	0	19.2845	19.5839	19.7998	19.4985	19.9666	20.072	19.4726	18.9225	19.4817	18.8955	19.7039	19.4307	20.0455	20.0279	19.8867	19.6493	19.5263
sp|P07355-2|ANXA2_HUMAN	ANXA2	19.6193	19.8607	20.7654	21.9601	19.0761	20.0082	21.7049	20.3402	21.7738	19.7391	19.9866	19.6054	19.3549	20.1671	19.4206	20.2379	20.9829	20.4725	20.5126	22.4252	20.7987	21.1857	20.0841	20.2943	20.0383	20.8889	19.9141	21.4162	20.3707	21.3236	19.7689	20.5839	20.6813	20.4911	21.7632	20.9234	20.701	20.9098	21.6982	19.6463	21.001	20.2045	21.1508	21.071	20.3491	20.9242	21.2327	21.7315
sp|P12429|ANXA3_HUMAN	ANXA3	16.7708	0	0	18.0921	16.7873	0	18.4371	17.1459	17.8603	17.0003	17.6798	17.3417	16.4834	17.4144	17.1673	16.8393	18.6324	17.7063	17.7137	17.4447	17.7527	17.8524	17.2325	17.1785	17.8929	16.9484	16.5527	17.0038	16.8457	0	0	0	17.3202	17.5743	17.6719	17.2188	0	18.1428	17.1668	16.1503	17.6459	17.2539	17.1054	17.0423	17.3212	17.3228	17.4818	17.3697
sp|P09525|ANXA4_HUMAN	ANXA4	18.5453	0	19.1081	19.4468	18.3627	0	19.0678	18.7185	19.142	18.5025	18.7789	18.4704	19.0011	19.1837	18.9415	19.2056	19.3929	19.5779	19.5291	19.9033	19.6807	20.0051	19.4417	20.2927	19.5645	19.0993	18.7076	18.847	18.7789	18.8351	0	0	19.3788	19.4459	19.7841	19.2957	19.7714	18.7976	19.7823	18.5098	19.7257	18.795	18.8837	19.3061	18.909	19.0209	19.286	19.4837
sp|P08758|ANXA5_HUMAN	ANXA5	20.8355	21.3748	21.9931	22.119	19.9503	21.1904	22.0468	21.1594	21.7861	20.6704	20.5633	20.2544	21.1276	20.4684	20.8327	21.7242	22.2916	21.9369	21.4318	22.8558	22.6996	22.3622	21.7979	20.523	21.6041	21.4402	20.9569	21.049	20.2552	22.135	21.1306	20.5486	21.0665	21.3714	21.7007	22.1085	21.6415	21.2657	21.7313	20.6431	22.6417	21.1549	20.9962	21.9698	21.4025	21.6101	22.4353	22.4166
sp|P08133|ANXA6_HUMAN	ANXA6	21.835	21.9788	22.6087	23.6649	20.6975	20.3237	23.078	21.5278	21.822	21.0872	21.2116	20.777	21.7869	21.8394	22.1008	22.5081	22.417	22.9603	22.6451	23.5404	23.0059	23.145	22.5348	22.051	22.7888	22.1622	21.5965	22.6096	22.3138	22.2242	21.4036	20.4604	22.1003	22.5437	22.6382	22.3414	22.2956	22.5972	22.4618	21.8081	22.8113	22.3742	22.1372	22.4215	22.0133	22.6608	23.1645	23.0557
sp|P20073-2|ANXA7_HUMAN	ANXA7	18.8925	18.9491	18.7075	17.6793	19.1714	19.0675	17.0748	18.2579	17.7185	18.5208	18.4107	18.4336	18.8881	18.5012	18.669	18.1365	18.1168	18.1579	18.0661	17.3375	17.3775	17.7709	18.2075	18.51	18.4158	18.5588	19.0457	18.7417	18.649	18.3008	18.522	19.0813	18.7131	18.5996	18.4443	19.2639	19.0547	18.059	18.2662	18.3603	17.8943	19.2173	18.755	19.1774	19.1805	19.1305	18.9036	18.5583
sp|Q10567-2|AP1B1_HUMAN	AP1B1	21.1815	20.7243	20.8868	20.3156	20.3903	20.4838	19.8675	20.5618	20.2861	20.4635	20.5599	20.3382	20.557	20.3811	20.6289	20.9555	20.4839	20.8854	20.1793	20.1745	20.345	20.3022	20.5975	20.8991	20.8097	20.701	20.9036	21.2288	21.1459	20.4514	20.5676	21.1315	20.7835	20.7382	20.2569	20.7336	20.597	20.51	20.5157	21.0973	20.4173	21.2679	21.1757	20.8875	20.982	21.0639	21.1091	20.5287
sp|Q10567-4|AP1B1_HUMAN	AP1B1	21.1703	20.6966	20.8584	20.327	20.4273	20.4838	19.8979	20.5909	20.3236	20.4594	20.5641	20.3421	20.5485	20.3726	20.645	20.9604	20.4837	20.8899	20.1586	20.1495	20.3294	20.277	20.6147	20.9142	20.7808	20.7158	20.9213	21.2404	21.152	20.4181	20.5677	21.1826	20.83	20.7293	20.2756	20.7474	20.594	20.5002	20.4725	21.0633	20.4142	21.291	21.1444	20.8991	21.003	21.0191	21.1553	20.5182
sp|O43747-2|AP1G1_HUMAN	AP1G1	18.6541	18.1063	18.1757	17.4966	17.978	18.2008	17.2263	17.7562	17.239	18.1148	17.746	17.7823	18.211	17.8234	17.9456	18.2651	17.6727	17.7347	17.2348	17.7604	17.6063	17.4371	18.0038	17.9111	18.0296	18.0434	18.0351	18.4191	18.402	18.0474	19.2045	19.0101	17.886	17.7749	17.394	18.3879	18.1429	17.7057	18.0414	18.2934	17.7883	18.6382	18.4409	18.2091	18.3009	18.3726	18.1618	18.0368
sp|Q9BXS5-2|AP1M1_HUMAN	AP1M1	19.148	0	18.4318	0	18.8647	20.1479	0	18.1704	17.6327	18.6987	18.3276	18.3269	18.5126	18.4287	18.667	18.5045	18.1737	17.9788	17.4909	17.7337	0	17.8424	18.398	0	18.3413	18.2679	18.7375	19.3183	19.0866	18.754	0	0	18.5576	18.1454	0	18.2247	18.6135	18.4783	18.322	18.8692	17.8483	19.055	19.1747	18.2503	18.6111	18.9708	18.4849	0
sp|O95782-2|AP2A1_HUMAN	AP2A1	22.1573	21.3973	21.8631	20.3106	20.5611	20.6738	20.2005	20.8469	20.8845	20.8209	20.7122	20.6024	21.7808	21.2688	21.5848	21.3544	20.5788	21.3536	20.4672	20.3054	20.9939	20.6078	21.225	20.9133	21.5384	21.0461	21.2869	21.6647	21.6418	21.0019	21.62	21.2143	21.5399	21.5718	21.055	21.4743	21.166	21.3067	20.5743	21.5491	20.8657	21.8674	21.7586	21.6249	21.6686	21.7427	21.7346	21.3189
sp|O94973-2|AP2A2_HUMAN	AP2A2	22.1089	21.6036	22.0699	20.8056	20.8112	20.9763	20.7125	21.4534	21.5097	21.0646	21.1326	20.8651	22.0921	21.3577	21.8315	21.7892	21.4812	21.9913	21.1565	20.9251	21.3337	21.1604	21.6284	20.7255	21.85	21.3812	21.2815	21.6698	21.6185	21.0064	21.4791	21.1466	21.7506	21.7513	21.4011	21.6973	21.3915	21.6345	20.541	21.3767	21.272	21.9905	21.4651	21.6774	21.6747	21.5575	22.0565	21.6444
sp|O94973|AP2A2_HUMAN	AP2A2	22.0963	21.6036	22.0699	20.8068	20.8174	20.9763	20.7142	21.4576	21.5112	21.0657	21.1329	20.8651	22.09	21.3616	21.8331	21.7892	21.4879	21.9899	21.1496	20.9251	21.3337	21.1604	21.6284	20.7255	21.8479	21.3812	21.2815	21.6698	21.618	21.0064	21.4791	21.1466	21.7534	21.7594	21.4037	21.6884	21.3782	21.6351	20.5339	21.3795	21.272	21.9905	21.4651	21.6774	21.6747	21.5575	22.0565	21.6444
sp|P63010-2|AP2B1_HUMAN	AP2B1	21.53	20.6956	20.956	20.1569	20.3179	20.4881	19.9108	20.5478	20.4558	20.445	20.3808	20.2746	20.8718	20.5701	20.8849	21.2595	20.7543	21.376	20.5154	20.3607	20.6546	20.4527	20.9364	20.6375	21.1941	20.9131	21.1362	21.4924	21.2997	20.4949	20.7683	21.1647	21.0863	20.877	20.4065	21.0859	20.8679	20.9838	20.4342	21.1419	20.5878	21.5954	21.192	21.0298	21.1229	20.9944	21.3139	20.6282
sp|Q96CW1|AP2M1_HUMAN	AP2M1	21.821	20.4547	21.0033	20.8954	20.9624	20.8533	19.6499	20.6129	20.8033	20.868	20.5825	20.6581	20.8647	20.6299	20.779	20.8246	20.0475	20.9857	20.3021	20.1605	20.1718	19.8854	20.4349	20.3029	21.0325	21.0335	20.985	21.1419	20.7584	20.3824	20.2249	20.796	20.5867	20.7116	20.3947	21.1701	20.8059	20.6107	19.8889	20.7653	20.2422	21.5602	21.1149	21.2601	21.1798	21.0185	21.448	20.5493
sp|P53680|AP2S1_HUMAN	AP2S1	19.8502	19.2807	19.2439	17.9968	18.9322	0	17.6462	18.7679	18.3743	19.0714	18.9674	18.6568	19.3368	18.6544	19.4567	19.5927	18.8017	19.2891	18.8956	18.276	18.683	18.7604	19.2095	0	19.7493	19.1547	19.7385	19.3691	19.1428	18.4635	18.5834	0	18.8692	18.8882	18.5096	19.1265	19.7263	19.2857	18.239	19.234	18.8298	19.7882	19.4266	19.1159	19.3073	19.1717	19.288	18.7396
sp|O00203|AP3B1_HUMAN	AP3B1	19.7297	18.6231	18.8352	0	18.6829	19.5319	0	18.3032	17.6258	18.281	18.2902	18.0228	18.1138	18.6701	18.3055	18.7506	18.0383	18.1164	17.2263	0	16.8284	17.4541	18.0307	18.7558	18.7985	18.2865	18.9341	19.0064	18.7971	18.7563	19.6181	17.5175	18.596	18.4905	17.5388	18.5735	18.8415	17.6339	18.3133	19.1594	17.4684	19.153	19.0953	18.8108	18.8713	18.9751	18.6788	17.4678
sp|Q13367|AP3B2_HUMAN	AP3B2	20.6777	19.0283	19.7265	17.5304	19.2922	19.8033	0	19.0605	18.1958	19.0475	19.2356	18.9639	18.715	19.4885	18.9244	19.5027	18.5346	18.7001	17.9497	17.6556	17.2948	17.5122	18.628	19.2195	19.5202	18.6817	19.6033	19.8455	19.6545	19.6178	20.4478	19.2011	19.3832	19.2803	18.2623	19.2849	19.4267	18.5309	18.8818	19.8776	18.0097	20.0578	19.7873	19.5367	19.7023	19.7211	19.206	18.1887
sp|O14617-5|AP3D1_HUMAN	AP3D1	20.0372	18.7695	19.1939	17.2917	18.6596	19.2925	17.1499	18.7123	18.0934	18.8799	18.7046	18.512	18.7714	18.8198	18.6432	19.3793	18.5335	18.3547	18.1268	18.1024	17.7687	17.9882	18.6723	18.4896	18.9421	18.7575	19.6967	19.9874	19.6634	19.4774	19.3129	18.9827	19.15	18.9008	18.2061	19.0362	19.0203	18.6322	18.7418	19.6914	18.3845	19.9094	19.754	19.0175	19.4811	19.3753	19.0811	18.4789
sp|Q9Y2T2|AP3M1_HUMAN	AP3M1	18.1688	0	17.6677	0	17.7929	18.5811	0	17.4795	0	17.8609	17.95	17.8794	0	17.6344	17.0104	17.8235	17.5765	0	0	0	0	0	16.9268	0	17.5291	17.0121	17.8889	18.0956	17.9447	17.9338	0	0	17.7444	0	0	17.3743	18.1	17.8608	17.8868	18.1374	0	17.9694	18.0108	17.6213	17.6648	18.0221	0	0
sp|P53677|AP3M2_HUMAN	AP3M2	18.534	0	17.5916	16.8156	17.4648	18.5412	0	17.5755	16.7109	17.5769	17.9255	17.702	17.1123	17.4401	17.3197	17.9184	17.1882	17.1282	16.4619	16.7579	16.7958	16.6951	17.0436	17.9675	17.5549	17.1725	17.85	18.3489	18.0332	18.1048	0	19.3954	17.7899	17.5608	16.7356	17.575	17.818	17.4828	17.5077	18.3571	16.7276	18.4373	18.3844	17.5966	18.0148	18.2847	17.5553	0
sp|Q02410-2|APBA1_HUMAN	APBA1	17.3936	0	0	0	16.3119	0	0	0	0	16.9981	0	16.7149	0	0	0	0	0	0	0	0	0	0	0	0	0	0	17.3431	17.4824	17.3115	17.1596	0	18.6753	16.9506	0	0	0	17.112	0	16.7718	17.1969	0	17.2356	17.3535	0	17.3011	17.3025	0	0
sp|O00213|APBB1_HUMAN	APBB1	19.0943	0	19.2229	0	19.7409	0	0	19.1212	0	19.4268	0	19.2042	0	0	18.86	19.1637	0	0	0	19.8629	0	0	19.2518	0	18.9974	19.948	19.3962	19.3705	19.1016	19.4214	0	0	18.4017	0	0	19.245	19.0646	0	19.0872	19.1993	18.4692	19.6055	19.1304	19.1075	19.4404	19.2856	0	0
sp|P02743|SAMP_HUMAN	APCS	0	0	0	0	16.433	0	16.9831	17.0007	16.2738	16.8478	0	0	0	17.024	16.5849	0	16.5911	16.5411	17.3206	0	16.9164	16.6557	16.2392	0	16.6097	16.6727	0	17.5688	16.628	17.0149	0	0	17.0644	17.3237	18.4457	17.3199	19.3359	0	17.2547	0	16.8823	17.6102	17.1117	17.5467	18.0378	16.8839	16.9612	17.2584
sp|P13798|ACPH_HUMAN	APEH	20.9869	21.1765	21.3435	20.7512	19.649	20.3123	20.6655	20.2853	20.4512	20.008	20.1722	20.2318	21.0011	20.9063	20.7232	20.5072	20.2485	20.875	20.543	20.5933	20.6052	20.6791	20.7391	20.2594	20.6716	20.9759	20.2438	20.5629	20.5909	20.4608	20.5982	20.166	20.4032	20.7918	21.082	21.1583	20.5328	20.6769	20.2874	19.1971	20.5422	20.527	20.4769	21.1558	20.9607	20.7562	21.1925	20.9943
sp|P27695|APEX1_HUMAN	APEX1	17.4471	17.7931	17.6331	17.8756	18.0163	18.3906	18.0047	18.5374	18.9323	18.5689	18.8896	18.6479	18.0514	18.1067	17.6972	18.1054	19.1428	18.1965	18.3035	18.0811	18.1684	18.3523	18.5382	18.0909	18.4563	18.1372	17.6761	17.8603	18.0503	17.8509	0	0	17.7666	17.8912	17.9737	17.7882	17.6125	18.7608	18.0014	17.6681	18.3734	17.5775	17.9512	17.8997	17.6263	17.6518	17.8754	17.7617
sp|Q9BZZ5-2|API5_HUMAN	API5	16.6898	0	16.635	16.6903	18.1398	17.2523	16.9241	17.5026	17.3088	17.9458	17.6542	17.7187	16.4938	16.9285	16.6494	16.4797	17.1885	16.4116	16.3669	0	16.2369	16.5236	16.4196	0	0	0	16.8716	0	17.0294	0	0	0	16.8862	16.846	16.8833	16.4504	16.3116	0	16.6851	16.7049	0	16.3748	16.8663	16.7637	16.5691	16.6649	0	0
sp|Q96GX9|MTNB_HUMAN	APIP	0	18.6517	18.1379	17.5759	16.5374	0	18.1238	17.7182	17.4617	0	17.448	17.4955	17.957	17.9487	18.0629	18.1596	18.1285	17.5189	17.6138	17.4111	17.8898	17.6961	17.4346	0	17.8214	18.2711	17.4554	0	0	0	0	0	0	0	17.5846	16.3334	17.2532	14.4748	17.0309	0	17.9813	0	16.73	18.0525	17.2653	17.3172	17.403	17.3756
sp|P51693|APLP1_HUMAN	APLP1	16.6623	0	17.2014	0	0	0	0	0	0	0	0	0	17.7822	17.8971	17.7004	17.8634	17.156	18.0802	18.1074	17.1407	17.6188	18.0451	18.0422	18.3432	18.1396	17.9475	17.2445	17.2345	17.5079	17.6119	0	0	17.7123	17.7586	17.7251	17.6028	17.34	0	17.5081	16.7687	17.8071	17.0592	16.6023	17.4201	17.321	0	17.3249	17.4127
sp|Q06481-3|APLP2_HUMAN	APLP2	0	0	0	0	17.6407	0	0	17.4103	0	17.1915	17.4152	17.4241	0	17.3085	17.0694	16.8063	0	0	17.3645	0	0	0	17.3844	0	17.4478	0	17.2818	16.6828	0	0	0	0	17.0161	0	0	17.3757	17.1135	0	0	0	17.3042	17.0452	16.9546	17.4971	16.9304	0	0	0
sp|P02647|APOA1_HUMAN	APOA1	18.3196	18.9259	18.7073	19.0196	18.5005	18.8418	19.0175	18.8774	18.6868	19.3675	18.6425	19.4931	19.5955	18.319	18.6554	18.1622	17.8249	18.877	19.1933	20.1021	19.3122	18.724	18.6111	18.2682	19.3456	18.6998	18.8026	18.737	19.2948	18.32	0	0	18.4144	18.4034	18.5095	19.0119	19.7672	18.7166	18.3404	17.5679	18.6007	18.0754	18.478	19.0502	18.3279	18.3483	18.4296	19.1763
sp|P04114|APOB_HUMAN	APOB	17.6372	18.2934	18.2409	17.9521	18.034	18.6636	18.0443	18.3077	17.7134	18.1775	18.0358	16.9348	18.8162	17.5648	17.7876	18.1483	18.0885	18.1209	18.7495	18.6385	18.9108	18.1784	18.7918	18.4199	18.4347	17.4153	17.9499	19.3817	18.3835	19.1473	0	0	18.3224	18.4854	18.8389	18.4484	18.2418	19.2051	18.2544	16.5389	18.7516	18.2046	18.6355	19.0711	18.8121	18.3643	17.3031	18.5567
sp|P05090|APOD_HUMAN	APOD	0	0	17.9943	0	16.455	0	17.137	17.5222	17.4001	0	17.7789	17.9338	17.1663	17.7756	0	17.4225	16.9069	17.038	17.2933	17.9258	17.679	18.0392	17.6853	19.0565	17.9121	17.3551	17.2319	16.8861	17.147	17.8798	0	0	17.4516	17.552	17.8735	17.9447	18.0463	0	17.9101	0	17.3694	18.1642	18.0018	18.1193	17.9109	17.8206	18.2104	0
sp|P02649|APOE_HUMAN	APOE	19.5318	19.5433	19.619	18.7942	18.6006	19.3704	18.0542	19.1147	18.8429	18.9897	19.0674	19.0238	19.104	18.6906	18.8438	18.678	18.9137	19.0544	18.2892	18.1938	18.3979	17.9317	18.2504	18.8397	19.6896	18.872	18.8095	19.1257	19.1354	19.8904	20.9879	20.0886	19.199	19.2324	19.1042	19.4578	20.9915	19.0474	17.8825	18.8873	18.4702	20.706	19.7974	20.4067	21.5382	20.1636	19.2306	18.5879
sp|Q9BQE5|APOL2_HUMAN	APOL2	17.7378	0	17.2385	0	17.0435	17.0057	0	16.6051	0	16.9966	0	17.2343	0	17.5099	16.9904	16.8922	16.8053	16.8929	0	0	0	0	16.4519	18.087	17.0908	0	17.7149	18.0494	18.3105	17.8158	0	18.3623	17.6052	17.5971	0	17.2442	18.1068	17.5095	17.5313	18.2537	16.7942	18.1136	18.2629	17.4765	18.0411	17.8109	17.2729	16.8465
sp|P05067-11|A4_HUMAN	APP	20.5109	21.121	20.8604	0	19.4815	0	0	19.7397	19.9363	19.6049	19.3241	0	19.9806	0	20.4969	20.3823	19.9588	20.5868	20.8813	20.3439	20.509	20.3993	20.7259	20.188	20.9445	20.8542	20.5438	20.039	20.7512	20.6646	21.8233	19.7087	20.5471	20.5355	20.6786	20.8323	20.4893	20.79	20.0265	19.7072	20.7045	21.0531	20.731	21.0411	20.9981	20.63	20.8496	20.4274
sp|Q9UKG1|DP13A_HUMAN	APPL1	18.4062	18.7992	18.2131	17.5492	18.7846	18.4841	17.1365	18.0684	17.6722	18.2516	18.2798	18.3882	17.8577	18.3096	18.2112	18.1487	18.1569	17.9399	17.6304	18.0872	17.0916	17.7662	17.7543	18.3071	18.0187	17.6237	18.3152	18.5203	18.4075	18.4679	0	19.1167	18.2036	18.0066	17.6162	18.0462	18.1623	17.85	18.4015	18.7898	17.5466	18.4557	18.6434	18.1332	18.3732	18.417	18.0411	17.611
sp|Q8NEU8|DP13B_HUMAN	APPL2	16.6922	0	0	0	17.8725	18.7184	0	17.2483	16.8974	17.581	17.2749	17.4202	0	16.953	17.0046	16.7308	17.0666	0	0	0	0	0	16.5196	0	16.381	16.692	17.2064	17.2141	17.1287	17.3855	0	0	16.8291	0	0	16.8773	17.031	0	17.2083	17.0105	16.7305	16.7926	16.9057	17.0973	16.9473	17.1227	0	0
sp|P07741|APT_HUMAN	APRT	16.9809	0	17.2911	17.3482	18.0721	17.634	17.3737	17.345	17.7965	17.7736	17.6151	17.629	17.426	17.773	17.7257	17.69	17.9674	17.5646	17.7463	18.0789	17.9684	18.202	18.1443	17.1379	17.2811	17.3756	17.0203	17.2685	17.4898	17.8486	0	0	17.6174	17.5276	17.4977	17.5806	17.8538	17.7396	18.1566	17.2835	17.8793	17.4493	16.9982	17.2298	17.3253	17.2644	17.1852	17.5756
sp|P29972|AQP1_HUMAN	AQP1	0	18.1793	18.7259	18.9851	17.5699	17.7127	17.9032	19.0596	20.3865	17.8107	18.2693	18.0713	0	17.8072	0	17.4475	19.0573	0	17.5663	18.1944	17.4838	18.4379	18.3658	17.6204	17.236	20.1209	17.3282	18.3748	17.5358	19.7427	0	0	0	0	18.7312	19.6455	18.3605	18.5389	19.9419	0	18.5692	0	0	20.4654	18.6516	16.8997	19.8154	19.8188
sp|P55087|AQP4_HUMAN	AQP4	18.5227	0	19.3514	18.0408	17.8511	0	18.4547	19.4244	19.9694	18.739	18.7228	18.3296	17.1181	18.8307	19.0047	19.2477	19.9458	18.5803	19.2385	20.8636	19.5537	19.7983	19.0929	18.8458	18.6769	19.7841	19.3971	19.5191	19.7405	19.8838	0	0	19.1063	19.253	19.7609	20.4791	18.6074	19.7245	19.3206	18.3127	20.0276	19.5959	19.4011	20.0483	20.1865	19.0582	20.1172	20.08
sp|P10398|ARAF_HUMAN	ARAF	17.5045	0	17.2851	0	17.384	0	0	16.881	0	17.2713	17.1071	0	0	0	0	17.2715	16.6819	0	0	0	0	0	16.9248	17.9135	17.2733	0	18.0456	17.8316	17.4528	17.315	0	0	16.9702	0	0	16.3852	17.6964	0	17.3658	17.5534	0	16.6082	0	0	17.5215	17.8223	0	0
sp|Q8WZ64|ARAP2_HUMAN	ARAP2	21.0473	0	0	0	21.0777	0	0	0	0	0	0	19.4891	0	0	20.7907	21.3379	0	0	0	0	0	0	21.2074	0	0	21.8423	21.5747	0	0	20.8408	0	0	0	0	0	22.2515	21.0213	0	0	20.6212	0	21.4483	21.3169	0	21.8478	0	0	0
sp|P48444|COPD_HUMAN	ARCN1	17.3369	0	17.0473	0	17.545	17.8245	0	16.7298	16.58	17.4141	17.1604	17.2034	16.9524	17.1337	17.3668	17.2941	17.0915	0	0	17.1086	16.2953	16.6679	16.8951	17.8758	17.0658	17.0501	17.5726	17.1325	17.4086	17.8696	0	18.1844	17.2091	16.888	16.6803	17.2103	17.6843	17.3903	17.4956	17.7754	16.9005	17.281	17.6845	17.2205	17.7161	17.5465	17.317	16.935
sp|P61204|ARF3_HUMAN	ARF3	22.1506	20.9627	21.4691	20.445	21.1272	21.2312	20.3306	21.0239	20.8466	21.4526	20.9533	20.7134	21.5709	21.0938	21.6942	22.3527	21.5915	21.6194	21.227	21.0556	21.1322	21.3368	21.798	20.8683	21.9358	21.3827	22.4163	22.6124	22.1947	21.655	21.7825	20.4765	22.0951	21.5605	20.9562	21.9508	22.7292	21.1661	21.1387	22.3199	21.1748	22.7666	22.3451	21.6313	22.1618	21.9418	21.9128	21.2057
sp|P18085|ARF4_HUMAN	ARF4	22.1765	20.4783	21.5078	20.7029	21.5178	21.9969	20.1104	20.829	20.7685	21.5308	21.0412	20.8044	21.3674	21.2423	21.5248	22.2973	21.6649	21.5482	21.1756	20.945	21.1874	21.1709	21.7149	21.0042	21.5892	21.5156	22.4093	22.4496	22.1321	22.108	22.0554	19.9204	21.5675	21.0955	20.4915	21.9591	22.8297	20.8311	21.6873	22.131	21.2023	22.5884	22.4196	21.6808	22.2055	22.0258	22.0274	21.28
sp|P84085|ARF5_HUMAN	ARF5	22.1658	20.7535	21.4485	20.3813	22.102	21.8782	20.021	20.9733	20.7826	21.6634	21.1269	20.7325	21.5082	21.1774	21.6058	22.3585	21.5822	21.4259	21.1209	20.7377	20.8744	21.0965	21.6961	20.8514	21.6436	21.3269	22.4383	22.417	22.2964	21.6708	22.2869	20.409	21.9673	21.2158	20.6186	21.8512	22.7467	20.2626	21.4137	22.3944	20.8523	22.5494	22.3747	21.4643	22.0355	22.0162	21.7275	21.1271
sp|P62330|ARF6_HUMAN	ARF6	19.1545	17.8709	18.4655	17.5067	19.2988	19.7401	0	18.7167	17.834	19.4584	18.8948	18.9137	18.3049	18.3803	18.4466	18.8751	18.3228	17.7048	17.3022	16.871	0	17.1023	17.8331	17.883	18.2437	18.0982	19.0067	19.1786	18.9544	19.0964	0	0	18.5871	18.1627	17.3823	18.3279	19.5854	17.3162	18.9054	19.3953	17.7177	19.1274	19.1898	18.4105	18.9444	18.8845	18.3718	17.7437
sp|Q8N6T3-2|ARFG1_HUMAN	ARFGAP1	19.1416	0	18.3387	0	18.6445	18.4921	0	17.9072	17.2604	18.1185	17.8765	17.6245	17.8646	18.0877	17.9624	18.5667	17.7472	17.7041	17.0659	0	0	16.6064	17.6972	18.4413	17.7982	17.8776	18.8099	18.8402	18.7296	19.0076	0	19.2835	18.6641	18.3303	17.3575	18.4109	18.3313	17.2101	17.9072	18.9609	16.8269	18.9653	18.6265	18.0897	18.6726	18.7692	17.8637	17.2693
sp|Q8N6H7|ARFG2_HUMAN	ARFGAP2	17.7624	0	17.6082	0	18.076	17.8002	0	17.0966	0	17.6088	17.3886	17.4169	17.3824	0	17.381	17.3265	16.835	0	16.8168	0	0	0	17.1001	0	17.2414	17.1634	17.5645	17.0478	17.1688	17.6435	0	18.4867	17.0156	16.9889	0	17.2484	17.1367	0	17.3749	17.5224	16.8915	17.4304	17.4277	17.2245	17.6571	17.335	0	0
sp|Q9Y6D6|BIG1_HUMAN	ARFGEF1	18.4648	0	17.8771	0	18.0552	0	0	18.1795	0	17.8919	17.4167	17.6993	17.6452	17.8912	17.8442	18.0859	17.3716	0	17.5922	0	0	0	17.3362	17.595	17.4277	17.5222	18.1207	18.3251	18.0498	18.3446	0	0	17.9239	17.8948	0	17.8718	18.4821	0	17.7938	18.3116	17.2916	18.2249	18.57	17.7954	18.5231	18.4656	17.7746	0
sp|Q9Y6D5|BIG2_HUMAN	ARFGEF2	18.5905	0	17.969	0	17.7565	17.3969	0	17.2767	0	17.8105	17.6798	17.6296	17.5332	18.0034	17.7321	18.2546	17.3552	17.4345	16.8882	0	0	0	17.5072	18.41	17.8425	17.5026	18.198	18.3964	18.1696	18.4238	0	19.4168	18.056	17.8648	0	17.947	18.4632	17.5026	18.0166	18.507	0	18.4788	18.4756	17.9519	18.4127	18.4501	17.8241	17.5788
sp|Q5TH69|BIG3_HUMAN	ARFGEF3	17.8022	0	17.5609	0	17.7395	17.8619	0	17.2773	16.8981	17.6431	17.5992	17.3012	17.1223	17.3867	17.5107	17.7278	17.269	16.9677	0	0	0	16.54	17.4702	0	17.1516	17.3588	17.6479	17.6044	17.6106	18.0189	0	0	17.4207	17.5561	16.6764	17.5702	17.4537	0	17.8124	17.9261	16.7575	17.7508	17.4165	17.3497	18.0221	17.7617	0	16.9276
sp|Q07960|RHG01_HUMAN	ARHGAP1	19.841	18.166	18.9001	0	18.1419	18.5073	17.7651	18.0812	17.5145	18.1251	17.9213	17.9367	18.4012	18.482	18.3925	19.3656	18.2578	18.2722	17.6857	17.766	17.0077	17.2618	18.3644	18.3392	18.2982	18.4706	19.3198	19.5559	19.3428	19.5661	20.1229	19.4138	19.1231	18.6019	17.8166	18.968	19.1893	18.7149	18.6707	19.6677	17.8415	19.8543	19.2336	18.5659	19.4791	19.3225	18.9878	18.0641
sp|Q5T5U3|RHG21_HUMAN	ARHGAP21	17.9963	0	17.2037	0	17.8194	17.2575	0	17.3749	16.6127	17.5367	17.4786	17.2728	17.0992	17.3388	17.2019	17.2941	17.2131	16.586	0	0	0	0	17.0746	17.8532	17.0156	16.9641	17.6029	17.7265	17.6628	17.6936	0	0	17.4994	16.9647	0	17.304	17.8869	0	17.2643	17.8206	16.4443	17.5553	17.7617	17.2997	17.5178	17.5811	17.1031	16.396
sp|Q9P227|RHG23_HUMAN	ARHGAP23	17.5916	0	17.0541	0	17.6206	0	0	17.2167	16.6697	17.3198	17.1015	17.1582	0	16.9094	16.7392	17.0683	16.9123	0	0	0	0	0	0	0	16.5569	0	17.1501	17.4406	17.188	17.6146	0	0	16.9625	16.7984	0	17.1807	17.4853	0	17.0913	17.3162	0	17.5883	17.6886	16.8978	17.5245	17.5823	17.0066	0
sp|Q9UNA1-2|RHG26_HUMAN	ARHGAP26	18.557	0	17.8599	16.8259	18.5048	18.8772	0	18.1894	17.3902	19.0393	18.3834	18.3888	17.4196	17.6818	17.506	17.8063	16.9277	17.0669	16.8314	0	0	16.6605	17.2427	17.9058	17.5593	17.364	18.2293	18.4128	18.2348	17.9444	18.0927	18.8189	17.8762	17.9185	17.1333	17.8667	17.8099	17.3902	17.6082	18.2939	17.05	18.262	18.6297	17.9855	18.3025	18.3928	17.694	17.1766
sp|A7KAX9|RHG32_HUMAN	ARHGAP32	17.2208	0	0	0	16.5877	0	0	0	0	16.9531	0	0	16.4485	16.5398	16.3663	17.2754	0	0	0	0	0	0	17	0	15.5334	16.6088	16.9762	16.799	16.8838	17.5265	0	0	16.6126	16.7548	0	16.564	16.6373	0	0	17.3253	0	17.2117	17.1135	17.3568	17.4981	17.5653	0	0
sp|Q9NRY4|RHG35_HUMAN	ARHGAP35	18.3217	0	17.9201	0	17.6272	0	0	17.3684	0	17.742	17.6774	0	17.8144	17.8217	17.7123	18.2008	17.4296	17.4985	0	0	0	0	17.7132	18.3112	17.7214	17.7146	18.4648	18.2025	17.9514	18.4965	0	0	17.8203	17.6111	0	18.0241	17.8557	17.946	18.1821	18.2645	17.2381	18.3036	17.8182	17.7985	18.1466	17.9152	17.7259	17.2514
sp|Q9C0H5-2|RHG39_HUMAN	ARHGAP39	17.4161	0	17.2983	0	16.8348	0	0	0	0	16.9208	0	0	0	0	0	17.1328	16.0822	0	0	0	0	0	16.9373	17.6641	0	0	17.0924	16.9618	16.9696	17.8024	0	0	16.6727	16.7922	0	17.3911	17.0712	0	17.2412	17.2705	0	17.0355	17.2629	0	17.5017	17.5038	0	0
sp|Q17R89-3|RHG44_HUMAN	ARHGAP44	17.8225	0	17.3092	0	17.3613	17.9223	0	0	0	17.3324	17.3981	17.2516	17.458	16.9839	16.9802	17.6358	17.0339	0	0	0	0	0	17.3191	18.1286	17.0668	0	17.8697	17.7829	17.545	17.6309	0	18.7027	17.1573	17.1599	0	17.3556	17.7758	0	17.4853	17.7521	0	17.6558	17.6708	17.6814	17.7577	17.7156	0	0
sp|Q13017-2|RHG05_HUMAN	ARHGAP5	17.4868	0	17.5729	0	17.6166	17.962	0	17.5309	16.9988	18.0869	17.6255	17.6479	16.1757	17.0339	16.6132	17.2592	17.1656	0	0	0	0	0	16.8693	17.6554	16.9515	0	17.2841	17.1334	17.0821	18.0516	0	0	17.0198	17.471	0	17.4873	17.1599	0	17.6282	17.3894	16.7604	17.3813	17.3521	17.3554	17.5743	17.5488	0	0
sp|P52565|GDIR1_HUMAN	ARHGDIA	20.9334	20.7624	20.903	20.6483	20.0067	20.2676	20.5412	20.3005	20.7362	20.5134	20.7085	20.4868	20.7778	20.6967	20.7361	21.4504	21.0608	21.3552	21.3299	21.1395	21.3911	21.3072	21.5826	19.6616	21.5557	20.9208	20.7322	21.3607	21.209	20.7695	20.2757	20.5422	20.8998	21.046	20.8572	20.9084	20.7502	21.1166	21.3569	20.943	21.2526	21.0842	20.7799	20.8009	20.7732	20.8472	20.6765	20.6323
sp|P52566|GDIR2_HUMAN	ARHGDIB	16.9649	0	0	0	0	0	16.4578	16.6039	17.3352	0	0	0	16.9942	17.4258	17.1937	17.0791	17.6307	17.4212	17.2998	17.9105	17.6146	18.0886	17.507	17.3391	17.0975	17.2527	16.8204	17.3752	17.3343	0	0	0	17.0929	16.8618	17.3822	17.1427	0	0	17.4717	16.6956	17.5993	16.9006	17.0992	17.2582	16.9865	16.8428	0	17.301
sp|Q9NZN5-2|ARHGC_HUMAN	ARHGEF12	17.9162	0	17.753	0	17.725	0	0	17.1758	0	17.4288	17.5724	17.4317	0	17.6105	17.4188	17.6252	17.328	17.0444	0	0	0	0	17.4904	0	17.3427	17.302	17.8582	17.6219	17.6772	17.8089	0	0	17.4697	17.315	0	17.4858	17.5225	0	17.5849	17.8474	0	17.7031	17.7998	17.6217	17.5887	17.8946	0	0
sp|Q92974-2|ARHG2_HUMAN	ARHGEF2	18.9084	18.509	18.5746	0	17.893	18.0954	0	17.5677	17.6484	17.9565	17.7665	17.3183	18.3199	18.3598	18.2851	18.5605	17.4594	17.6402	17.3256	17.5432	17.011	17.2414	18.0769	18.4169	17.9391	17.9375	18.5267	18.3632	18.4252	18.9959	18.8472	19.085	18.3164	18.2425	17.6638	18.4762	18.3194	18.0605	18.638	19.0851	17.6006	18.8374	18.5574	18.2185	18.769	18.7493	18.319	18.0064
sp|Q15052-2|ARHG6_HUMAN	ARHGEF6	18.2495	0	17.8109	0	17.8855	17.8376	0	17.1687	0	17.5407	17.4205	0	17.1417	17.5286	17.5821	17.9923	17.7116	16.6246	0	0	0	16.5847	17.2403	17.6047	17.3152	17.3048	18.1671	18.0584	17.9819	18.4563	0	18.9574	17.6428	17.481	0	17.5558	18.0548	0	18.0131	18.303	17.0664	17.9643	17.935	17.594	18.0979	17.8462	17.5145	0
sp|Q14155-5|ARHG7_HUMAN	ARHGEF7	18.5601	0	17.8524	0	18.2083	18.1172	0	17.4357	16.9182	17.8463	17.6413	17.4693	17.4934	17.4295	17.8469	18.2282	17.5295	17.0792	16.8026	17.3907	0	16.9673	17.5687	18.0636	17.6495	17.6002	18.3863	18.32	18.2019	18.6473	18.2168	18.9619	17.9688	17.7486	16.9941	17.7856	18.4894	0	17.927	18.5693	17.0622	18.4022	18.2089	17.7407	18.3745	18.0514	17.7639	17.0736
sp|Q14155-3|ARHG7_HUMAN	ARHGEF7	18.6015	0	17.901	0	18.2039	18.1353	0	17.4809	16.9352	17.8448	17.6774	17.4976	17.5039	17.5327	17.862	18.2516	17.5139	17.1418	16.7366	17.4017	0	16.9206	17.5624	17.952	17.6519	17.6169	18.436	18.3542	18.2323	18.6266	18.2263	19.0539	18.0056	17.7867	17.0045	17.828	18.4233	17.115	17.9397	18.5653	17.083	18.3997	18.1837	17.7799	18.3473	18.0264	17.7731	17.0817
sp|Q9Y4X5|ARI1_HUMAN	ARIH1	17.0501	0	0	0	16.2684	0	0	16.8133	0	16.7793	17.2122	16.8902	0	0	0	16.8413	16.7172	0	0	17.0011	0	0	0	0	16.6541	0	16.5219	0	17.1389	17.3001	0	0	0	0	0	16.8451	0	0	17.2594	16.7013	16.7678	17.0879	17.2399	17.1351	17.2922	17.3714	0	0
sp|P40616-2|ARL1_HUMAN	ARL1	17.6195	0	0	0	17.849	19.0578	17.8568	16.9812	17.3699	17.4352	0	16.4869	17.0273	16.7291	17.41	17.6629	17.2846	0	0	0	0	0	17.1724	0	16.9874	17.4046	17.6526	17.2514	17.5148	17.8537	0	0	16.8923	0	0	17.6895	18.43	0	17.2044	17.6542	17.0211	17.459	17.7622	17.6984	17.798	17.6841	0	0
sp|Q9NXU5|ARL15_HUMAN	ARL15	17.1705	0	0	0	0	0	0	0	0	0	0	0	0	0	0	0	0	0	0	0	0	0	0	0	0	0	17.1056	17.6694	17.3134	0	0	0	16.9085	0	0	0	16.8484	0	0	16.9405	0	17.2171	0	0	0	0	0	0
sp|P36404|ARL2_HUMAN	ARL2	17.7042	17.7296	17.6766	0	17.4792	0	0	17.1403	17.0325	17.6252	17.6403	17.6684	17.5846	17.1763	17.3174	17.8488	17.2847	16.943	16.8876	17.1331	0	17.0175	17.4808	0	17.2974	17.4652	18.0384	17.7975	17.6601	18.2801	0	0	17.2179	17.3592	16.9989	17.4354	17.9747	0	17.9444	17.9797	17.425	17.9027	17.7072	17.439	18.0414	17.7993	17.7579	17.4611
sp|P36405|ARL3_HUMAN	ARL3	18.8409	18.5186	18.417	18.1997	18.738	18.4265	17.6864	18.0609	18.3219	18.951	18.5312	18.4854	18.2998	18.4056	18.2257	18.7341	18.6873	18.0507	18.4023	18.6835	18.3029	18.462	18.6599	18.0361	18.2758	18.291	18.4819	18.8613	18.9056	19.0846	0	19.0858	18.4594	18.3579	18.2111	18.8112	19.3142	18.557	18.954	19.0358	18.4903	18.8274	18.2631	18.6169	18.6832	18.8938	18.3857	18.3293
sp|Q66PJ3|AR6P4_HUMAN	ARL6IP4	17.8329	17.8934	18.1935	0	17.3697	17.0094	17.272	17.2842	18.5088	18.1137	18.2922	18.8114	0	17.8	16.6951	17.5267	17.3425	17.2192	17.1321	0	17.6333	17.0547	16.7788	0	17.7024	17.4978	16.4832	0	17.4972	0	0	0	16.9262	17.1	16.9936	0	0	0	0	17.1493	16.7063	16.6299	17.7964	17.6274	17.5295	17.3046	0	17.1766
sp|O75915|PRAF3_HUMAN	ARL6IP5	17.9077	0	0	0	17.8411	0	0	0	0	17.798	17.1716	17.1775	17.5401	16.8925	17.5554	17.1173	17.1211	17.0602	16.9778	17.4257	17.265	17.0314	17.7261	0	17.2314	17.2989	17.8765	17.6782	18.1146	0	0	0	17.5285	17.1815	17.0413	18.0474	18.4578	0	17.9102	17.9522	17.6643	17.9627	18.4334	17.8817	17.5518	17.9195	17.5337	17.5397
sp|Q96BM9|ARL8A_HUMAN	ARL8A	19.4643	19.3492	18.879	17.5305	18.5105	19.2672	20.9904	18.5516	18.5815	18.4192	18.4353	18.3781	18.838	18.9984	18.8439	19.6203	18.612	17.9458	17.8689	17.8869	17.8658	18.0391	18.9278	18.3405	18.8384	18.9389	19.6964	19.8798	19.7667	19.9093	19.0487	19.1048	19.3592	19.2905	18.1849	18.8689	20.7842	18.6102	19.8541	20.0871	18.7917	19.9973	19.405	18.9688	19.5597	19.3796	18.9922	18.4524
sp|Q9NVJ2|ARL8B_HUMAN	ARL8B	19.6937	19.7483	18.8529	17.284	18.4261	19.9256	18.3781	18.2636	18.1218	18.4716	18.3968	18.1102	18.9933	18.8473	19.0023	19.7239	18.5713	18.2581	17.9824	18.1425	17.3588	18.0552	18.8925	18.589	18.9413	18.9427	19.7336	19.9587	19.7996	19.9226	19.7583	19.3078	19.4599	19.2022	18.1791	18.8967	21.1426	18.5539	19.6209	20.3786	18.7441	20.0225	19.7151	19.0113	19.7561	19.4529	18.9442	18.4544
sp|Q9NVT9|ARMC1_HUMAN	ARMC1	17.4278	0	16.9798	0	17.1361	0	17.7307	16.9955	16.5846	17.0093	17.0823	0	16.5709	0	17.2058	17.2534	17.0771	17.3262	0	0	0	0	16.6504	0	17.0173	0	17.5313	17.4556	17.5477	17.3723	0	0	17.6947	17.539	0	16.4085	17.0497	0	17.3715	17.809	0	17.4184	17.7387	17.2867	17.3947	18.0124	17.0653	0
sp|Q8N2F6-3|ARM10_HUMAN	ARMC10	18.3714	0	17.4599	0	17.8138	18.1247	0	16.725	0	17.8526	17.0186	16.8809	17.0462	0	17.4612	18.1456	17.0055	0	0	0	0	0	17.0569	0	16.851	17.3532	18.9242	17.3868	17.7843	18.3814	0	0	17.5401	17.3355	0	17.8319	18.5125	0	17.5533	18.4859	16.6372	18.3021	18.4001	17.5416	18.4456	17.9463	17.4249	0
sp|Q8N2F6-2|ARM10_HUMAN	ARMC10	18.3578	0	17.4598	0	17.8773	18.1658	0	16.7248	0	17.8524	17.0184	16.8807	17.0461	0	17.461	18.1736	17.0549	0	0	0	0	0	17.0568	0	16.8509	17.3531	18.8799	17.3866	17.7841	18.3283	0	0	17.5377	17.3353	0	17.8556	18.5372	0	17.5532	18.4912	16.6371	18.2825	18.3688	17.5415	18.4004	17.9462	17.4248	0
sp|Q9UH62|ARMX3_HUMAN	ARMCX3	17.1151	0	0	0	16.5964	17.5615	0	16.9557	0	0	0	16.7214	0	16.6639	16.8125	16.9132	0	0	0	0	0	0	0	0	16.42	0	17.009	17.2996	17.353	0	0	0	16.9204	16.9113	0	0	17.0179	0	16.5292	17.1856	0	17.2754	17.0527	0	0	17.0435	0	0
sp|Q9H993|ARMT1_HUMAN	ARMT1	17.1758	0	16.9516	0	16.327	0	17.9956	16.7559	16.5584	17.1056	16.7696	17.0341	17.0255	17.3105	17.3785	17.5135	17.3218	17.581	17.2528	17.2312	17.293	17.5873	17.7069	0	17.4721	17.1748	16.6129	17.269	17.3455	17.305	0	0	17.2574	17.0894	16.9987	17.1441	17.6607	17.9824	17.1871	17.5917	17.3615	17.4592	17.3862	16.9986	17.2554	17.0632	17.1048	16.9036
sp|Q92747|ARC1A_HUMAN	ARPC1A	20.0804	19.8729	19.6605	18.9228	19.1971	19.7317	18.8357	19.6663	19.3077	19.8582	19.7224	20.0833	19.9084	19.2822	20.1383	19.5765	19.3083	19.351	19.3039	18.9787	18.9637	19.2591	19.6527	19.7175	19.7495	19.9432	19.5277	19.2214	19.4146	19.3309	21.2394	19.0959	19.7437	19.5706	19.3697	19.5072	19.6645	19.2297	18.607	19.0909	19.2218	19.6139	19.5741	19.6434	20.0442	19.5812	19.6383	19.5348
sp|O15143|ARC1B_HUMAN	ARPC1B	17.4962	0	17.1711	0	17.1067	0	17.4395	17.2091	17.4808	17.3713	17.3873	17.4014	17.5226	17.5028	17.6348	17.0328	17.62	17.0706	17.1528	17.5272	17.3724	17.4355	17.3414	17.7305	17.085	17.6332	17.1877	16.9689	0	0	0	0	17.3717	17.2871	17.5932	17.2263	17.7429	16.3328	17.2259	16.5253	17.5184	17.4175	17.3731	17.791	17.7036	17.2224	17.1668	17.9477
sp|O15144|ARPC2_HUMAN	ARPC2	20.767	20.3509	20.2504	20.6408	19.5448	19.8838	20.1908	20.2456	20.3109	20.3295	20.0547	20.328	20.6595	19.8998	20.7141	20.3695	20.1994	20.3202	19.9959	20.6879	19.9897	20.0246	20.37	19.4357	20.3809	20.7556	20.1642	20.4535	20.1443	19.8599	21.1833	19.4402	20.4025	20.1776	20.1658	20.5194	20.6301	20.9909	19.3126	19.5886	20.2729	20.6843	20.4356	20.657	20.4286	20.1185	20.6612	20.4432
sp|O15145|ARPC3_HUMAN	ARPC3	20.6761	19.449	19.9105	18.8526	20.5949	19.862	19.0357	20.2504	19.7017	20.5634	20.3797	20.613	20.2738	20.2067	20.6704	19.8397	19.7926	19.6714	19.4934	19.2219	19.1956	19.4908	19.9217	19.9091	20.0275	20.0425	19.7251	19.7734	20.1288	19.5054	20.8424	18.2698	20.3155	19.9106	19.7245	19.9429	20.8281	18.8864	19.1327	19.7535	19.3587	19.8592	19.9577	19.8571	20.4972	20.0763	19.6637	19.568
sp|P59998-3|ARPC4_HUMAN	ARPC4	20.4334	20.3911	20.2196	19.5082	19.7311	20.5071	19.7027	20.2587	20.0312	20.8836	20.4888	20.7354	20.2788	19.7332	20.4723	20.0856	19.8131	19.7104	19.6849	19.6537	19.5802	19.6465	20.0647	19.2067	19.9689	20.3013	20.1361	19.5211	19.6138	19.7265	21.097	21.0136	19.5577	20.0722	19.8458	20.1663	19.9448	19.5156	19.6039	19.2717	19.9177	20.6203	20.268	20.3946	20.8618	20.5179	20.539	20.1377
sp|O15511|ARPC5_HUMAN	ARPC5	18.4855	18.5946	18.7396	17.7887	18.4627	18.8697	18.2285	18.4476	0	18.7174	18.8951	18.9112	18.8911	18.5626	18.8748	17.7992	18.0567	17.9605	18.1521	18.1046	17.8818	17.9474	18.1168	18.4889	18.2751	18.2902	17.8784	17.5794	17.8227	17.6376	0	19.3075	17.7394	18.1559	18.333	18.1229	17.9948	17.5427	18.1329	17.4854	17.8569	17.7363	18.0036	18.67	18.6495	18.3381	18.3642	18.2615
sp|Q9BPX5|ARP5L_HUMAN	ARPC5L	20.1283	19.5323	19.3939	18.3682	20.3713	18.8388	18.0949	19.6145	18.9277	20.1053	19.8751	19.965	19.7699	19.5808	20.0319	19.5274	18.9945	19.3828	19.268	18.2873	18.5941	18.8736	19.3245	0	19.5979	19.4579	19.2879	18.9143	19.4198	18.737	20.4347	0	19.7786	19.3067	19.0627	19.533	19.9272	19.412	18.3298	18.9253	18.5691	19.6136	19.6005	19.5281	20.0432	19.4723	19.2574	18.9726
sp|P56211|ARP19_HUMAN	ARPP19	18.728	0	19.1531	18.5837	17.6194	0	19.0728	17.985	18.8237	18.1626	18.8401	18.7758	19.1917	19.2662	19.1925	19.5016	19.2997	19.6499	20.0048	19.0808	19.6178	20.0103	19.9809	19.4833	19.9997	19.1212	18.535	17.8395	18.5891	18.2951	0	0	19.1028	19.3755	19.1892	19.011	17.8109	18.229	19.1481	18.4824	19.5787	18.6566	0	18.7961	18.9749	18.4321	18.7269	18.8812
sp|P36575-2|ARRC_HUMAN	ARR3	18.0505	0	17.7007	17.374	18.1437	0	0	17.6478	17.708	18.46	18.4517	18.2075	0	0	18.9043	18.5732	18.7014	18.3726	0	0	18.2757	0	0	0	18.7358	18.5531	18.5646	0	18.5523	17.8043	0	0	17.9845	18.0724	0	0	18.1344	18.9229	0	18.192	18.7318	18.2369	18.144	18.208	18.0618	0	17.9658	0
sp|P49407|ARRB1_HUMAN	ARRB1	18.0689	18.2445	17.9316	18.1585	18.4977	0	18.2307	18.2467	18.2842	18.5403	18.6123	18.5732	18.1251	18.3948	18.5213	18.5385	18.8179	18.1886	18.1988	18.1157	18.2561	18.2458	18.6735	0	18.484	18.2186	18.2802	18.3912	18.3913	17.6622	0	0	18.4893	18.3167	18.2303	18.0698	18.3229	19.3863	18.152	18.109	18.4662	18.6168	18.1796	18.2071	18.0466	17.8943	18.0725	17.8456
sp|P15289-2|ARSA_HUMAN	ARSA	17.5421	18.1775	18.0083	18.2175	17.2512	17.6136	18.0661	17.9178	18.4512	17.3306	17.7981	17.634	17.6374	17.6104	17.9677	17.5162	17.907	18.3232	17.618	18.3744	18.6658	18.368	17.8766	17.9069	17.6025	18.2526	17.1954	16.9665	17.4813	17.8137	0	0	17.1309	17.7606	18.0342	17.8948	17.0537	17.9293	18.0875	16.4322	18.1521	17.3449	16.8956	18.2359	17.2886	17.3152	18.1182	18.3798
sp|Q13510-2|ASAH1_HUMAN	ASAH1	19.2455	19.9165	19.6435	18.9335	18.0324	19.2893	19.5404	19.4821	19.5892	19.2276	19.3699	19.1407	19.4707	19.4521	19.5402	19.8527	19.8221	19.6018	20.0945	19.1337	19.9511	19.9759	19.7749	19.1636	19.6405	19.9291	19.5552	18.8861	19.3794	19.2762	0	0	18.9948	19.5677	19.6786	19.6915	19.1528	18.8857	19.6458	18.9581	20.1515	19.6978	19.1414	20.1054	19.4725	19.2886	20.0174	19.6211
sp|Q9ULH1-2|ASAP1_HUMAN	ASAP1	18.5053	0	18.0593	0	17.5856	0	0	0	16.9505	17.8562	0	0	0	17.8828	17.6285	18.1554	0	17.4525	0	16.9036	0	16.9369	17.675	17.3064	17.6651	0	18.1468	18.3176	18.2699	18.2309	0	0	17.8997	17.9356	0	17.797	18.1532	16.9326	17.9517	18.4659	0	18.5382	18.5194	18.0533	18.2792	18.2297	0	0
sp|O43150|ASAP2_HUMAN	ASAP2	18.7815	0	0	0	18.3677	0	0	17.4546	0	18.1323	0	17.8299	0	0	18.116	18.4982	17.7528	0	0	0	0	0	0	0	17.8038	0	18.4172	18.4625	18.4245	18.4412	0	0	18.0113	0	0	0	18.6284	0	0	18.8183	0	18.5125	18.7072	18.149	18.4464	18.5172	0	0
sp|P04424-2|ARLY_HUMAN	ASL	17.8031	18.778	18.5676	18.4009	17.5911	0	18.9329	18.2157	18.321	18.1414	18.7062	18.4337	18.0306	18.4077	17.8897	17.8155	18.1897	18.3695	18.8146	17.8387	18.1266	18.3013	18.2146	18.4623	18.225	18.7227	17.889	17.3277	17.7586	17.695	0	0	17.3198	17.8539	18.3008	18.66	17.6955	19.2065	17.7685	0	17.6421	17.5206	17.3836	18.2752	18.2193	18.5944	18.777	18.5613
sp|O95671|ASML_HUMAN	ASMTL	17.24	17.1097	17.9003	18.9641	17.0122	17.2328	17.5567	16.7096	16.6713	0	17.3756	17.018	17.382	16.9118	17.5238	17.3807	17.1158	17.0549	17.3846	18.2435	17.8456	17.5207	18.0208	0	16.8135	18.1341	16.8475	0	16.1744	16.8974	0	0	16.7812	17.2328	17.3983	17.9271	17.3522	17.3129	16.6688	16.42	18.4236	16.8821	17.0619	16.9268	17.2301	17.1879	17.2954	17.9091
sp|O43681|ASNA_HUMAN	ASNA1	18.1265	0	17.5128	0	18.4282	17.8955	0	17.4888	0	17.7461	17.7529	17.5592	0	17.2526	17.4018	17.6839	17.5816	0	0	0	0	0	16.9872	0	17.1438	0	18.1803	18.1388	18.1342	18.2047	0	0	17.8251	17.1997	0	17.1727	18.6684	0	18.0189	18.4514	0	18.1995	18.3744	17.486	18.2747	18.2476	0	0
sp|P45381|ACY2_HUMAN	ASPA	17.0561	18.9904	18.8629	18.389	16.5779	0	18.5081	17.1809	18.1143	17.287	17.5856	17.8694	18.4844	18.9116	18.4452	18.4204	18.966	18.9787	18.8305	18.9288	19.4291	19.3749	19.6813	18.1995	18.7471	18.7378	16.9734	17.41	17.4744	18.1232	0	0	17.3366	18.2584	18.432	18.4436	17.6559	18.326	18.8395	17.1208	19.316	17.5608	16.5569	18.3648	18.2394	17.4509	18.9176	18.9291
sp|Q7L266|ASGL1_HUMAN	ASRGL1	18.7505	19.1963	19.4875	18.904	18.4679	18.1147	19.044	18.9771	19.314	18.4988	19.083	19.0224	19.4768	19.9225	19.6508	18.9931	18.2562	19.4132	19.1798	18.8902	19.0527	19.0497	19.3261	19.4893	19.8664	19.417	18.5272	18.6971	19.0245	18.2013	0	0	18.9158	19.66	19.42	19.2453	18.8029	18.8974	18.5169	18.4192	18.8285	18.9428	18.5932	19.2141	19.3334	18.7902	19.2436	18.8656
sp|P00966|ASSY_HUMAN	ASS1	18.3362	18.108	18.0045	17.8326	17.8667	18.3649	17.6313	17.5746	18.0308	18.0194	18.0656	18.0477	17.7518	17.9508	18.0243	18.3034	18.1635	17.9538	18.4434	17.4171	17.9986	18.262	18.3678	17.6045	17.9541	18.6034	18.0863	18.275	17.9975	17.9602	0	0	17.8257	17.8465	17.9678	18.1456	18.2316	18.8763	18.2837	17.872	18.1226	18.3311	17.5744	17.8028	18.1341	17.2351	18.4312	18.1806
sp|O14525-2|ASTN1_HUMAN	ASTN1	22.8469	0	22.1382	0	0	0	18.6068	23.632	21.8279	20.6318	21.9777	21.1541	23.0385	20.9777	23.5522	21.1758	0	21.5496	21.5397	20.0767	0	21.3514	0	0	20.9932	0	20.6783	22.2514	23.6096	23.7389	0	23.895	23.3645	21.6084	0	21.5063	23.48	0	21.9671	21.6736	21.2604	21.36	20.9944	24.0935	23.4425	23.8576	20.9366	21.1579
sp|Q8NBU5|ATAD1_HUMAN	ATAD1	17.1083	0	0	0	17.3461	0	0	16.6055	0	17.1976	16.943	17.2645	0	16.7033	17.2812	17.6395	17.0912	0	0	0	0	0	16.8139	0	16.9834	17.0231	18.0049	17.246	17.463	17.6327	0	0	16.9795	17.02	0	17.2175	17.622	0	17.0521	17.8373	0	17.2266	17.3188	17.0504	17.1165	17.2202	0	0
sp|Q9NVI7-2|ATD3A_HUMAN	ATAD3A	0	0	18.8284	0	18.7163	19.6892	20.6148	19.0798	18.8432	18.7138	19.0283	18.586	18.7068	0	18.4543	19.4726	18.8085	0	17.8903	18.1489	0	18.3447	18.4548	0	18.3515	18.5687	19.6823	0	0	19.7105	0	0	18.6515	18.7261	18.8323	18.6035	18.2446	17.715	19.1829	18.6755	18.2415	18.7053	18.5239	18.5301	18.953	0	0	0
sp|Q5SQI0-4|ATAT_HUMAN	ATAT1	17.7814	0	17.1349	0	17.8933	17.8306	0	0	0	17.5295	17.1107	16.4176	17.3191	16.9931	16.7835	17.6386	17.2688	16.9165	0	16.3836	0	0	17.395	17.819	0	17.0609	17.7585	17.7562	17.2085	18.5378	0	18.7767	17.4257	17.5437	17.0113	17.5358	18.0343	17.6288	17.7803	18.0013	17.0955	17.6833	17.6373	17.2852	17.8268	17.3935	0	17.0327
sp|Q86WG3|ATCAY_HUMAN	ATCAY	18.1671	0	17.3882	0	17.4939	0	0	0	0	0	0	0	0	18.1873	17.9587	18.0564	16.5241	17.1275	0	0	0	0	17.1297	18.0225	17.5811	0	17.7272	18.5682	18.5939	17.7438	0	17.768	18.4925	17.9942	16.905	17.1739	17.5706	17.7445	0	18.6511	0	17.9677	18.0895	17.5787	17.9743	17.9552	17.1058	0
sp|Q9NT62|ATG3_HUMAN	ATG3	17.5577	0	17.5469	0	17.7332	17.8992	0	17.4262	17.1965	17.4828	17.4642	17.3918	16.8475	17.7354	17.0954	17.4438	16.9745	16.9145	16.589	0	0	16.7774	16.8386	0	16.8437	17.2036	17.5424	17.7389	17.9291	18.4273	0	0	17.3158	17.2816	16.9242	17.5682	16.7987	17.2262	18.2023	17.6166	16.975	17.868	17.6476	17.4659	17.911	17.9605	17.4152	0
sp|Q9Y4P1|ATG4B_HUMAN	ATG4B	17.4186	0	0	0	17.1533	0	0	17.0495	16.8886	17.3439	17.3406	17.4851	0	17.255	17.0603	17.2843	17.2617	0	16.9268	16.6804	17.1311	17.1846	17.1601	0	16.8877	17.104	17.3394	17.5096	17.5952	17.6244	0	0	17.131	17.1654	0	17.3123	17.7942	0	18.083	17.83	16.979	17.7106	17.5567	17.2631	17.5347	17.8444	0	0
sp|O95352|ATG7_HUMAN	ATG7	17.6623	17.7171	18.0776	17.3828	16.9977	0	17.6059	17.3453	17.4359	17.387	17.4537	17.5156	17.5954	17.9921	17.7319	17.7576	17.2367	17.6751	17.9458	17.3184	17.7586	17.5181	17.8977	17.4731	17.7724	18.0243	17.4754	17.8049	17.6557	17.7601	0	0	17.5109	17.7041	17.7638	17.875	17.746	17.8495	17.6924	17.4603	17.6449	17.8647	17.5098	17.921	18.0796	17.9057	18.1018	17.8805
sp|Q7Z3C6|ATG9A_HUMAN	ATG9A	18.177	0	0	0	0	0	0	0	0	17.6021	0	0	0	0	17.0601	18.0754	17.5936	0	0	0	0	0	17.4081	0	0	0	18.0966	18.2179	17.8251	18.0899	0	0	18.2857	0	0	16.7384	18.0696	0	18.3339	18.1547	0	18.0026	18.3539	17.7831	18.3278	17.8032	0	0
sp|P31939|PUR9_HUMAN	ATIC	20.074	20.3735	19.9608	20.0805	19.5091	20.1277	19.1433	19.0803	18.8805	19.5631	19.174	19.8017	20.5548	19.8688	20.5998	20.2202	19.5296	19.272	20.2517	20.6363	20.1919	20.1352	20.5023	19.5077	19.4994	20.7294	20.1105	19.8778	19.8248	20.6423	21.0828	19.8248	19.647	19.6039	19.8378	20.0271	20.4188	19.4305	20.0935	20.1656	20.179	20.1374	19.9129	19.8158	20.3908	19.8547	19.7071	20.4014
sp|Q8WXF7|ATLA1_HUMAN	ATL1	19.6572	18.7644	18.8697	17.2015	18.1099	19.0523	18.5412	17.9589	17.3662	18.499	18.3499	18.0771	18.0308	18.7201	18.476	19.4051	18.1185	17.9511	17.4905	18.155	0	17.3444	18.1745	19.117	18.952	18.1599	19.4576	19.8456	19.6704	19.5346	19.658	20.1687	19.4955	19.1019	18.0223	18.4669	19.9954	18.525	19.0388	20.0247	17.7734	19.6415	19.4112	18.7377	19.2898	19.4161	18.7199	17.4957
sp|Q8NHH9-4|ATLA2_HUMAN	ATL2	18.6903	0	18.0574	0	18.4205	18.8825	0	17.8429	0	18.5438	18.4283	18.2481	0	17.7388	17.2925	18.4986	17.7696	0	0	0	0	0	17.4706	18.2927	18.0973	0	18.6246	18.7773	18.6022	18.4335	0	0	18.3883	18.2291	16.8969	17.9738	18.7843	17.2561	18.4278	18.9106	0	18.6035	18.934	18.0154	18.7341	18.7132	17.3327	0
sp|P54707-2|AT12A_HUMAN	ATP12A	22.004	20.8279	21.155	19.7767	21.816	22.1489	19.8261	22.0729	20.8296	21.7528	21.8043	21.22	21.475	21.0425	21.4662	21.213	20.6603	20.4218	20.0512	19.0183	19.6115	19.7219	20.7611	21.7119	21.315	21.1312	22.2441	22.2743	21.8831	20.6785	20.9653	20.1561	21.9468	21.6614	20.6036	21.5561	21.5173	20.804	20.3379	22.0518	20.5599	21.8083	22.214	21.2956	21.5042	21.7523	20.957	20.299
sp|P05023-4|AT1A1_HUMAN	ATP1A1	22.8239	21.9416	22.1337	20.5198	22.7392	22.9072	20.3237	22.8207	21.6149	22.5573	22.7236	22.1257	22.4237	22.2075	22.6327	22.432	21.6224	21.6051	21.3282	19.9779	20.5246	20.811	21.8939	22.6324	22.4777	21.9703	23.1135	23.1465	22.8386	21.798	21.9555	22.0151	23.0437	22.6412	21.781	22.3586	22.4808	21.8639	21.5851	23.1278	21.5102	22.98	23.236	22.225	22.5406	22.9568	22.0888	21.0493
sp|P50993|AT1A2_HUMAN	ATP1A2	22.6737	21.6146	22.1034	20.9688	23.1754	22.8845	20.7505	22.9991	21.8408	22.7338	22.8338	22.2204	22.2596	22.1067	22.5121	22.3031	22.0601	21.5862	21.1675	20.1896	20.3748	20.8808	21.8567	22.4649	22.306	21.891	23.1009	23.0074	22.7397	21.7081	22.7272	21.8205	23.0393	22.5038	21.6852	22.3667	22.41	21.7472	21.6084	23.0907	21.3243	22.8471	23.0936	22.2498	22.5142	22.6768	21.9041	21.1369
sp|P13637-2|AT1A3_HUMAN	ATP1A3	22.7065	21.885	22.0473	20.936	22.9562	22.7843	20.8044	22.8303	21.776	22.4816	22.6448	22.0807	22.2731	22.1781	22.6077	22.3686	21.7991	21.597	21.3329	19.9323	20.4327	20.7496	21.8292	22.4999	22.3297	21.8657	23.1399	23.1101	22.6952	21.7675	22.6661	22.157	23.051	22.5576	21.703	22.3424	22.4409	21.81	21.5492	23.0611	21.47	22.9685	23.0859	22.2057	22.5997	22.793	22.0586	21.0553
sp|P05026|AT1B1_HUMAN	ATP1B1	22.1343	21.7746	21.9498	20.5579	21.6272	20.7761	20.2876	21.6137	21.1869	21.3331	21.2304	20.8291	22.0417	21.6375	22.3486	22.1203	21.151	21.5902	21.0945	20.1615	20.4942	20.5482	21.7586	21.3641	21.9969	21.6125	22.0656	22.3437	22.1183	21.5466	20.5171	21.3082	22.3317	22.0402	21.3727	22.0794	21.9739	21.4516	20.8195	22.2884	21.3698	22.3628	22.5145	22.0283	22.4168	22.2094	22.022	21.0732
sp|P14415|AT1B2_HUMAN	ATP1B2	18.6267	18.7299	18.892	17.864	19.8546	19.2803	17.7399	20.1307	19.3417	19.9494	20.0032	19.6994	19.1439	18.6151	19.32	19.0878	19.4776	18.3995	17.8901	17.1587	17.2896	17.9075	18.9101	18.5022	19.1238	18.7517	19.1273	19.1661	19.3322	18.159	0	0	19.4646	19.2376	18.5194	18.9262	18.875	19.4701	18.0769	19.4792	18.1198	18.8183	19.0936	18.9223	19.0745	18.929	18.663	18.1825
sp|O14983|AT2A1_HUMAN	ATP2A1	19.1375	0	18.2935	0	19.1156	19.3254	0	18.5069	17.5502	18.5081	18.4216	17.8662	17.3939	18.2583	17.9206	18.2815	18.1193	17.4375	17.6025	0	0	16.6214	17.3237	19.4862	18.2474	17.3769	18.8536	20.2566	20.3454	19.5199	0	19.2966	19.802	18.8815	17.7984	18.6137	19.2456	19.0029	18.8069	19.7887	17.3461	19.7388	20.2876	18.6541	18.7863	20.0711	18.7142	17.4555
sp|P16615|AT2A2_HUMAN	ATP2A2	19.3755	17.9691	18.5743	0	18.8786	19.3108	0	18.7335	17.6718	18.6164	18.5743	18.0749	17.7098	18.3047	18.0018	18.6108	18.3667	17.7579	17.7134	16.802	0	16.9831	17.562	19.5673	18.5282	17.5484	18.9287	20.3813	20.3891	19.7244	0	19.2883	19.8023	19.2474	17.9583	18.6637	19.3876	19.1733	18.896	20.1203	17.555	19.8483	20.5069	18.7769	18.9171	20.1265	18.9063	17.6795
sp|Q93084|AT2A3_HUMAN	ATP2A3	17.4631	0	17.7127	0	18.2667	18.5612	0	17.9278	17.2417	17.9703	17.7079	17.4045	0	17.5765	17.1318	0	17.0224	0	0	0	0	0	0	18.1914	17.549	0	17.866	18.8148	19.0012	18.1336	0	0	18.9481	18.0855	17.2012	16.8085	17.8221	17.9042	17.6886	18.473	0	18.0848	18.1272	17.659	16.9816	18.2871	17.0029	0
sp|P20020-1|AT2B1_HUMAN	ATP2B1	21.6586	20.437	20.8456	18.358	20.758	20.9711	17.9408	20.6214	19.533	20.4631	20.5404	20.24	20.8736	20.7502	21.0147	20.9147	19.7172	20.1391	19.6361	18.3625	18.7414	18.9658	20.177	20.9606	20.7815	20.5995	21.555	21.8004	21.8619	21.2854	20.8469	21.4201	21.71	21.1607	20.2358	21.0863	21.679	20.9465	20.1735	22.0005	19.8198	21.8016	22.2284	21.2831	21.5818	22.0184	21.0214	19.9023
sp|Q01814-2|AT2B2_HUMAN	ATP2B2	21.2018	20.1222	20.6028	18.5059	21.5583	20.903	17.9459	21.1233	19.6698	20.951	20.8265	20.413	20.6821	20.5817	20.92	20.4025	19.7577	19.9119	19.2467	17.7231	18.5849	18.8046	19.775	20.5868	20.5693	20.1757	20.911	21.3309	21.3807	20.2398	21.3965	20.5269	21.13	20.6958	19.959	20.621	21.2603	20.3222	19.5788	21.5201	19.5403	21.1531	21.9176	20.8081	21.0623	21.615	20.5736	19.3823
sp|Q01814-6|AT2B2_HUMAN	ATP2B2	21.1977	20.0775	20.5879	18.4635	21.5145	20.8844	17.9459	21.1272	19.6771	20.9748	20.8261	20.432	20.6901	20.5914	20.937	20.4053	19.7561	19.8946	19.2466	17.7232	18.6088	18.8057	19.8049	20.5522	20.5689	20.2184	20.9247	21.3375	21.3797	20.2291	21.3965	20.5661	21.1423	20.6743	19.9707	20.6259	21.2224	20.2872	19.563	21.5101	19.5122	21.1444	21.8795	20.806	21.0825	21.5732	20.5594	19.3871
sp|Q16720|AT2B3_HUMAN	ATP2B3	21.559	20.3559	20.8533	18.4977	21.0746	20.881	17.8384	20.8488	19.6732	20.64	20.7891	20.3825	20.8075	20.8058	21.0004	20.7814	19.9174	20.102	19.5741	18.3903	18.8076	19.0006	20.1392	21.1017	20.7603	20.4847	21.4965	21.8948	21.9046	21.1457	21.2637	21.465	21.6621	21.0938	20.2543	20.8865	21.699	20.9511	20.3373	21.8715	19.9248	21.5935	22.0928	21.1311	21.4704	21.7764	20.9814	19.8624
sp|Q16720-2|AT2B3_HUMAN	ATP2B3	21.55	20.3559	20.8426	18.4977	21.0579	20.881	17.8384	20.8213	19.6781	20.6236	20.7675	20.3539	20.8126	20.818	20.989	20.7839	19.9098	20.1013	19.5741	18.3903	18.8077	19.0296	20.1345	21.1383	20.7757	20.4837	21.5084	21.916	21.9237	21.128	21.2637	21.465	21.6573	21.0742	20.2472	20.8852	21.7161	20.9198	20.3413	21.8675	19.9375	21.6123	22.0781	21.1373	21.4849	21.758	20.9928	19.8624
sp|P23634-2|AT2B4_HUMAN	ATP2B4	21.6985	20.4722	20.6819	18.6311	20.4461	20.7143	17.906	20.4294	19.5976	20.2112	20.4195	20.1945	20.8144	20.6056	20.7721	20.766	19.8299	20.1559	19.8303	18.5576	18.7476	18.999	20.2079	20.7037	20.6522	20.7654	21.6784	21.7249	21.5518	21.0279	21.6453	21.065	21.6169	21.017	20.1843	21.0932	21.5801	20.8858	20.1288	21.708	20.0521	21.8138	21.6912	21.2028	21.4964	21.6419	21.1352	20.1372
sp|P23634|AT2B4_HUMAN	ATP2B4	21.708	20.4722	20.6819	18.6311	20.4513	20.7143	17.906	20.4294	19.5976	20.2313	20.4345	20.2072	20.8163	20.6188	20.7932	20.7694	19.8299	20.1559	19.8184	18.5746	18.7476	18.999	20.2019	20.7037	20.6708	20.7499	21.6603	21.7338	21.5847	21.0331	21.6453	21.0052	21.6254	21.0266	20.1969	21.085	21.5763	20.9011	20.1288	21.6895	20.051	21.8135	21.7066	21.2039	21.4803	21.6243	21.1244	20.1372
sp|P20648|ATP4A_HUMAN	ATP4A	22.4314	21.11	21.5592	20.128	22.6453	22.1947	20.3021	22.6832	21.3329	22.0971	22.3353	21.6379	22.0046	21.6907	22.2395	21.8502	21.08	20.8134	20.626	19.5411	20.0267	20.3579	21.1552	22.0228	21.7958	21.5034	22.815	22.6246	22.3189	21.2913	22.3885	20.6626	22.4277	22.2306	21.2412	21.6744	22.1524	21.2933	21.029	22.5948	21.1494	22.3731	22.6807	21.7263	21.9678	22.3257	21.3081	20.5057
sp|P25705|ATPA_HUMAN	ATP5F1A	22.3477	21.2258	21.5628	20.6544	22.9089	22.5003	19.7653	22.1151	21.5019	22.7799	22.5139	22.0445	21.941	21.3193	22.1689	22.5859	22.0466	21.0427	21.2286	19.85	19.5503	20.3903	21.2015	21.1942	21.3988	21.0523	22.7142	22.1942	21.7524	22.3993	22.1775	21.6494	22.1546	22.2121	21.2844	21.6853	21.6789	21.6643	22.0109	23.0065	20.7043	22.621	22.5457	21.6762	22.3133	22.3659	20.961	20.6209
sp|P06576|ATPB_HUMAN	ATP5F1B	21.7475	20.595	20.9107	20.2136	22.2395	21.5624	20.1612	22.1935	21.1474	21.9745	22.1482	21.3207	20.8473	21.0242	21.398	22.0419	21.9227	21.5503	20.9717	20.1789	20.3976	20.841	21.2832	21.2704	22.0177	20.4666	21.6681	21.9158	21.3049	21.3196	21.93	20.7952	21.6121	21.9402	21.0643	21.2436	20.7436	21.398	21.2936	21.9645	20.7287	22.1833	21.6762	20.8921	21.2418	21.619	20.618	20.1259
sp|P36542|ATPG_HUMAN	ATP5F1C	20.447	20.6737	20.9425	19.944	21.5425	20.3677	19.1893	20.875	20.6415	21.1745	20.7683	20.4064	20.9513	19.832	21.3417	20.9496	20.6954	20.5208	20.3727	20.3658	19.6606	20.1003	20.392	19.4741	20.3096	20.4771	21.3809	20.6555	20.3684	20.681	21.0196	19.226	20.6197	20.9069	20.4287	21.0327	20.273	20.9962	20.6662	21.1945	20.8506	21.3633	21.4227	21.2705	21.3085	21.3696	20.8437	20.7881
sp|P30049|ATPD_HUMAN	ATP5F1D	0	0	17.4823	0	16.6039	17.2484	18.1458	19.0418	18.4526	0	18.7873	16.9786	17.1761	19.0165	17.914	18.2027	18.6396	18.9155	18.0414	17.62	18.0804	18.9007	18.6962	19.0822	18.5286	17.1824	17.9817	17.7368	17.4745	0	0	17.9597	18.2653	18.3922	18.6429	17.9837	0	17.8567	18.0588	16.6161	17.7454	18.3092	18.0194	18.2911	18.0014	18.1656	17.3983	17.4721
sp|Q96IX5|USMG5_HUMAN	ATP5MD	17.332	0	17.6126	17.0189	19.1882	18.0322	0	17.8781	17.8217	18.9081	18.6857	17.8135	18.1537	17.3657	18.162	18.0646	17.7894	17.3286	17.0824	16.6631	16.4309	16.7573	17.6833	0	17.8759	17.7334	19.2027	17.7177	17.3907	17.7486	0	18.1765	18.5425	18.3254	17.2293	17.8837	16.7379	0	17.5107	18.3592	17.6294	18.4338	18.4021	18.2185	18.2729	18.2343	0	17.45
sp|P56385|ATP5I_HUMAN	ATP5ME	0	0	0	0	18.1023	0	0	17.1342	16.8345	18.2314	17.8333	17.0715	17.4155	0	17.6041	17.6197	17.3863	16.8641	0	0	0	0	17.2424	0	17.0764	0	18.9531	0	0	0	0	0	17.8234	17.5104	0	17.2684	0	0	0	17.6187	0	17.6467	17.6561	17.3965	17.8912	17.2856	0	0
sp|P56134-2|ATPK_HUMAN	ATP5MF	17.7417	0	18.3087	16.5633	19.8862	17.617	16.49	18.4865	18.313	19.4694	18.3892	17.9428	18.6546	17.3833	18.787	18.6725	18.3667	18.118	17.6524	17.9093	17.0912	17.5586	18.431	0	18.4781	18.0255	19.8297	17.4212	17.624	18.1061	0	0	18.9203	18.7956	17.9297	18.4425	17.3525	0	17.706	18.8366	18.3904	18.8099	19.3226	18.94	19.2393	18.7524	17.9411	17.8875
sp|O75964|ATP5L_HUMAN	ATP5MG	17.2796	0	17.8025	17.5837	19.4174	18.4339	0	17.957	17.7337	18.7981	18.8844	17.6793	17.8076	17.2334	18.1818	18.0782	18.1047	17.6365	17.4055	17.4975	0	17.3641	17.9774	0	17.6963	17.4383	19.0669	0	17.1023	0	0	0	18.3428	18.3469	17.8542	17.6547	16.9401	0	17.5835	17.9764	18.1259	17.848	18.2189	18.1221	18.4331	18.2582	17.5656	0
sp|P24539|AT5F1_HUMAN	ATP5PB	17.1485	0	17.4584	17.808	19.0051	17.7216	19.9671	18.3387	17.8655	18.4736	18.5183	17.8855	18.1584	17.2458	18.399	18.3584	18.3259	17.7755	17.6074	17.1495	17.0538	17.1885	18.0715	17.4064	17.8363	17.776	18.9979	17.3752	17.1709	17.5484	18.9565	19.141	18.4925	18.4137	17.9022	17.7369	16.865	18.596	17.7555	18.6161	17.7109	18.5136	18.2272	17.8421	17.9287	17.9276	17.2335	0
sp|O75947|ATP5H_HUMAN	ATP5PD	17.8463	0	17.6915	0	19.6842	18.9301	18.3525	18.5021	18.0366	18.6822	19.0849	18.0641	18.0462	17.9869	18.6703	18.506	18.4443	18.0272	17.8312	17.0773	16.9794	17.5873	18.4003	18.1327	18.0864	17.3176	18.981	17.5291	17.6489	17.5103	0	0	18.6199	18.3728	17.6974	17.9638	17.4037	0	17.8921	18.6912	17.8382	18.424	18.3167	17.8604	18.3829	18.1801	17.1985	0
sp|P48047|ATPO_HUMAN	ATP5PO	19.438	18.9476	19.7069	19.4603	20.3801	19.9897	18.7823	19.8971	19.4821	19.6746	20.1511	18.8859	19.4667	18.9109	19.5306	20.0199	20.0025	19.664	18.9844	18.8654	18.3446	19.102	19.577	19.4331	19.5714	19.4473	20.5152	20.0641	19.6636	19.4482	19.4025	19.3109	19.7886	20.0375	19.5335	19.8919	18.6926	19.2711	19.8858	20.3528	19.7304	20.2623	20.5389	20.2077	20.1083	20.5723	19.7666	19.5958
sp|Q15904|VAS1_HUMAN	ATP6AP1	18.1161	0	17.7109	0	18.2583	0	0	0	0	17.8638	17.8861	17.9141	18.2932	0	18.5139	17.8892	0	0	17.0791	0	0	0	16.8491	0	17.5691	18.0049	18.1455	17.53	17.8815	0	0	0	17.9975	0	0	18.4725	19.3221	0	0	17.1881	0	18.3571	18.1196	18.4464	18.7946	18.3776	18.0349	0
sp|Q93050-1|VPP1_HUMAN	ATP6V0A1	20.6654	19.9019	19.805	17.1758	19.8608	19.4062	18.2115	19.623	19.0045	19.7328	19.7416	19.4892	20.1355	19.6694	20.064	19.6865	18.6803	19.4525	18.9447	18.1571	17.8389	17.8381	19.4161	19.4216	19.7338	20.0228	20.1553	20.0132	20.0227	18.9812	20.3365	19.5595	20.1467	19.6198	18.9355	20.1266	20.0846	19.7234	17.8876	19.7081	18.7608	20.4361	20.3759	20.0629	20.5768	20.0937	19.8196	18.8027
sp|P27449|VATL_HUMAN	ATP6V0C	21.0949	19.9583	20.2822	17.9991	20.7473	20.6549	0	19.9391	19.7274	20.4326	20.0632	20.3976	20.9336	20.4835	20.963	20.3237	19.1527	19.9958	19.6364	0	18.1334	18.0276	20.235	20.5955	20.6642	20.2938	20.1522	19.9447	20.6445	19.5345	0	20.0468	20.6199	20.4066	19.62	20.4562	21.7285	20.0821	18.6813	20.5223	19.2334	20.3139	20.5429	20.748	20.8193	20.3755	19.6393	18.8222
sp|P61421|VA0D1_HUMAN	ATP6V0D1	18.3693	0	18.0402	0	0	18.958	0	18.2419	0	18.3434	18.8021	18.4846	18.37	18.4672	18.5945	18.4588	17.6073	17.7804	17.2905	0	0	16.6361	18.0125	18.6656	18.1476	17.9977	18.8277	18.6059	18.4704	17.7729	0	0	18.7701	18.2301	0	18.5034	17.2404	17.7211	0	18.5092	0	19.0487	18.4627	17.9772	18.7323	18.4308	17.9816	0
sp|Q8N8Y2|VA0D2_HUMAN	ATP6V0D2	17.7621	0	16.8884	0	0	0	0	16.7592	0	16.6576	0	0	17.3549	0	17.795	17.7542	17.0652	16.8724	0	0	0	0	17.3841	0	17.1979	0	17.3588	17.3699	17.3872	0	0	0	18.0842	17.5185	0	17.2912	16.3401	0	0	17.8858	0	17.8923	17.1858	16.9385	17.9051	0	17.5818	0
sp|P38606|VATA_HUMAN	ATP6V1A	21.6317	21.0097	21.373	20.4002	20.6414	20.5744	20.1612	20.9074	20.6481	20.9275	20.9952	20.6012	21.3916	21.3548	21.6949	21.8962	21.3906	21.8604	21.7847	20.2966	21.1461	21.2992	21.7702	21.1181	21.9238	21.2755	21.2082	21.1736	21.4096	20.9106	21.948	21.039	21.903	21.6736	21.1731	21.3873	21.3966	21.2966	20.8952	21.3346	21.3043	21.843	21.0366	21.0433	21.243	21.0713	21.1838	20.7472
sp|P15313|VATB1_HUMAN	ATP6V1B1	20.9569	19.9808	20.6405	19.6126	20.5519	19.343	19.5053	20.2463	20.1511	20.0658	20.4584	20.1244	20.4939	20.8831	20.9474	21.1569	20.5132	21.0341	20.9054	19.2843	20.2645	20.4816	20.989	19.9487	21.0205	20.3092	20.4158	20.5458	20.5905	20.0716	20.094	20.845	21.0833	20.8547	20.0933	20.6292	20.8318	19.8212	20.073	20.667	20.403	21.294	20.2491	20.194	20.5738	20.3582	20.2278	19.9039
sp|P21281|VATB2_HUMAN	ATP6V1B2	21.1784	20.541	21.0371	19.866	20.6818	20.2886	19.8338	20.5187	20.2611	20.3871	20.58	20.3164	20.8961	20.9785	21.2122	21.434	20.8449	21.4039	21.267	19.8728	20.708	20.8502	21.3139	20.7756	21.371	20.8007	20.8097	20.8701	20.9625	20.6771	21.5024	20.7208	21.3553	21.1309	20.7432	21.0665	21.0226	20.7141	20.5244	20.8343	20.7568	21.6642	20.6163	20.6553	20.9615	20.7697	20.7686	20.3882
sp|P21283|VATC1_HUMAN	ATP6V1C1	20.5183	19.8075	20.4365	20.4082	19.103	19.4905	19.4603	19.3347	19.5959	19.0232	19.1551	18.9869	19.6166	19.5982	19.5348	20.1411	19.6928	20.5507	19.9905	19.4757	20.2046	19.629	20.182	20.1067	20.2225	20.2389	19.5638	20.4275	20.1993	19.5043	20.2911	20.6555	19.7474	19.557	19.6059	20.6381	19.6259	20.3169	19.4594	19.4095	19.9983	20.7928	20.3041	20.8872	20.1994	20.6503	21.0109	20.2099
sp|Q9Y5K8|VATD_HUMAN	ATP6V1D	22.8753	22.5564	22.965	20.869	20.8593	19.9982	20.8409	21.7968	21.8066	20.9122	21.039	20.7343	22.6071	21.5912	22.5364	22.8672	22.4434	23.0206	22.3579	21.3336	22.3345	22.1412	22.9927	21.1777	23.0146	22.645	21.7373	22.5387	22.6076	21.5912	21.9701	21.3608	22.5306	22.5123	22.1067	22.5919	22.2317	22.5031	21.1173	21.6923	22.5744	22.5728	22.0997	22.4549	22.4686	22.1604	22.6956	22.599
sp|P36543|VATE1_HUMAN	ATP6V1E1	20.7636	20.2254	21.0199	20.329	20.0388	19.6263	20.4078	20.2268	20.2285	20.0814	20.1638	19.9648	20.6453	20.5713	20.8115	21.194	20.4479	21.1186	21.0086	20.2079	20.6452	20.6268	21.0965	20.8487	21.2056	20.6317	20.7446	20.722	20.7816	20.2032	21.4666	20.8602	20.8939	20.8671	20.6454	20.8026	20.8192	20.2456	20.3726	20.6968	20.9003	20.9809	20.561	20.8182	20.6186	20.9619	20.8562	20.742
sp|Q16864-2|VATF_HUMAN	ATP6V1F	16.6478	17.9661	17.2369	0	15.8579	0	17.6162	17.031	16.861	16.7069	16.8608	16.5406	17.4526	17.3787	17.472	18.2597	17.553	17.8152	17.7768	16.9805	17.3657	17.7297	17.9097	17.4917	17.7523	17.0984	16.9152	16.6345	17.0493	0	19.4357	0	17.4906	17.4955	17.4344	17.1368	0	19.1873	16.7757	17.2713	17.4228	17.5316	16.2135	16.7885	16.815	0	17.2145	16.7942
sp|O75348|VATG1_HUMAN	ATP6V1G1	17.4279	0	0	18.3543	0	0	17.9536	0	17.2939	0	0	0	17.5022	0	17.311	17.677	17.3049	18.4184	18.1613	17.9286	17.9223	18.1843	18.0672	0	18.0549	17.7506	0	17.4788	0	17.2214	0	0	17.5983	17.7827	18.2546	17.9143	17.2332	16.8946	17.5519	16.9954	18.3457	17.8158	17.4216	18.0772	17.4241	17.7104	17.992	0
sp|O95670|VATG2_HUMAN	ATP6V1G2	20.4132	20.5438	21.0494	21.2096	18.9489	19.6858	20.6308	20.0218	20.2578	19.4376	19.8982	19.4719	20.1925	20.5227	20.0392	20.6526	20.1129	20.862	20.7813	20.7168	20.7869	20.9877	20.8156	20.8438	21.0543	20.2963	19.996	20.0415	20.0089	20.0385	20.1137	19.6442	20.4229	20.4121	20.5155	20.1492	19.8439	19.9627	20.163	19.7242	21.2442	19.8239	19.7634	20.5639	20.0842	20.3464	20.4531	20.8752
sp|Q9UI12-2|VATH_HUMAN	ATP6V1H	20.7338	19.6787	19.8328	19.2522	20.0081	19.9616	18.8044	19.7588	19.0384	19.9738	19.6228	19.3699	19.8021	19.4735	20.2348	20.3654	19.76	19.678	19.4352	18.4096	18.9455	18.8871	19.7985	19.5668	19.8302	19.7228	20.7528	20.6969	20.4435	19.9507	20.8416	20.2259	20.4528	20.1073	19.3349	19.9399	20.3525	19.9812	19.5588	20.6922	19.3215	20.8684	20.4311	19.8961	20.4447	20.3255	20.0137	19.4834
sp|Q9Y2Q0-2|AT8A1_HUMAN	ATP8A1	19.3908	17.9939	18.1349	0	17.7296	18.4019	0	17.7338	16.7871	17.4872	17.8476	17.6022	17.8193	17.7413	17.8382	18.1867	17.2198	17.7418	17.4085	0	16.9256	16.7458	17.6352	18.7596	17.9026	18.2646	19.2034	19.4881	18.8851	18.71	18.942	19.9579	19.1283	18.4622	17.6063	18.465	18.6834	18.5659	18.0192	18.9812	17.6873	19.6996	19.0834	18.5814	19.1367	19.2811	18.7438	17.5711
sp|O75110|ATP9A_HUMAN	ATP9A	17.4588	0	16.8463	0	17.1688	0	0	16.9262	0	17.0096	0	0	17.0125	17.0741	17.1501	17.0078	16.7807	16.6073	16.2413	0	0	16.5217	17.0558	17.1853	16.7478	16.7425	17.5232	17.4667	16.9884	16.8932	0	0	17.2835	17.3479	17.1705	17.3637	17.5335	0	17.072	17.0468	17.0089	17.7369	17.2566	17.2149	17.6412	17.4395	17.1621	0
sp|Q5TC12|ATPF1_HUMAN	ATPAF1	18.1385	0	17.8937	0	17.9934	0	0	17.2595	0	18.0554	17.355	17.1865	17.759	0	17.9431	18.129	17.1155	0	0	0	0	0	17.8807	0	17.995	17.3812	18.2714	17.4283	17.9447	18.3295	0	0	17.7183	0	0	17.9423	18.0503	0	17.751	18.0538	0	18.2126	17.7083	17.6206	18.1471	17.5774	0	0
sp|Q9UBB4|ATX10_HUMAN	ATXN10	17.9536	0	0	0	18.264	17.7427	0	17.5095	16.8919	17.5484	17.5578	17.4673	0	17.3776	17.003	17.2176	17.2953	0	0	0	0	0	0	17.6476	0	0	17.7099	17.6808	17.9544	17.2906	0	0	17.8388	0	0	0	17.4202	0	17.7324	18.0084	0	17.1534	17.8008	0	17.3409	17.6758	0	0
sp|Q99700-2|ATX2_HUMAN	ATXN2	16.7358	0	0	0	17.1226	0	0	0	0	16.8049	0	16.917	16.9733	16.8081	17.1084	16.8435	16.8561	17.3528	0	0	0	0	16.9882	0	16.5039	16.9404	16.9233	16.5196	16.7705	16.3115	0	0	16.7111	0	0	16.5933	16.3825	0	16.7556	17.3196	0	16.2518	16.7865	0	16.889	16.3189	0	0
sp|Q13825|AUHM_HUMAN	AUH	20.0588	19.622	20.3857	19.8689	19.0351	19.4753	20.1042	19.6465	19.7604	19.2703	19.2354	19.1132	19.5576	19.1105	19.3122	19.8869	19.6279	20.0694	19.3785	19.0637	19.1841	19.4098	19.4307	20.5758	20.1964	19.9767	19.7764	20.3171	19.7414	19.2432	0	19.4275	19.4331	20.0349	19.6319	20.2108	19.5607	19.7915	18.9141	19.1367	19.3234	20.2576	19.9844	20.224	19.9453	20.0474	20.4722	19.9363
sp|Q8NBF6|AVL9_HUMAN	AVL9	18.2136	0	0	0	17.0996	0	0	0	0	0	0	0	0	16.7964	17.3219	17.419	0	0	0	0	0	0	0	0	0	0	17.8353	17.8431	17.5788	18.0408	0	0	17.0908	16.6985	0	0	17.4588	0	0	17.5494	0	17.9255	17.1627	0	17.4217	17.5678	0	0
sp|P61769|B2MG_HUMAN	B2M	17.0643	0	17.2673	17.227	16.4351	0	16.926	0	16.8257	16.7699	17.2857	16.9568	0	17.4004	17.7073	17.3444	17.254	17.1735	17.9356	17.6424	18.2766	18.3835	17.4541	17.9963	17.1113	17.7385	17.6449	17.6051	17.4975	16.8296	0	0	16.4829	17.4323	17.7321	17.5371	17.3185	17.2326	17.9109	16.1974	18.0594	17.5	17.1462	17.2868	17.4601	17.1302	17.2802	18.0231
sp|O43505|B4GA1_HUMAN	B4GAT1	17.4194	0	17.5221	0	16.4365	0	0	17.285	17.6629	16.888	0	17.3898	17.7523	17.6976	17.453	17.6384	17.5232	17.7877	17.8034	0	17.4618	17.5514	17.7368	0	17.7903	17.6555	17.4594	17.3504	17.5369	0	0	0	17.7424	17.8804	17.9501	17.5565	17.8532	17.6352	17.6438	17.0964	17.8688	17.328	17.8016	17.6222	17.8885	0	17.6891	17.243
sp|O95817|BAG3_HUMAN	BAG3	0	0	0	17.6459	16.9963	0	17.7215	17.1219	17.5736	16.9101	17.4241	17.2342	0	17.142	0	0	18.0277	17.3725	17.1848	17.8118	17.3367	17.5608	17.0193	0	16.9484	0	0	0	16.5838	0	0	0	16.6551	17.0653	17.4561	16.9065	16.9542	18.4549	17.6376	0	17.4877	0	0	17.1021	0	0	17.2316	0
sp|Q9UL15-2|BAG5_HUMAN	BAG5	17.4762	0	17.0274	0	17.7112	0	0	17.1544	17.3983	17.1854	17.3809	17.0372	16.9529	17.4812	0	17.4439	17.5737	17.0676	17.1284	0	0	16.605	16.9108	0	16.7263	17.0892	17.2701	17.5362	17.3971	17.5883	0	20.4391	17.4891	17.1113	16.2591	18.8065	17.5238	0	17.5936	17.5553	16.5991	17.7368	17.4385	17.2117	17.4398	17.5305	17.1795	0
sp|P46379-2|BAG6_HUMAN	BAG6	17.2917	0	17.1769	0	17.4471	0	0	16.6977	16.8095	17.1612	17.0891	16.9586	16.9434	17.1779	17.1237	17.2882	17.0595	17.2041	0	0	0	16.8862	17.0306	17.8188	17.0661	16.9431	17.5605	17.3536	17.5233	17.6304	0	0	17.1081	16.897	16.8194	17.2445	17.5986	16.6989	17.4825	17.6555	16.8271	17.5193	17.3713	17.1793	17.6001	17.6322	17.0272	16.916
sp|Q9UQB8-4|BAIP2_HUMAN	BAIAP2	18.2105	0	17.8934	0	17.4597	0	0	0	0	17.6802	0	17.4513	17.7711	17.7287	17.7201	17.9542	16.5046	17.6499	17.3499	0	0	17.0248	17.6506	17.412	17.6943	17.706	18.3788	18.2754	18.1703	18.1588	0	19.2375	18.1006	17.6332	0	17.7865	17.5842	17.7045	17.5883	18.2788	0	17.9901	17.7422	17.7176	18.0573	18.0973	18.1054	0
sp|O75531|BAF_HUMAN	BANF1	18.6601	18.8801	18.8797	0	17.7911	17.6571	18.0542	19.0043	19.1692	18.7871	18.7362	19.3628	18.8465	19.2689	18.4108	17.9309	19.5708	18.5414	18.7063	17.6683	17.5352	18.5516	18.8843	0	18.1214	19.7179	18.762	18.0753	18.3765	18.5049	18.9844	0	18.1127	18.3609	18.4474	19.4105	19.4684	0	17.8528	17.5184	18.5056	19.2174	18.3175	18.5217	19.4523	18.5331	19.3496	19.4679
sp|Q6ZT62-2|BGIN_HUMAN	BARGIN	17.7771	0	0	0	17.6488	0	18.1326	17.6237	17.8828	17.5618	17.39	17.5714	18.2358	17.9886	18.331	18.7676	18.427	18.6978	18.0235	17.7349	17.7416	18.1656	18.6201	0	18.6599	17.6244	17.5623	18.1099	18.0465	17.7164	18.9397	0	18.7679	18.9192	17.8905	17.5673	17.5619	19.2542	17.4743	17.9469	18.1078	18.4159	16.8816	0	17.8575	0	18.3349	17.2986
sp|P80723|BASP1_HUMAN	BASP1	23.5285	21.874	22.9394	19.7506	20.8185	20.9494	19.9162	21.5908	21.0652	21.4844	21.9685	22.1227	22.8783	23.7594	22.8364	23.1562	21.4469	22.9294	22.5119	21.5226	22.5314	22.7675	23.1752	23.8385	23.7695	22.8092	22.9114	22.9013	23.1478	22.6026	21.9946	22.0843	23.1372	22.9296	22.3905	23.0389	23.2679	22.4714	21.4791	22.11	22.0785	23.4551	22.2718	23.1267	23.2116	22.9435	22.801	22.01
sp|O75936|BODG_HUMAN	BBOX1	16.9289	18.2026	17.7364	17.7102	17.1492	17.2687	17.7207	17.2253	17.8852	17.1005	17.6322	17.3758	17.3511	17.7506	17.4015	17.4947	18.5359	17.3762	17.848	18.2871	17.4551	17.4785	17.7428	0	17.2295	18.6383	16.7796	16.654	16.5009	17.3997	0	0	16.4913	17.1498	17.4242	17.7379	17.6064	17.0847	17.0311	16.4495	17.5191	17.1765	16.9172	17.7959	17.5893	17.9134	17.2335	17.772
sp|Q96GW7|PGCB_HUMAN	BCAN	22.7194	24.0275	23.5869	22.386	21.5877	21.4106	22.1038	21.8873	22.0638	21.2126	21.8287	21.9137	23.8191	23.6865	23.5404	23.0154	21.446	23.1242	23.7995	23.3376	22.6037	22.9462	23.0514	22.6364	23.2017	23.3645	22.3477	21.7958	22.7649	22.8844	22.788	22.1656	22.9772	23.6971	23.9225	23.7492	23.1076	23.4923	22.5405	22.3346	23.1265	22.5826	22.6034	23.7895	23.7492	23.2679	23.7594	23.6096
sp|O75363-2|BCAS1_HUMAN	BCAS1	18.615	19.8409	19.9955	20.7694	18.2237	17.9804	20.8898	19.0402	20.1262	18.5395	18.7827	19.2771	19.6427	20.2668	19.4883	20.303	20.2099	20.5809	20.2937	20.9083	21.4501	21.2159	21.0084	21.22	20.1436	20.1924	19.0046	18.7515	18.8946	19.834	0	18.438	19.075	19.8904	20.7334	20.4936	19.7067	18.9066	20.8239	19.0823	21.0625	19.5603	18.9384	20.0771	19.7176	19.2918	20.3167	20.3692
sp|Q9H6U6|BCAS3_HUMAN	BCAS3	18.4396	0	17.8314	0	17.4093	0	0	17.0274	0	17.313	17.2282	17.251	17.616	17.9557	17.6524	17.8097	17.1774	17.0917	17.0674	0	16.7357	17.0339	17.3822	17.9139	17.3499	17.6301	17.9142	18.3146	18.0934	18.1925	0	17.9881	17.888	17.6572	17.3757	17.8597	18.2421	16.8555	17.772	18.3594	17.3514	18.134	18.021	17.6123	18.0817	17.9415	17.5555	17.326
sp|P54687-4|BCAT1_HUMAN	BCAT1	17.1207	17.4828	17.5365	18.7	16.9672	0	17.9919	0	17.7149	17.0319	17.1647	17.5237	17.5833	18.0524	17.3679	17.734	17.9881	17.8133	0	17.5348	17.5611	18.0722	17.7757	0	17.8496	0	16.9985	17.0817	0	0	0	0	16.9309	17.6529	17.9227	17.5696	17.1909	0	17.918	0	17.6492	17.156	0	0	0	17.1897	0	17.4448
sp|P12694|ODBA_HUMAN	BCKDHA	17.344	17.8676	17.7674	17.6966	18.0532	17.9486	17.5347	17.0971	17.6085	18.2924	18.3138	18.0388	17.9943	18.2663	17.9685	17.8186	17.5682	17.4618	17.9053	17.7215	17.5342	17.981	17.8185	0	17.6871	17.961	17.7023	0	16.7149	17.8784	0	18.5145	17.1658	17.5639	17.854	17.8209	17.1063	0	18.0813	17.133	17.8011	17.1091	17.1251	17.592	18.0288	17.1848	17.4061	17.9047
sp|P21953|ODBB_HUMAN	BCKDHB	0	0	17.0647	0	16.6216	0	0	16.05	16.6066	16.8832	16.6658	16.4787	17.0634	16.955	16.8546	16.9696	16.5122	16.4638	16.9764	16.6781	16.611	17.0104	17.0371	0	16.2977	17.1366	17.0645	0	16.2145	16.8739	0	0	16.2493	16.0318	16.7114	17.1739	16.993	0	0	15.9987	16.8355	16.766	16.541	16.8405	17.4179	16.64	17.0967	17.2344
sp|Q92843-2|B2CL2_HUMAN	BCL2L2	0	0	0	0	17.9046	0	0	18.1038	17.5514	0	18.2169	17.9668	16.8493	17.3142	16.9278	17.3099	18.1968	0	0	0	0	16.9074	0	0	17.1634	0	16.7031	0	17.5119	17.1798	0	0	17.2686	17.0783	0	0	17.2312	0	16.7892	17.6928	0	17.5292	17.7302	0	0	0	0	0
sp|Q9NYF8-2|BCLF1_HUMAN	BCLAF1	17.6891	0	17.4243	0	17.7296	18.7149	0	18.079	17.9832	18.2586	18.6612	18.4255	17.1074	17.5232	17.2456	17.4846	18.0307	16.9667	17.2503	0	16.7512	16.7324	17.0548	17.5424	17.6935	17.452	17.2931	0	17.4051	17.2251	0	18.0368	17.2882	17.4684	17.1361	17.3079	16.5875	0	16.8672	17.7115	17.1634	17.4644	17.9153	17.8524	17.7005	18.0067	0	0
sp|P11274|BCR_HUMAN	BCR	18.8173	0	18.2041	0	18.4133	18.3702	0	17.5	16.9127	18.0932	17.1712	17.5646	17.9568	18.2851	18.152	18.564	17.8785	17.7206	16.8715	0	0	16.7593	18.0747	18.8024	18.0985	17.9874	18.8252	18.5788	18.4036	19.0422	0	19.3436	18.2716	18.0138	17.0513	18.3233	18.7746	0	18.2669	18.5638	0	18.5707	18.4101	17.9653	18.5799	18.376	0	0
sp|Q02338|BDH_HUMAN	BDH1	18.5832	0	18.0069	0	18.8669	18.904	0	18.2479	16.8954	18.2383	18.4548	18.0349	17.7284	17.9912	18.5224	18.3373	17.8544	17.4572	17.0602	0	0	0	17.672	18.1143	18.0135	0	19.0987	18.3717	18.2311	18.0405	0	0	18.218	18.2572	0	17.5616	17.4667	0	18.0611	19.0684	0	18.6273	18.6263	17.767	18.1138	18.2488	0	0
sp|Q9BUT1|BDH2_HUMAN	BDH2	18.9629	19.4138	19.4928	20.5883	18.3671	18.2189	20.0435	18.9961	19.5868	18.7827	19.1144	19.1841	19.4882	19.4886	19.7093	19.9716	20.4883	19.7625	20.1367	19.8441	19.8591	20.0339	20.1698	18.9698	19.9105	20.1665	19.0261	19.1764	19.0315	19.1791	21.0447	19.4668	19.0849	19.7411	20.0808	19.5356	19.5736	19.5364	19.7545	18.4341	20.1427	19.5914	19.0724	19.888	19.0957	19.37	19.9636	19.7896
sp|O00499|BIN1_HUMAN	BIN1	20.4265	20.8561	21.0578	20.396	19.6023	19.5574	20.4209	19.3471	20.186	19.3755	19.5566	19.6749	21.3349	21.0743	21.1883	21.0324	20.6408	21.1517	21.0538	20.9774	21.4707	21.4685	21.6474	20.5108	21.0349	20.9601	20.4055	20.7773	21.0162	20.5242	20.4755	20.4465	20.7308	20.7043	20.7817	21.3329	20.6948	20.5948	21.1527	20.8957	21.3331	20.713	20.4912	20.8996	20.9146	20.6055	21.3564	21.3283
sp|O00499-11|BIN1_HUMAN	BIN1	20.3011	20.8378	21.1116	20.4391	19.4684	19.4971	20.4138	19.2928	20.2089	19.274	19.4613	19.6232	21.2803	21.0812	21.1185	20.9787	20.6658	21.2105	21.073	20.9827	21.5334	21.5382	21.6746	20.5252	21.0109	20.9828	20.2679	20.6419	20.9118	20.5968	20.4352	20.3382	20.6138	20.6448	20.8027	21.3938	20.7688	20.5853	21.2284	20.7982	21.4063	20.6789	20.3661	20.892	20.8568	20.5336	21.3752	21.3762
sp|Q9UBW5-2|BIN2_HUMAN	BIN2	19.0838	18.9218	19.9246	0	19.2383	0	0	0	0	18.2877	18.8181	18.9939	20.2222	19.4989	0	20.0901	18.8598	19.522	0	0	20.179	19.7873	19.9486	19.5232	19.7142	20.1311	20.1026	19.8848	0	19.5642	0	0	18.9401	19.7024	19.3441	20.2921	19.0063	19.7575	19.8198	0	20.2342	20.3002	19.8306	20.0899	20.2986	20.3075	20.4915	20.5614
sp|Q13867|BLMH_HUMAN	BLMH	19.8377	20.8578	21.0543	20.7578	20.1574	19.343	20.379	20.6593	20.6491	20.3935	20.339	20.4804	21.0226	20.4554	20.9805	20.4212	20.7599	20.9103	20.5345	20.8659	20.5988	20.8028	21.0118	19.4906	20.7926	20.8597	19.9447	20.3677	20.5203	20.2717	19.8359	18.8994	20.4922	20.668	20.8258	20.9493	20.6121	20.2448	19.932	19.4879	20.6636	20.3445	20.5942	21.0345	20.6759	20.5105	21.1923	20.9916
sp|P53004|BIEA_HUMAN	BLVRA	18.5446	18.5395	18.6695	18.4477	18.8317	18.3493	18.4409	18.6434	18.5538	18.9454	19.1218	18.8373	18.6991	18.4946	18.6645	19.0134	18.8967	18.5737	18.6956	18.3855	18.6422	18.7524	18.7442	19.3553	18.9229	18.7266	18.7342	18.8759	18.5059	18.4066	18.8492	0	18.8074	19.0772	18.862	18.8546	19.2055	18.9991	18.6127	18.5253	18.8237	19.2013	18.8235	18.9575	18.8854	18.9828	18.9266	18.5276
sp|P30043|BLVRB_HUMAN	BLVRB	19.3369	19.577	19.6423	20.1857	18.241	19.2625	20.0866	19.5625	19.1296	19.4555	19.0732	19.5215	19.6108	19.5226	19.4862	19.7482	19.4491	19.8605	19.6472	21.1897	19.8596	20.3038	19.9578	19.2608	19.5473	19.9634	19.7594	19.7512	19.7653	20.4344	19.2025	19.5569	19.621	19.3199	19.9942	20.6073	20.7721	19.2735	19.7017	19.7998	20.2175	20.0158	20.2257	19.8517	20.2174	19.5374	19.7989	20.4248
sp|P07738|PMGE_HUMAN	BPGM	0	0	0	16.8415	17.3039	0	17.6465	17.5778	17.3595	17.4008	17.0782	17.4408	17.0131	17.4692	17.4552	17.1999	17.774	17.7885	17.727	18.061	17.4233	17.7776	17.6233	17.4078	17.2064	17.4392	0	17.121	17.1811	17.6988	0	0	17.1222	0	17.8121	17.7163	17.5716	17.0172	17.1629	17.2032	17.5179	0	17.2025	17.3006	17.1053	17.03	0	0
sp|Q86WA6|BPHL_HUMAN	BPHL	0	0	0	17.3442	15.8788	0	0	0	0	16.3877	0	0	16.5605	0	16.6666	17.0333	16.2155	16.364	16.794	16.5221	16.414	16.6658	16.7576	0	16.0521	16.8557	16.7575	0	0	17.0748	0	0	0	0	0	16.5226	16.0087	0	15.9137	15.3433	16.7219	16.0045	0	16.972	0	0	0	16.8542
sp|O95861|BPNT1_HUMAN	BPNT1	17.8367	0	17.52	17.1262	18.3066	18.3072	17.2312	17.5986	17.6557	17.922	17.7667	17.9346	17.9776	17.9098	18.2377	17.972	18.0533	17.5031	17.6884	17.5823	17.6642	17.6767	18.3206	17.7796	18.0857	17.7896	18.0053	17.743	17.8795	17.5393	0	0	17.7006	17.6052	17.4446	17.9237	17.6528	17.3703	17.8439	18.0975	17.6557	18.0932	18.0358	17.6982	17.6272	17.8531	0	17.616
sp|P15056|BRAF_HUMAN	BRAF	18.0127	0	17.5146	0	17.3163	17.8919	0	17.1242	0	17.642	17.4839	17.5879	17.2105	17.3225	17.1542	17.5755	17.007	0	0	0	0	0	17.3501	17.9536	17.392	17.4679	18.0949	17.8791	17.6022	17.8452	0	18.9098	17.2691	17.3329	0	17.3323	17.9559	0	17.5968	17.9549	0	17.7337	17.9689	17.3611	17.8208	17.8938	17.4015	17.0195
sp|Q5VW32|BROX_HUMAN	BROX	17.8951	17.6779	18.0718	17.7416	17.9034	18.1896	17.2968	17.5755	17.7105	17.8591	18.0888	18.0171	17.7066	17.8295	17.858	18.177	18.2428	17.8182	17.8212	17.9228	17.5683	17.6798	18.0208	17.25	17.7999	17.9068	17.6467	18.1454	18.231	18.3158	0	18.5918	17.8256	17.7213	17.4303	18.141	18.2786	17.8053	18.3804	18.3779	17.868	18.2574	18.2427	17.9892	18.0957	18.5043	18.2487	17.882
sp|Q8TDC3|BRSK1_HUMAN	BRSK1	18.5125	17.6401	17.9205	0	18.064	18.1424	0	17.3364	16.7342	17.9186	17.3685	17.3402	17.8988	17.6431	17.822	18.3054	17.3836	17.1829	16.5546	0	16.8842	16.8068	17.6591	17.7964	17.7785	17.5851	18.5851	18.3616	18.2619	18.5104	19.3202	18.8181	18.0598	17.9774	16.9594	18.0502	18.464	17.3255	18.0032	18.7277	17.0148	18.4791	18.4705	17.7997	18.3931	18.2881	17.2624	17.0344
sp|Q8IWQ3-4|BRSK2_HUMAN	BRSK2	18.7888	0	18.0866	0	18.492	18.8309	0	17.784	17.2009	18.1898	17.8896	17.837	18.0011	18.133	18.2128	18.3923	17.6363	17.2745	17.0102	0	0	17.2094	17.8001	18.2022	17.9435	17.7884	18.734	18.6437	18.6898	18.7569	0	19.6175	18.3488	18.2491	17.3243	18.1751	18.7895	17.497	18.3741	18.9	17.3856	18.5483	18.8981	18.0082	18.4464	18.576	17.786	0
sp|Q8IWQ3|BRSK2_HUMAN	BRSK2	18.7992	0	18.0866	0	18.5053	18.8309	0	17.784	17.2009	18.1898	17.8896	17.837	18.0011	18.133	18.2128	18.3923	17.6363	17.2745	17.0102	0	0	17.2094	17.7961	18.2019	17.9435	17.7884	18.734	18.6437	18.6898	18.7516	0	19.6175	18.3472	18.2491	17.3243	18.1751	18.7969	17.497	18.3741	18.9031	17.3856	18.5483	18.8986	18.0082	18.4464	18.5708	17.786	0
sp|P35613-2|BASI_HUMAN	BSG	17.6637	0	17.8922	0	17.8785	0	0	17.763	17.7587	17.9775	18.0105	17.8159	18.6754	18.7349	18.7246	17.7515	17.3723	17.5784	18.2671	18.0391	17.4389	17.6621	17.7536	0	18.1819	17.9893	17.8367	17.5731	17.6338	17.5687	0	0	17.9205	18.1025	18.3909	18.0248	18.1048	17.6822	17.7362	17.9141	17.7733	17.6035	17.6092	17.9069	17.8991	17.8109	17.6052	0
sp|Q9UPA5|BSN_HUMAN	BSN	18.5437	18.4876	18.6234	17.0044	18.0238	18.2316	0	18.3277	18.0199	18.0669	18.4685	18.2236	18.1305	18.6203	18.1416	19.2365	18.0235	18.6254	18.2347	18.8688	17.5687	17.8532	18.4616	18.7155	18.6115	18.5056	18.8768	17.9493	18.0254	19.1154	20.2596	19.3654	18.2558	18.4484	18.0556	18.5691	17.6992	17.9732	17.9506	18.5138	17.6271	18.3111	17.8866	18.0628	18.29	17.9742	17.3456	17.3819
sp|A6NE02|BTBDH_HUMAN	BTBD17	19.1931	19.4113	19.4089	0	19.6252	18.7177	17.946	18.8554	18.8547	19.8131	18.3582	19.9233	20.5375	20.4142	20.907	17.4996	0	17.543	0	0	16.5798	18.1459	17.5843	18.8952	17.9675	18.2344	17.2519	17.0173	18.0399	17.1232	0	0	17.8893	18.3626	18.553	18.5857	19.6551	17.7525	0	17.7389	0	18.3362	18.767	18.8798	18.9289	18.3704	18.5696	18.0174
sp|P20290-2|BTF3_HUMAN	BTF3	17.3351	0	17.0331	16.854	16.8548	18.0738	16.903	17.3207	17.1727	17.0637	17.1522	16.9499	16.7775	17.1877	16.7761	16.9903	17.4432	17.1119	17.1499	17.0472	17.0865	17.2992	17.1133	17.3855	17.7337	16.9002	16.7943	16.8403	16.6953	16.4595	0	0	17.0451	17.2074	17.2515	16.7833	16.675	16.3567	17.1699	16.757	17.3631	16.7641	17.0643	16.8762	16.719	16.9074	17.1646	16.9988
sp|O00478|BT3A3_HUMAN	BTN3A3	17.7933	0	0	0	16.914	0	0	17.1228	0	17.464	0	0	0	17.3525	0	17.358	16.6647	0	0	0	0	0	17.5567	0	0	0	17.764	16.9919	17.4132	17.93	0	0	17.2052	17.2789	0	0	17.2079	0	17.7324	17.9082	0	18.1648	17.9104	0	17.7823	18.1458	0	0
sp|O43684-2|BUB3_HUMAN	BUB3	17.3596	0	17.5121	17.4283	18.2519	18.042	17.301	18.2717	18.2932	18.1042	18.2382	18.0375	17.4173	17.2048	17.4289	17.6309	18.6283	17.6479	17.5476	17.2929	17.1092	17.409	17.5198	17.2314	17.7176	17.3704	16.9378	17.0586	17.2672	17.1824	0	0	17.753	17.8033	17.5983	17.2667	17.5107	18.288	17.1365	17.2243	17.4527	17.2126	17.5989	17.4009	17.2781	17.3488	17.4593	17.3557
sp|Q9H0W9-2|CK054_HUMAN	C11orf54	17.3111	0	17.9778	17.1709	17.9481	0	17.7333	17.5584	17.8861	17.3655	17.8859	17.7438	0	18.4661	17.6468	17.8487	18.6384	18.4447	18.5142	18.8608	18.6625	18.9236	18.7039	18.0176	18.3123	0	0	0	17.612	17.4472	0	0	17.5881	0	18.0265	18.0876	17.7312	0	18.007	0	18.4107	17.803	0	17.5976	17.7752	0	17.8378	17.9978
sp|Q9H3H3-1|CK068_HUMAN	C11orf68	17.3223	0	0	0	18.1986	0	0	17.6691	17.5644	17.9923	17.7713	17.5751	17.4689	17.8322	17.686	17.3672	17.1616	17.4074	17.1575	0	17.2421	17.3389	17.2614	0	17.3379	0	17.6853	17.8419	17.6562	0	0	0	17.4943	17.6847	17.4874	0	17.5122	0	17.7599	17.4979	17.3042	17.6565	17.6074	0	0	17.7834	0	0
sp|Q9HB07|MYG1_HUMAN	C12orf10	17.0936	0	17.2503	17.537	17.2854	17.7072	16.919	17.7901	17.933	17.6009	17.8254	17.6385	0	17.4304	17.4397	16.9604	18.1053	17.5252	17.694	17.3872	17.454	17.6039	17.3911	0	17.1032	17.2358	0	0	0	0	0	0	16.6547	0	17.3539	0	16.8247	18.39	0	15.8357	17.4844	17.2765	0	17.425	16.9493	0	0	17.5074
sp|Q7Z3J2|CP062_HUMAN	C16orf62	16.5676	0	0	0	15.9741	0	0	0	0	16.2295	16.5112	0	0	16.3142	0	17.1031	16.5933	0	0	0	0	0	16.4442	0	0	15.526	16.306	16.3077	16.2	0	0	0	0	16.0799	0	0	16.8338	0	16.7636	16.8293	0	16.8681	16.4007	16.2079	16.2893	16.5869	0	0
sp|P02745|C1QA_HUMAN	C1QA	17.9264	0	18.0083	0	0	0	0	0	0	0	0	0	18.1464	17.4162	0	17.9387	18.2853	17.6078	17.5734	17.6698	0	17.9282	18.2158	18.66	20.1307	18.1213	18.0832	19.1102	18.0929	18.2391	18.3157	0	18.0851	18.3468	18.5262	0	17.9284	18.148	0	17.3241	18.5876	18.6824	17.8117	17.8777	18.6088	0	0	18.5024
sp|P02746|C1QB_HUMAN	C1QB	18.9514	18.2141	18.348	17.8575	16.8197	18.5149	17.3192	17.2641	17.1077	17.2165	17.6984	16.8485	18.2059	18.6897	18.378	18.0584	18.2062	18.2481	18.3694	18.0763	18.169	18.7395	18.5011	19.4378	18.1553	18.5444	18.558	19.5418	18.6239	18.1234	0	0	18.7707	18.6843	18.8661	18.5906	19.2466	18.7258	18.0637	17.4327	18.4188	19.2054	18.5458	19.1269	19.2295	18.4869	18.1902	19.1912
sp|Q07021|C1QBP_HUMAN	C1QBP	19.4659	19.2338	19.3489	17.8807	18.4752	18.481	17.9989	19.1828	18.8793	19.1421	19.3869	19.4848	19.4152	19.2615	19.3783	19.2908	19.1957	18.8734	19.0521	18.2748	18.2512	18.7616	19.0999	18.833	19.3084	19.722	19.8776	19.262	19.413	18.215	18.7575	19.3779	19.06	18.8146	18.9452	19.6513	18.9978	18.3316	17.9722	18.194	18.7672	19.7371	19.1743	19.6063	19.7661	19.1506	19.5872	19.0017
sp|P02747|C1QC_HUMAN	C1QC	19.6215	19.116	19.3549	18.7756	17.9079	0	18.9293	18.4934	18.5028	18.4729	18.8627	18.2199	19.0871	19.3532	18.8577	18.65	18.7371	18.5441	19.0857	18.782	18.9482	19.3211	18.875	19.9491	18.509	19.4053	19.4956	20.4518	19.1032	18.8378	0	19.9092	19.7046	19.4537	20.1899	19.5737	19.2825	18.7759	19.2016	17.5668	19.2317	20.2936	19.358	20.2016	20.2535	19.4533	19.0577	20.4416
sp|Q9Y426|C2CD2_HUMAN	C2CD2	17.0712	0	16.8272	0	0	0	0	0	0	0	0	0	0	16.8335	16.5405	16.3605	0	0	0	0	0	0	0	0	0	16.6736	17.3676	17.2656	17.1534	17.2386	0	0	16.8376	16.6032	0	16.9991	17.3728	0	16.9191	17.4099	0	17.231	17.426	16.8751	17.3357	17.2393	0	0
sp|O14523|C2C2L_HUMAN	C2CD2L	17.2615	0	16.9057	0	16.6312	0	0	0	0	16.7031	16.6842	16.415	0	16.8422	16.6782	17.0886	16.3832	15.9842	0	0	0	0	16.6724	17.5618	16.6954	0	17.5368	17.5341	17.5045	17.1955	0	0	16.9552	16.9603	0	17.2093	17.5422	0	17.0523	17.551	0	17.4139	17.3163	0	17.1685	17.2943	0	0
sp|Q8TF44|C2C4C_HUMAN	C2CD4C	16.7371	0	0	0	0	0	0	0	0	0	0	0	0	0	0	16.7186	0	0	0	0	0	0	0	0	0	0	17.0235	17.0488	16.3759	16.558	0	18.9046	16.38	0	0	0	15.9797	0	0	16.0956	0	16.2179	0	0	17.0646	0	0	0
sp|Q86YS7-2|C2CD5_HUMAN	C2CD5	17.8917	0	17.2402	0	17.4469	17.9306	0	16.8622	16.7663	16.8925	16.9934	16.9095	17.0322	17.2042	17.2781	17.1457	16.9037	16.7355	16.1157	0	0	0	16.7523	17.2431	16.9313	0	17.4627	17.6506	17.6179	17.4799	0	18.7712	17.5018	17.1971	0	16.945	17.6793	17.3613	16.8295	17.7528	16.9119	17.6968	17.9939	17.3268	17.5609	17.9866	0	0
sp|Q86YS7-5|C2CD5_HUMAN	C2CD5	17.9565	0	17.2917	0	17.5496	17.985	0	16.9125	16.8166	16.9417	17.0482	16.968	17.0824	17.3342	17.3283	17.2227	16.9539	16.7857	16.1659	0	0	0	16.8397	17.1898	16.9815	0	17.5196	17.6815	17.7047	17.473	0	0	17.5521	17.2473	0	16.9374	17.7294	17.4147	16.8464	17.8046	16.9619	17.7501	18.0346	17.3392	17.5815	18.0246	0	0
sp|P01024|CO3_HUMAN	C3	19.2921	20.1877	19.8182	20.0773	19.0643	19.1637	20.2053	20.0393	19.8147	20.1213	19.0922	19.6616	19.7242	20.1184	19.5894	19.694	19.6905	19.5985	20.4111	20.3841	20.8416	20.8354	20.1224	20.6293	20.1762	20.1479	19.4166	20.4706	19.9795	20.187	20.2802	19.9324	19.8271	20.0573	21.1617	20.5646	19.9716	19.9627	20.2718	18.4292	19.9738	20.237	19.6159	20.0074	20.9171	19.5367	20.0759	21.2507
sp|P0C0L4|CO4A_HUMAN	C4A	19.0002	20.2859	19.4065	19.7359	18.7101	18.4065	19.6857	19.5837	20.0955	19.2179	18.9522	19.1751	19.2103	19.6578	19.3197	19.4057	19.5988	19.1076	20.2086	19.9112	20.0705	20.4071	19.4125	20.3025	19.3367	20.1821	19.4332	19.3837	19.6092	20.1666	19.8906	20.0417	19.5796	20.003	21.0543	19.5084	20.2103	19.8505	20.2168	18.3095	19.8782	19.8626	18.9412	20.5258	20.2412	19.5305	20.0628	20.5345
sp|P0C0L5|CO4B_HUMAN	C4B	18.962	20.1921	19.3823	19.7794	18.6772	18.4012	19.694	19.5628	20.0548	19.2125	18.9227	19.1315	19.1831	19.6485	19.3074	19.3731	19.5769	19.0862	20.2108	19.906	20.0344	20.4006	19.4039	20.2479	19.3301	20.1643	19.397	19.3689	19.6183	20.1658	19.8852	20.0191	19.5502	20.0384	21.0527	19.5306	20.2522	19.8411	20.2227	18.2996	19.8956	19.8811	18.9246	20.5075	20.2639	19.4712	20.0533	20.4879
sp|P04003|C4BPA_HUMAN	C4BPA	17.2388	0	0	0	17.1059	0	16.8896	17.1549	16.6419	17.8154	0	0	17.195	17.0107	16.6147	16.8498	17.0593	0	18.054	0	17.1949	17.2939	17.0698	18.0245	17.4912	16.8812	17.2024	19.0848	17.6793	17.6867	0	0	17.0552	17.2271	17.8971	18.4748	17.7366	18.7167	17.1753	0	17.4271	17.798	18.1909	18.1346	19.3205	17.6115	0	17.9869
sp|Q5T6V5|QSPP_HUMAN	C9orf64	0	0	19.3707	17.9074	18.9726	0	19.4654	19.2869	19.5816	19.1419	19.0782	18.9317	19.7012	19.8564	19.5259	19.7197	20.0794	20.0598	19.8492	20.0369	19.8685	20.0416	19.9197	19.9402	19.8687	0	17.5697	19.1163	19.545	17.593	0	0	0	19.4682	19.8176	19.2696	18.8548	0	19.3556	0	19.956	19.2637	19.0627	19.2076	19.1524	0	19.3415	19.2534
sp|P00915|CAH1_HUMAN	CA1	19.224	20.3398	19.9198	20.1408	19.5044	20.3628	20.8026	20.7941	19.6479	19.7673	19.8342	20.1243	19.4025	19.9131	19.8462	19.7857	20.109	21.3091	21.2624	20.9476	20.6368	21.3054	20.3423	21.0485	20.9589	19.7142	19.0398	19.9864	20.1428	20.7924	21.2162	20.5662	19.8905	20.575	21.1349	20.7902	20.2627	20.5305	19.3144	19.5421	20.0452	19.8202	20.3469	20.4191	20.3414	19.5786	19.9727	19.9495
sp|P00918|CAH2_HUMAN	CA2	20.3685	21.1831	20.9138	20.8965	18.6943	19.1255	21.312	20.041	20.6825	19.9429	19.9817	20.0319	21.3141	20.824	21.343	21.3453	21.8523	21.8417	21.5392	21.9985	21.8795	21.8238	22.2953	20.8657	21.5149	21.3479	20.156	20.5873	20.7052	21.2271	21.0079	19.924	20.8987	21.5028	21.4521	21.4354	21.0086	21.0333	21.2711	20.6874	21.6927	21.2745	20.5631	21.1563	21.0315	20.4112	21.4876	21.1069
sp|Q9Y376|CAB39_HUMAN	CAB39	17.5183	17.7726	17.7739	17.4017	17.6315	18.9069	16.69	17.1912	17.2083	17.5942	17.2164	17.4121	17.7956	17.3878	17.6489	17.7651	17.5294	17.6452	17.5736	17.4468	17.4884	17.541	17.5771	17.4255	17.7936	17.692	18.0625	17.8886	17.8881	17.2469	0	0	17.5654	17.6603	17.2593	18.0234	17.9031	17.5083	17.7631	17.7618	17.6992	18.0164	17.8861	17.9976	17.8589	17.8499	18.1775	17.1279
sp|Q9H9S4|CB39L_HUMAN	CAB39L	17.3932	17.5128	17.4702	17.1705	17.2366	0	17.1452	17.031	17.1739	17.1624	17.1968	17.0752	17.5614	17.2667	17.6188	17.7448	17.4643	17.5307	17.2583	17.2426	17.3169	17.2453	17.52	17.3936	17.5406	17.4778	17.7699	17.8244	17.5703	17.1149	0	0	17.2586	17.4943	17.0744	17.711	17.539	18.5842	17.6719	17.6169	17.48	17.9475	17.7954	17.7567	17.638	17.7573	18.0574	16.9213
sp|O00555-6|CAC1A_HUMAN	CACNA1A	16.9571	0	17.6729	0	16.9631	17.3369	0	17.2646	17.3935	16.9908	16.9806	16.7401	16.9067	17.5525	17.1808	17.146	17.6083	16.9498	16.323	0	0	18.8532	18.7661	18.1498	17.1842	17.3677	16.0345	16.5257	16.9361	17.7435	0	0	16.7706	16.8904	17.7468	17.6064	16.4729	0	0	16.9633	19.4365	16.4178	16.8073	17.2429	17.1139	17.0584	0	0
sp|Q15878|CAC1E_HUMAN	CACNA1E	18.2308	0	0	0	21.6091	0	0	0	0	0	0	0	17.4767	17.5911	17.5007	17.6297	18.3436	18.0549	0	0	0	0	17.0501	0	17.3951	0	18.1668	17.8966	17.7791	17.8053	0	18.6308	18.0002	17.6616	0	17.9086	17.5814	17.502	0	18.2342	0	18.0457	18.2551	17.9094	18.1708	18.1707	0	0
sp|P54289-2|CA2D1_HUMAN	CACNA2D1	19.1434	19.0059	19.0712	17.0694	17.8106	18.0427	17.2706	18.2196	18.0877	17.8323	18.3223	18.1775	18.9409	18.8357	18.6223	18.5379	17.684	18.4716	18.2863	17.5235	18.0212	18.239	18.7075	18.6352	19.1794	18.7965	18.3515	18.594	18.6488	18.274	19.3417	18.6806	18.7282	18.7987	18.5689	18.8187	18.3789	18.9409	17.4042	17.5594	18.1398	18.8767	18.8211	18.9077	18.9804	18.996	18.8501	18.1566
sp|Q9NY47-2|CA2D2_HUMAN	CACNA2D2	17.4049	0	17.4468	0	17.4394	0	17.0874	18.429	17.947	18.1543	18.3541	18.6566	17.4816	17.644	17.3319	17.1906	17.337	16.9985	17.11	0	0	17.1448	17.4965	18.1506	17.9605	17.0165	16.7506	17.0194	17.1959	16.4441	0	0	17.1182	17.2229	17.3307	17.1078	17.2201	0	0	16.9033	16.8131	17.173	17.3656	17.247	17.3323	17.4298	17.3594	0
sp|Q02641|CACB1_HUMAN	CACNB1	17.1055	0	17.1108	0	16.9533	0	0	17.316	0	17.2261	0	17.1276	16.7202	17.1686	16.8515	17.1735	16.6203	0	16.4987	0	0	0	16.5546	0	16.8773	16.7415	17.6569	17.3228	17.2657	16.9086	0	17.9195	17.2335	17.3265	0	16.6685	16.7989	17.0323	0	17.6932	0	17.4441	17.7604	17.2324	17.5762	17.6081	0	0
sp|Q08289-10|CACB2_HUMAN	CACNB2	17.1454	0	17.1254	0	16.9076	0	0	17.3385	0	17.2543	0	0	16.7115	0	16.8243	17.2336	16.6573	0	16.52	0	0	0	16.5849	0	16.9024	16.7566	17.9245	17.5383	17.3149	16.9274	0	17.9019	17.1939	17.3465	0	16.6928	0	16.9991	0	17.9308	0	17.4604	18.0594	0	17.691	17.789	0	0
sp|P54284-3|CACB3_HUMAN	CACNB3	17.1418	0	17.0477	0	16.8157	0	0	17.3513	0	17.1966	17.3235	0	16.6465	0	16.7928	17.1511	16.572	0	16.4428	0	0	0	16.5069	0	16.8237	16.6819	17.723	17.484	17.1593	16.8509	0	17.8173	17.1124	17.2699	0	16.6145	16.6641	16.9439	0	17.7166	0	17.4016	17.9142	17.0943	17.6117	17.6314	0	0
sp|O00305-3|CACB4_HUMAN	CACNB4	17.3028	0	17.086	0	17.3385	17.4178	0	17.2677	0	17.2326	17.3502	17.0853	16.9274	17.1438	17.0942	17.0913	16.8509	0	16.4817	0	0	0	16.7308	0	16.8912	16.7239	17.4638	17.3671	17.2432	16.7654	0	17.8611	17.2619	17.1339	0	16.6518	17.0229	17.0099	0	17.7812	0	17.3525	17.8744	17.2765	17.4792	17.6699	0	0
sp|Q9HB71|CYBP_HUMAN	CACYBP	19.4256	19.0521	19.0407	19.4762	19.8184	19.589	19.1383	18.8002	18.8528	19.185	19.013	19.083	19.0215	19.203	19.3229	19.4043	19.1464	19.0282	18.4906	19.1049	18.7223	18.8747	19.208	19.4705	19.0145	19.0938	19.8232	19.8569	19.9732	19.489	19.6722	19.9505	19.364	19.1462	18.5164	19.7099	19.6726	19.376	19.4983	19.9531	18.976	19.6019	19.8093	19.4914	19.4812	19.622	19.4484	19.0203
sp|Q8N3J6-2|CADM2_HUMAN	CADM2	17.6981	0	17.971	16.9974	17.0952	0	0	17.0527	17.0999	17.0122	17.1383	17.0531	17.8151	18.1822	17.7182	17.6766	16.7979	17.5848	17.8507	17.2821	17.5081	17.4049	17.8279	18.4066	18.081	18.0678	17.8827	18.2533	18.1585	0	0	0	17.5542	17.9011	17.594	18.0422	17.7501	16.8722	17.6301	17.1153	17.6254	18.2563	17.6349	17.8764	18.2074	18.0925	18.0872	0
sp|Q8N126-2|CADM3_HUMAN	CADM3	17.8378	0	18.2824	17.6612	18.2197	0	17.7867	18.4315	18.1522	18.1396	17.8872	17.6814	18.3453	18.3294	18.6749	18.5185	18.5288	18.324	18.5089	0	17.4746	17.6664	18.4121	17.8117	18.3362	17.8515	18.455	18.7222	18.6015	17.4766	0	0	18.7361	18.8562	17.5508	18.5304	18.6712	18.6364	18.4269	17.9226	17.7892	18.7903	18.1233	17.5834	17.946	17.6351	18.4826	17.5795
sp|Q8NFZ8|CADM4_HUMAN	CADM4	17.9627	19.7329	19.1677	19.5768	18.5298	18.5669	19.2463	18.8415	19.0181	18.2131	18.2276	18.629	18.9322	18.8409	18.9874	19.1974	19.133	19.7562	19.3883	19.8601	20.2631	19.9088	19.2995	19.3768	19.449	19.3776	17.7257	18.3858	18.5301	18.4092	0	0	17.8949	19.1065	19.3002	18.4791	18.171	18.8355	19.6199	17.4578	19.9173	18.0565	17.9528	18.6766	18.4278	18.5223	19.4727	19.1504
sp|Q9ULU8|CAPS1_HUMAN	CADPS	20.1677	18.3097	19.3995	18.5167	19.3103	19.3401	17.6388	19.2371	18.2413	19.2077	19.0884	18.7847	19.0108	18.9864	19.2001	19.6888	18.9027	18.3066	17.9837	17.7392	17.4367	17.7855	18.6983	18.9405	19.0736	18.8853	20.0678	20.0509	20.0374	19.7408	20.132	19.081	19.4713	19.33	18.1559	19.3174	19.5483	18.6537	18.9418	20.3675	18.3975	20.0464	20.3357	19.2322	19.8362	19.9147	18.8937	18.5244
sp|Q9ULU8-3|CAPS1_HUMAN	CADPS	20.1428	18.3697	19.3782	18.5036	19.2771	19.285	17.6257	19.2144	18.2222	19.2037	19.0598	18.7742	18.9976	18.947	19.1846	19.6803	18.8822	18.3012	17.9798	17.7602	17.4276	17.7647	18.6757	18.8554	19.0439	18.8845	20.0616	20.0499	20.0316	19.718	20.1191	19.162	19.47	19.31	18.1455	19.2927	19.5375	18.6497	18.9294	20.3513	18.3787	20.0309	20.3203	19.2072	19.8232	19.8937	18.8873	18.5047
sp|Q86UW7|CAPS2_HUMAN	CADPS2	19.9959	18.3592	19.3133	18.1131	20.1101	20.2621	0	19.9224	18.4858	19.8125	19.6954	19.4129	18.9104	19.0198	19.1269	19.4475	19.2046	18.2658	17.7797	17.7625	17.1664	17.5173	18.6226	19.1811	19.0581	18.8613	19.6724	19.8395	19.9046	19.6969	0	18.6784	19.4023	19.3036	17.9573	19.172	19.6698	18.5205	18.8465	20.1248	18.3152	19.8505	20.0692	19.1961	19.8748	19.8599	18.8615	18.3045
sp|P05937|CALB1_HUMAN	CALB1	18.0604	0	18.0979	20.5766	20.2624	21.1189	22.343	21.4687	21.5762	21.8072	21.614	21.5116	18.7411	18.7593	18.8155	18.8895	19.3684	19.1238	18.3323	18.6543	18.6685	18.4697	18.3219	17.9085	18.5711	18.0863	17.5406	17.6773	17.6893	18.4623	19.2567	20.4985	18.5344	18.639	18.8153	18.637	17.6207	19.4019	18.3745	18.1521	18.14	18.4253	17.7068	17.7636	17.8964	0	0	17.5368
sp|P22676|CALB2_HUMAN	CALB2	18.3045	0	18.5528	21.3315	19.9383	20.462	21.3832	20.3546	21.1458	20.7931	21.3972	21.1159	18.1337	18.782	18.3388	18.9366	21.6662	19.2983	18.475	18.7506	18.1939	18.2112	18.3825	18.7002	18.546	17.9222	17.7542	18.0225	18.0856	18.1901	19.5248	19.1416	18.7269	18.5164	18.5764	18.625	18.286	18.3703	18.2994	17.5567	17.9848	18.7793	17.5307	18.4749	18.1236	18.3922	18.2582	0
sp|Q9P1Z2-2|CACO1_HUMAN	CALCOCO1	18.3166	0	17.5452	0	17.0197	0	0	0	16.7113	17.1819	17.7045	17.6146	0	17.7376	17.3266	17.4237	17.0586	16.7021	0	17.228	0	0	17.063	18.4094	17.3553	17.2862	17.5069	17.4988	18.3108	17.6345	0	0	18.0577	17.9439	17.4396	17.91	16.8747	0	17.2788	17.5709	17.2214	17.7239	18.0182	18.0955	18.2491	18.2189	17.8637	0
sp|Q05682|CALD1_HUMAN	CALD1	17.1619	0	17.8993	17.6427	17.357	17.0916	17.7966	17.6074	17.8641	17.6825	18.0812	17.5453	17.283	18.1426	17.6714	17.9756	17.7684	17.8942	17.9114	17.9218	18.1033	18.0366	17.8345	18.1964	17.8613	17.6536	17.3903	17.4066	17.5119	17.2253	0	0	18.096	17.7444	17.6061	17.9379	17.2295	17.3015	17.85	17.3909	17.8632	17.5135	17.7658	17.8269	17.6097	17.3111	17.1673	17.5189
sp|Q05682-5|CALD1_HUMAN	CALD1	17.2017	0	17.9391	17.6825	17.3968	17.1314	17.8364	17.6472	17.9026	17.7223	18.121	17.5851	17.3228	18.1824	17.7112	18.0154	17.8082	17.934	17.9512	17.9616	18.1431	18.0746	17.873	18.2362	17.9017	17.6934	17.4301	17.4464	17.5517	17.2651	0	0	18.1408	17.7842	17.6459	17.9703	17.2693	17.3742	17.8898	17.4307	17.9025	17.5533	17.807	17.8698	17.6495	17.3509	17.2072	17.5587
sp|P0DP23|CALM1_HUMAN	CALM1	22.2188	22.4025	22.6895	20.8617	19.2717	20.9632	22.1731	22.4424	22.1442	22.3328	22.7939	22.452	22.578	23.2961	23.0664	23.1592	22.6018	23.5638	23.24	22.6582	23.2535	23.3645	23.1898	22.1027	23.5165	22.8513	22.3129	22.5441	22.8149	21.7452	21.6386	21.6453	22.8371	23.2454	23.0747	23.2265	19.753	22.4291	22.9769	22.0165	23.0925	23.2961	22.1184	22.7923	22.5953	22.721	22.5526	22.5194
sp|P27797|CALR_HUMAN	CALR	18.7329	19.075	18.5968	17.8175	19.5287	19.0676	18.1133	18.7987	18.4086	19.4267	19.2872	19.3921	19.1774	18.8251	19.5142	18.9058	18.7352	18.4267	18.4087	18.3632	18.1605	18.6866	19.0648	18.7972	18.9804	18.5395	19.1827	18.8708	19.2862	19.0559	20.8247	0	18.9253	18.5451	18.1347	19.1435	19.1776	19.6395	18.6954	18.9488	18.0812	18.626	19.1543	18.577	18.7659	18.7542	18.3277	18.2288
sp|Q14012|KCC1A_HUMAN	CAMK1	19.1311	0	18.3246	0	18.1704	17.8893	0	17.4901	16.9699	18.2004	18.092	17.9132	17.8101	18.2244	18.4408	18.8295	17.4233	17.7327	0	0	0	17.0836	17.9499	18.1625	17.9527	17.9622	18.8722	18.7975	18.8189	18.9642	0	0	18.2426	18.1663	17.4168	18.441	19.0407	17.8603	18.7818	18.8101	17.4232	18.9521	18.9673	18.2665	18.7697	18.8172	18.0822	17.5892
sp|Q8IU85|KCC1D_HUMAN	CAMK1D	19.0894	18.2071	18.6105	0	18.1368	17.9856	0	17.6916	17.0204	18.2796	18.0728	17.9613	17.9207	18.0431	18.295	18.6374	17.5988	17.6126	16.9614	0	0	17.2079	17.9405	18.6124	18.076	18.1346	19.0791	18.9403	18.8966	19.1809	0	19.2788	18.3191	18.1916	17.4758	18.7231	19.1434	17.8664	18.8494	18.9604	17.7222	19.1544	18.8894	18.6516	18.9848	19.2187	18.3032	17.9058
sp|Q9UQM7-2|KCC2A_HUMAN	CAMK2A	24.2463	22.6643	23.4425	19.7654	21.3772	21.3311	19.1252	21.0246	20.207	22.1297	21.6327	21.4683	22.7198	22.2276	22.5341	23.7594	21.2425	22.2582	21.0745	21.3603	20.6776	21.3388	22.9658	22.4444	23.2821	22.896	24.0935	24.2021	23.6431	24.8811	23.3376	22.6482	23.3778	23.2679	21.8471	23.7286	23.6209	22.7851	23.6209	24.1332	22.0344	24.3031	23.8576	23.4298	24.0526	23.8288	23.0504	22.3197
sp|Q9UQM7|KCC2A_HUMAN	CAMK2A	24.2463	22.6642	23.4425	19.7653	21.2409	21.331	19.1252	21.0246	20.207	22.1297	21.6327	21.4682	22.739	22.189	22.5429	23.7895	21.2424	22.2892	21.051	21.3417	20.6486	21.3147	22.9877	22.4636	23.2679	22.9083	24.1174	24.1871	23.5983	24.895	23.3376	22.6481	23.3778	23.2821	21.8461	23.7389	23.5165	22.8451	23.5869	24.1174	22.0057	24.317	23.8191	23.417	24.0443	23.8288	23.0811	22.2964
sp|Q13554-6|KCC2B_HUMAN	CAMK2B	23.6209	22.2877	22.9686	20.6676	24.0105	22.7109	19.6743	22.7659	21.4641	23.5285	22.9194	22.8925	22.3649	22.3387	22.4266	23.2679	22.2833	21.982	20.8081	21.3911	20.537	21.223	22.5476	22.3329	22.9128	22.3742	23.6757	23.632	23.1963	24.3031	23.3778	23.0476	23.0706	22.7874	21.5521	23.1548	23.1877	22.3079	23.2019	23.7182	21.6488	23.5983	23.5165	23.0432	23.4041	23.4041	22.3692	21.9318
sp|Q13554-3|KCC2B_HUMAN	CAMK2B	23.6865	22.4662	23.0318	20.7672	24.0275	22.5926	19.6945	22.7847	21.4588	23.6431	22.9275	22.8547	22.3589	22.2507	22.3711	23.2535	22.2645	21.958	20.7613	21.7839	20.5969	21.2789	22.5138	22.1706	22.8344	22.3937	23.6757	23.7182	23.1995	24.3645	22.9948	22.8339	23.0013	22.8047	21.5427	23.15	23.199	22.325	23.1066	23.6431	21.6274	23.7286	23.5165	23.0437	23.4551	23.4923	22.4774	22.0353
sp|Q13554|KCC2B_HUMAN	CAMK2B	23.6865	22.3464	23.0265	20.8274	24.2096	22.728	19.788	22.7603	21.4913	23.5983	22.9401	22.898	22.3555	22.3202	22.357	23.2679	22.2856	21.9054	20.769	21.4307	20.5457	21.1829	22.485	22.1577	22.7959	22.3667	23.6865	23.7182	23.2535	24.317	22.9948	23.0995	22.993	22.7163	21.5048	23.2198	23.2111	22.2957	23.173	23.6649	21.5538	23.7286	23.5404	23.0772	23.4551	23.4676	22.3774	21.9347
sp|Q13554-2|KCC2B_HUMAN	CAMK2B	23.654	22.3621	23.0267	20.8274	24.1946	22.7866	19.788	22.82	21.5609	23.6209	22.9864	22.9232	22.3493	22.3314	22.3688	23.2435	22.3533	21.9418	20.7821	21.5362	20.5683	21.223	22.4918	22.2757	22.8285	22.3464	23.6431	23.654	23.2166	24.2961	22.9948	23.1266	23.0019	22.7551	21.5182	23.1549	23.154	22.309	23.1607	23.654	21.5782	23.654	23.4923	23.0378	23.3778	23.4425	22.367	21.9393
sp|Q13557-11|KCC2D_HUMAN	CAMK2D	23.6865	22.3556	23.0812	21.0469	24.0854	23.0732	20.0681	22.9205	21.8785	23.6096	23.155	23.1657	22.3807	22.1465	22.1186	23.1826	22.5327	21.8503	20.8564	21.7804	21.1045	21.3665	22.5084	22.2904	22.5687	22.484	23.7077	23.6431	23.0737	24.2679	22.8026	23.4041	22.7068	22.5622	21.4818	23.1868	22.9059	22.1474	23.1707	23.2821	21.6143	23.6096	23.0272	22.9918	23.4676	23.1109	22.6921	22.174
sp|Q13557-4|KCC2D_HUMAN	CAMK2D	23.6865	22.3556	23.0812	21.0469	24.0854	23.0732	20.0681	22.9205	21.8785	23.6096	23.155	23.1655	22.3807	22.1465	22.1186	23.1826	22.5327	21.8503	20.8564	21.7804	21.1045	21.3665	22.5084	22.2904	22.5687	22.484	23.7077	23.6431	23.066	24.2679	22.8026	23.417	22.7068	22.5622	21.4818	23.1868	22.9059	22.1474	23.1707	23.2679	21.6143	23.6096	23.0254	22.9918	23.4676	23.1109	22.6921	22.174
sp|Q13555-5|KCC2G_HUMAN	CAMK2G	23.632	22.4463	23.1791	20.5491	23.3778	21.9827	19.9102	22.077	21.1642	22.8408	22.2861	22.2492	22.4591	22.5783	22.71	23.2821	22.052	22.1985	21.1062	22.0903	21.0816	21.5992	22.5022	22.0651	22.8501	22.4303	23.6757	23.5165	23.2679	24.3975	22.1369	22.3071	23.2441	22.9054	21.8486	23.3376	23.5754	22.4346	23.2679	23.8858	21.7081	23.7492	23.9043	23.173	23.5522	23.654	22.6415	22.1606
sp|Q13555-6|KCC2G_HUMAN	CAMK2G	23.5869	22.4463	23.1939	20.5548	23.4041	21.9827	19.9719	22.0917	21.2409	22.865	22.2408	22.2398	22.491	22.6154	22.7155	23.3101	22.0916	22.1867	21.1359	22.1084	21.0816	21.593	22.5116	22.0924	22.8159	22.4579	23.7286	23.5404	23.2821	24.3778	22.1369	22.3071	23.2427	22.921	21.8722	23.3101	23.4923	22.3969	23.2449	23.848	21.7364	23.7492	23.8385	23.1453	23.5285	23.6096	22.6415	22.1688
sp|Q13555-3|KCC2G_HUMAN	CAMK2G	23.6209	22.4909	23.2034	20.5991	23.4676	22.1149	19.9719	22.1358	21.243	22.9415	22.32	22.3119	22.4867	22.5401	22.6935	23.2961	22.1144	22.181	21.0871	22.1113	21.1144	21.5624	22.4994	22.0462	22.7818	22.4294	23.6971	23.5638	23.22	24.4298	22.1369	22.1214	23.1813	22.8993	21.8297	23.3511	23.4923	22.4111	23.2047	23.8191	21.7116	23.7995	23.8288	23.1578	23.5754	23.6649	22.6735	22.2132
sp|Q16566|KCC4_HUMAN	CAMK4	18.0447	0	17.4679	0	20.2288	18.5417	0	18.5184	18.0794	19.4128	19.0229	18.985	17.2124	17.0673	17.1954	17.4947	18.1659	16.7606	0	0	0	0	17.0946	0	17.081	17.1286	17.4764	17.5738	17.7652	17.7711	19.1069	19.797	17.287	16.8767	16.5784	17.2107	18.041	0	16.8107	17.849	0	17.5041	17.5828	17.1331	17.5146	17.5627	17.4025	0
sp|Q8N5S9|KKCC1_HUMAN	CAMKK1	18.4318	0	17.7519	0	16.9753	0	0	0	0	16.9317	0	0	17.616	17.8365	17.6823	17.9028	16.398	17.2997	16.7818	18.6841	0	17.3418	17.5462	18.6611	17.5794	17.1139	18.1479	17.8364	17.8175	18.6599	18.8691	19.5104	17.9151	17.7351	0	17.8316	18.4347	17.942	17.905	18.7487	17.3085	18.3245	18.1088	17.7059	18.2726	18.557	17.534	0
sp|Q96RR4-7|KKCC2_HUMAN	CAMKK2	18.5062	18.1115	17.6989	0	19.4899	18.4399	0	18.5038	17.7765	19.247	18.9286	18.7855	17.7535	17.7745	17.9356	18.3357	18.2893	17.2629	16.6958	0	0	16.3826	17.7828	17.5792	17.806	17.47	18.2173	18.2147	18.2039	18.2917	19.3077	19.3312	17.8229	17.6374	16.9917	17.4674	18.4897	0	17.6708	18.5088	0	18.1615	18.0083	17.706	17.9057	17.7918	17.4904	0
sp|Q96RR4|KKCC2_HUMAN	CAMKK2	18.4539	18.0618	17.649	0	19.425	18.3901	0	18.4539	17.7267	19.188	18.8754	18.7261	17.7199	17.7177	17.8984	18.2859	18.2447	17.2131	16.646	0	0	16.3328	17.7443	17.5293	17.7562	17.4202	18.1675	18.1649	18.1637	18.2418	19.2578	19.2816	17.7731	17.5876	16.9419	17.4175	18.4398	0	17.621	18.4615	0	18.1116	17.9584	17.6529	17.8559	17.742	17.4234	0
sp|Q8NCB2|CAMKV_HUMAN	CAMKV	20.8264	19.6707	19.7203	18.9609	16.9837	17.8649	0	0	0	17.5678	0	0	19.652	19.695	19.8633	20.3698	18.3651	19.2974	18.461	18.1497	17.5934	17.9009	19.2644	18.8031	19.6725	19.5666	21.1475	20.4838	20.6291	20.4564	19.9082	20.0149	20.3825	19.708	18.7179	19.913	20.2361	19.1652	19.1276	20.9442	18.335	20.8548	20.7531	19.6963	20.6806	20.3308	19.4173	18.5967
sp|Q8NCB2-3|CAMKV_HUMAN	CAMKV	20.7516	19.5728	19.7636	18.9635	17.1508	17.8676	0	0	0	17.5649	0	0	19.75	19.68	19.8694	20.3284	18.3654	19.1755	18.4142	18.7188	17.7034	17.8414	19.3058	18.7585	19.6668	19.6103	21.1208	20.5369	20.6094	20.3948	19.8939	19.954	20.3901	19.7642	18.7263	19.8421	20.05	19.3074	19.0707	20.8988	18.4367	20.8278	20.7534	19.8146	20.6761	20.3333	19.4853	18.7007
sp|Q5T5Y3-3|CAMP1_HUMAN	CAMSAP1	16.9879	0	16.8202	0	16.5667	0	0	0	0	16.7577	0	0	0	0	0	16.6035	0	0	0	0	0	0	16.3333	0	0	0	16.8348	16.9012	17.0187	17.0956	0	0	16.6674	0	0	16.7618	17.1335	0	0	16.8584	0	16.8016	16.6827	0	16.8259	16.8147	0	0
sp|Q08AD1|CAMP2_HUMAN	CAMSAP2	17.1337	0	16.8545	0	16.9548	0	0	16.008	16.4469	16.7812	16.5974	0	16.8335	17.1381	16.6965	16.6021	16.0674	16.642	16.1305	0	0	0	16.5305	17.3658	16.7401	0	16.9163	16.9131	17.0808	17.0468	0	17.5763	16.9301	16.7038	0	16.6861	16.8075	0	16.4954	17.3952	16.7051	16.9291	17.0834	16.6884	16.9747	17.036	0	0
sp|Q9P1Y5-2|CAMP3_HUMAN	CAMSAP3	18.107	0	17.4234	0	17.4621	17.952	0	0	0	17.7374	17.6537	17.4501	0	17.5923	17.6381	17.8052	17.5504	0	0	0	0	17.5931	17.4174	18.3858	17.3767	0	18.1453	18.0741	17.6175	18.2053	0	19.2127	17.9547	17.8804	0	17.9763	18.3648	17.437	17.4952	18.4703	0	18.2179	17.8883	17.7149	18.1779	18.1628	0	0
sp|Q86VP6|CAND1_HUMAN	CAND1	20.5973	19.4999	20.1064	19.2209	20.3971	20.18	19.5851	20.1248	19.6484	20.221	19.9608	19.7431	19.5785	19.4899	19.6915	19.8326	20.162	19.851	19.0987	19.4088	19.5007	19.1947	19.4587	19.6706	19.963	19.6646	20.3242	20.4488	20.2855	19.7579	20.5164	19.458	20.0446	19.8877	19.4836	20.0383	20.1008	19.8977	19.8563	20.5171	19.6275	20.6199	20.6163	20.3947	20.3542	20.6893	20.4693	19.6057
sp|O75155|CAND2_HUMAN	CAND2	18.4599	0	18.6513	17.5537	18.278	19.0506	17.6257	18.3684	18.0222	18.2823	18.556	18.0935	17.5627	17.9333	17.9733	17.9138	18.2133	18.3043	17.5082	17.5204	17.821	17.5162	17.8955	17.9449	18.2741	17.5495	17.919	18.0565	18.2504	18.3149	0	18.8964	18.1877	18.2276	17.9697	18.1556	17.9066	18.7984	18.0101	18.2904	17.8668	18.4831	18.3049	18.3985	18.4217	18.9692	18.6024	17.8904
sp|P27824-2|CALX_HUMAN	CANX	19.41	0	19.1389	0	19.5748	19.3983	0	19.3622	18.8376	19.7432	19.4492	19.5266	18.3622	18.6627	19.0189	18.9793	19.0623	18.029	18.1142	17.6193	0	17.6035	18.0946	19.812	18.3789	18.6402	19.6253	20.1973	20.3472	19.9608	20.3438	19.1177	19.506	19.2727	18.2965	19.1064	19.9536	19.0233	19.4922	19.6001	18.3747	19.3588	20.2411	19.37	19.5374	20.1192	19.6131	18.6818
sp|Q01518|CAP1_HUMAN	CAP1	19.4223	19.0426	19.1465	18.864	19.2793	19.0299	19.1037	19.4422	19.164	19.3296	19.2103	19.2001	19.3107	19.1755	19.4971	19.6311	19.4801	19.2742	19.0109	19.2214	18.8634	19.1645	19.5074	19.1231	19.3252	19.3323	19.4115	19.5357	19.4071	19.4883	19.3917	20.289	19.5545	19.4159	19.1153	19.2351	19.9115	19.5632	19.3621	19.7112	19.0006	19.4508	19.3021	19.2238	19.4535	19.1479	19.2298	18.983
sp|P40123|CAP2_HUMAN	CAP2	20.6152	19.1256	19.8507	17.5201	19.077	18.8826	17.8628	18.7946	17.8004	19.239	18.9253	18.738	19.5181	19.5532	19.8387	20.0952	18.3974	19.1345	18.1855	18.6036	17.7899	18.2361	19.1944	20.1317	19.5175	19.3152	20.3511	20.3707	20.3306	20.0618	20.4955	19.7351	20.079	19.6165	18.5097	19.5565	20.5152	19.2212	19.3051	20.3726	18.3313	20.2754	20.2095	19.5932	20.0755	19.8697	19.061	18.6828
sp|P40121|CAPG_HUMAN	CAPG	17.4912	0	17.5531	18.3534	17.4568	18.367	17.6813	17.6158	17.8571	17.8462	18.2396	17.9141	17.5196	18.0423	17.6939	17.7325	18.8775	17.5233	17.7823	18.9637	18.1153	18.6194	18.1664	18.4306	17.5162	18.0818	18.2955	18.0369	18.0032	18.6002	0	19.1547	17.7916	17.9699	17.9404	18.2217	18.0113	17.9366	19.2449	17.8346	18.4617	17.8341	18.0461	18.3197	17.6911	18.4308	17.8581	18.2669
sp|P07384|CAN1_HUMAN	CAPN1	18.5356	18.6864	18.4224	17.8623	18.3501	19.0373	18.3342	18.3243	18.1999	18.4882	18.3426	18.2247	18.4594	18.331	18.4239	18.5934	18.6717	18.0968	18.2529	18.2442	18.045	18.2876	18.3733	18.5188	18.4079	18.3756	19.0025	18.64	18.5096	18.7398	19.9005	19.2416	18.2135	18.398	18.2313	18.5695	18.5213	18.552	18.7859	18.8479	18.362	18.9825	18.7755	18.545	18.7649	18.5364	18.5992	18.4392
sp|P17655|CAN2_HUMAN	CAPN2	17.2381	17.4564	17.4282	17.3711	17.9671	17.8536	17.47	17.6182	17.8771	17.7548	17.7305	17.2709	17.4832	17.812	17.5698	18.019	18.5756	17.8244	17.6114	17.9807	17.5982	18.0761	18.0469	17.8101	17.4885	17.5018	17.6474	17.5426	17.6141	17.8335	18.7563	0	17.7015	17.7851	17.6426	17.7664	17.9251	18.6427	17.743	17.6658	17.9784	17.847	17.5109	17.6215	17.5037	17.7634	17.6208	17.5172
sp|O15484|CAN5_HUMAN	CAPN5	17.4847	0	17.4141	0	16.7029	0	0	17.1279	17.0266	16.5415	16.6998	16.6963	17.146	16.9365	17.219	17.1087	17.0455	17.1354	0	16.7901	0	16.7287	16.912	0	17.2803	17.2081	17.0479	17.487	17.1648	17.0454	0	0	17.4517	17.1249	17.2673	17.2437	17.4645	17.7478	0	17.0038	16.3831	17.7423	17.4554	17.2564	17.5614	17.4366	17.5986	16.8575
sp|P04632|CPNS1_HUMAN	CAPNS1	17.8318	0	17.6768	17.799	17.8995	18.2835	18.1037	18.012	18.1125	17.8641	18.0676	17.5384	17.6221	18.8456	18.0834	18.0185	19.1505	18.7218	18.3101	18.6977	18.2796	18.5887	18.4795	18.4537	18.5176	17.6728	17.7182	17.7224	18.1663	17.3002	0	0	18.3786	18.1036	17.9424	17.9797	18.2489	17.9824	18.7365	18.1173	18.0952	17.868	17.477	17.8338	17.6237	17.6946	17.9052	17.6306
sp|Q14444-2|CAPR1_HUMAN	CAPRIN1	18.4777	0	18.1657	17.3406	18.7895	18.6659	18.7159	17.7977	0	18.5523	18.1593	18.0086	18.1121	17.982	18.03	18.1985	17.7343	17.689	0	17.5257	0	0	17.8725	17.9028	18.1596	0	18.3476	17.8402	18.1674	18.1874	0	19.7094	18.1176	18.1209	0	18.2407	18.1844	0	17.7663	18.3662	18.0278	18.3686	18.4829	17.984	18.5431	18.2259	0	0
sp|P52907|CAZA1_HUMAN	CAPZA1	20.2245	19.6009	19.9766	19.7887	20.0823	20.2333	19.319	19.9816	19.7098	19.9198	20.1897	20.2106	19.9702	19.9094	20.0511	19.9539	20.0687	20.0898	19.4925	19.6729	19.796	19.8495	19.7141	20.0506	20.2997	19.8102	19.941	20.1994	20.0845	19.5571	20.7487	20.2354	20.1431	19.8692	19.5315	20.0485	20.2413	19.3952	19.8099	19.4408	19.7804	20.4574	20.3185	20.0247	20.1959	20.137	19.9489	19.4544
sp|P47755|CAZA2_HUMAN	CAPZA2	20.4001	19.7429	20.0721	19.8082	19.9039	19.8376	19.2108	20.15	19.6896	20.0643	20.3148	20.2702	19.7885	19.6571	19.9345	20.1219	20.1802	20.1437	19.395	19.6926	19.6189	19.6715	19.7254	20.2216	20.0598	19.7836	20.0709	20.1376	20.2583	19.5398	20.6196	19.9757	20.1815	19.8531	19.5523	20.1529	20.3521	19.624	19.7823	19.5704	19.5931	20.6099	20.4231	20.0232	20.2631	20.2603	20.0085	19.5017
sp|P47756|CAPZB_HUMAN	CAPZB	20.395	19.5462	20.0376	19.8937	19.9431	19.7176	19.5203	19.9838	19.7021	20.004	20.1089	20.0124	19.764	20.0737	20.0321	20.0424	20.3633	20.4418	19.6211	20.0851	19.9683	19.9416	19.6536	19.8659	20.3414	19.9427	19.8131	20.3699	20.0833	19.4035	20.6068	20.3623	20.3849	20.1628	19.7356	19.8684	19.6271	19.776	19.6395	19.5424	19.9365	20.2148	20.0886	20.1267	20.0988	20.1581	20.1274	19.6219
sp|P47756-2|CAPZB_HUMAN	CAPZB	20.2731	19.3751	19.9203	19.7803	19.7975	19.7671	19.3813	19.8751	19.5529	19.9632	20.062	19.9749	19.7086	20.001	19.9603	19.9745	20.2829	20.3153	19.5089	19.9432	19.8706	19.8081	19.5497	19.7248	20.3006	19.8685	19.8958	20.3293	20.0756	19.245	20.5199	20.3925	20.298	20.0327	19.6193	19.7189	19.6501	19.689	19.4946	19.4382	19.8233	20.1945	20.075	20.0031	20.0359	20.1142	20.0308	19.535
sp|Q9Y2V2|CHSP1_HUMAN	CARHSP1	17.3418	0	17.7296	0	0	0	0	0	17.2768	0	0	0	17.8379	17.2428	18.0839	18.4521	18.4894	18.5356	18.7966	18.7454	18.7134	18.9105	18.6953	0	17.9589	18.0659	17.5673	17.6498	17.4854	17.9193	0	0	18.1596	17.9035	17.9006	18.1919	17.9609	18.5897	17.9651	17.6662	18.4865	17.5761	16.9633	17.563	17.7175	16.9334	18.1969	18.0043
sp|Q86X55-1|CARM1_HUMAN	CARM1	17.3263	0	16.9417	0	16.7853	0	0	0	0	16.6665	0	16.9306	17.0242	16.8778	17.0645	17.1503	16.9291	0	0	0	0	16.3359	16.9749	0	16.8396	17.0633	17.0151	17.2271	17.1542	17.3241	0	0	17.0597	17.0278	0	17.1169	17.1592	0	16.8682	17.2862	16.9212	17.1622	17.1655	17.0194	17.4941	17.4829	16.949	17.161
sp|Q5VZK9|CARL1_HUMAN	CARMIL1	16.9411	0	0	0	17.4238	0	0	18.0762	18.266	17.127	0	0	0	0	0	17.3258	17.0895	0	16.7852	0	0	0	0	0	0	0	17.5434	17.0108	16.7785	0	0	0	16.2176	0	0	0	16.2252	0	0	16.7799	0	17.7186	16.977	0	16.3958	16.7208	0	0
sp|Q6F5E8-2|CARL2_HUMAN	CARMIL2	17.6296	0	17.7366	17.2167	17.1707	0	17.351	17.7039	17.3868	17.2695	17.6231	17.3807	17.2653	17.6824	17.4691	17.6236	17.1764	17.8823	17.921	0	17.5168	17.4923	17.6386	17.8436	17.6397	17.3863	17.2609	17.2086	17.3462	0	0	0	17.7597	17.9215	17.9186	17.4623	17.4513	0	17.3783	17.358	17.7292	17.5585	17.2401	17.8229	17.5442	17.3999	17.5532	17.4614
sp|A5YM72-3|CRNS1_HUMAN	CARNS1	16.4358	18.8235	18.3212	17.9069	0	0	17.7001	0	17.4336	16.5579	0	17.7407	18.3864	17.9924	18.555	18.5867	18.2772	17.8974	18.2381	17.8366	18.0141	18.1104	19.1094	17.3767	17.9171	18.5743	17.5663	17.5289	18.1997	18.786	18.5361	18.1179	17.3288	17.444	17.7929	18.375	18.5676	19.1786	19.1025	18.2665	18.0111	17.3792	16.6175	17.4664	18.3657	18.1085	18.4078	18.6582
sp|P49589-3|SYCC_HUMAN	CARS	18.3725	18.7144	18.7986	18.513	17.4736	18.1464	18.3685	17.8238	18.2971	17.9811	18.3478	18.2243	18.5095	18.3745	18.4136	18.4021	18.162	18.4967	18.2549	18.2513	18.4973	18.4173	18.554	18.3277	18.563	18.5899	18.2007	18.4701	18.4517	18.0795	20.6171	0	18.104	18.4673	18.3523	18.7259	18.102	18.5344	18.2542	18.0565	18.3631	18.4619	18.365	18.7476	18.5906	18.6427	18.9108	18.4225
sp|Q9HA77|SYCM_HUMAN	CARS2	0	0	17.8663	18.6008	16.7056	0	18.1565	17.5062	18.1906	16.943	17.2188	17.1885	16.9638	17.0812	16.5445	17.1117	17.163	17.351	16.8296	17.5458	17.5576	17.1503	16.9776	16.9076	17.2205	17.6685	16.3488	17.9338	16.9013	16.9383	0	19.0502	16.8157	17.3873	17.6711	17.7039	0	17.6567	17.5987	16.3228	17.7711	17.4271	16.7854	17.5783	17.4246	17.5722	18.3641	17.9396
sp|O14936-4|CSKP_HUMAN	CASK	17.9731	0	17.4464	0	17.7799	18.2065	0	17.663	17.2984	17.7009	17.8433	17.8087	17.3151	17.4012	17.4582	17.7101	17.8768	17.2525	16.7389	17.5979	16.3536	17.0994	17.4159	17.7508	17.4192	17.646	17.7601	18.0879	17.9209	18.0761	0	19.1148	17.7604	17.5222	0	17.4743	17.7083	18.4465	17.7447	18.025	17.0793	17.9191	17.9605	17.5799	17.7526	17.6229	17.6223	17.0725
sp|O14936-3|CSKP_HUMAN	CASK	17.9742	0	17.4445	0	17.7405	18.2065	0	17.6668	17.2984	17.6919	17.866	17.8327	17.3152	17.4012	17.4556	17.7131	17.9058	17.2349	16.7382	17.6067	16.3537	17.0995	17.4472	17.751	17.4032	17.6624	17.779	18.087	17.906	18.0972	0	19.1129	17.754	17.539	0	17.4743	17.7046	18.4458	17.7447	18.017	17.0793	17.9327	17.982	17.5943	17.7866	17.6155	17.6313	17.0725
sp|Q8WXD9|CSKI1_HUMAN	CASKIN1	18.7703	18.2006	18.3811	0	18.3396	18.3882	0	17.9191	17.6867	18.3347	17.9454	17.8243	18.0023	18.186	18.2498	18.6364	17.7586	17.9694	17.6293	0	0	17.1655	17.8755	17.8323	18.0806	17.9482	18.7084	18.3526	18.4368	18.7015	0	19.0788	18.2735	18.0929	17.375	18.2035	18.1711	17.4552	17.8108	18.7947	17.1768	18.3671	18.439	18.0528	18.5398	18.3601	17.8839	17.4779
sp|P20810-10|ICAL_HUMAN	CAST	19.063	0	20.0841	19.627	18.3831	0	19.9206	19.0168	19.4501	18.84	19.1187	18.8936	19.8538	20.0995	19.8277	19.6703	19.5896	20.0658	20.2708	19.6094	20.2236	20.3938	20.174	19.4523	19.9795	19.8879	19.5438	19.3183	19.3821	19.3821	0	0	19.1917	20.1549	20.3437	19.6909	18.9603	20.1729	19.956	18.3062	20.4395	18.9261	18.9537	19.7808	19.681	19.4496	19.8105	20.0784
sp|P04040|CATA_HUMAN	CAT	20.4539	20.823	20.7285	20.3233	19.6039	20.1382	20.7163	20.7452	20.1068	20.3038	19.7789	20.6806	20.8649	20.5226	20.4174	20.2246	20.5135	20.9633	20.7135	20.9455	20.6325	20.9372	20.693	20.5383	20.5089	20.7225	20.1074	20.7207	20.5447	21.097	20.5386	19.4826	20.4616	20.666	21.1934	21.2984	20.9549	20.2772	19.5754	19.147	20.1381	20.5616	21.3059	20.8519	21.1713	20.5151	21.03	20.7332
sp|Q03135|CAV1_HUMAN	CAV1	17.2189	0	18.0543	17.0315	17.8168	0	0	17.5035	17.3534	17.6584	18.2712	18.0009	18.333	17.7061	18.3088	17.5733	17.9619	17.8225	17.6826	18.2186	17.9942	17.6283	18.1767	17.2206	17.8546	17.6681	0	17.7027	17.8183	17.9575	0	0	18.0512	17.7129	17.5584	18.3221	18.2165	0	17.8907	0	18.6472	17.7888	18.8912	17.8714	17.6291	0	17.4878	18.131
sp|Q6NZI2|CAVN1_HUMAN	CAVIN1	17.6759	18.7635	18.4753	18.0388	19.0493	19.3594	0	18.0764	17.8806	18.7834	18.7777	18.6619	19.5552	18.9012	19.5381	18.9505	18.5862	18.455	18.6049	19.0017	18.5214	18.3493	18.7907	19.1533	18.7309	18.7779	19.0492	18.9442	18.7493	18.9682	0	0	18.949	18.3432	18.112	19.0301	18.834	17.8794	18.9923	19.265	19.1567	18.4967	19.8131	18.5779	18.8345	18.5423	18.54	18.8717
sp|O95810|CAVN2_HUMAN	CAVIN2	17.2733	0	17.5981	0	17.3788	18.1214	0	0	0	17.3441	17.1148	16.7002	18.1132	17.6266	17.7347	17.7489	17.3099	17.0709	0	17.87	0	17.2867	17.5868	17.7618	17.6506	17.3993	17.8592	17.6379	17.8024	17.279	0	0	0	0	0	17.9716	17.9655	0	17.5446	17.6398	18.1674	17.7057	18.4332	17.6815	18.1219	17.6887	17.7747	18.2208
sp|P16152|CBR1_HUMAN	CBR1	21.3697	21.5778	21.8341	21.6272	21.0129	20.8501	20.7175	20.6972	20.9374	21.4258	21.0221	21.1541	21.6482	21.5401	21.7443	21.9976	22.131	21.8947	21.5768	22.4445	22.5738	22.5471	22.6338	21.338	21.9958	21.8995	21.3558	21.7314	21.7499	22.3055	20.0662	20.8112	21.2714	21.4891	21.2103	21.9618	21.3866	21.5996	22.7932	22.1778	22.4247	21.7703	21.5734	21.6433	21.7266	21.391	21.7686	21.8306
sp|O75828|CBR3_HUMAN	CBR3	21.5047	21.6128	21.9743	21.1247	21.0986	21.0987	20.4725	20.7139	20.879	21.4133	21.2977	21.307	21.568	21.1987	21.6264	22.011	21.8766	21.5441	21.3581	22.2471	22.4675	22.3273	22.2376	20.7156	21.8405	21.6097	21.2795	21.7752	21.4729	22.3023	19.7178	20.7106	21.138	21.2783	20.9705	21.6421	20.2279	21.8488	22.4041	21.7962	22.1078	21.4843	21.1853	21.5211	21.4243	21.3448	21.6106	21.9201
sp|Q8N4T8|CBR4_HUMAN	CBR4	18.1094	18.4676	18.4907	19.5052	17.3328	17.9195	18.5626	18.0987	18.8459	17.5114	18.1225	18.136	18.0459	18.1706	17.6236	17.863	17.8606	18.1357	18.0188	18.4826	17.8015	17.8468	17.6686	0	17.3458	18.79	17.3931	17.9565	17.72	17.5185	18.7887	0	17.1623	18.2135	18.4942	18.626	18.2124	17.6259	17.8997	16.7163	18.1008	18.2596	18.3822	18.9171	18.3104	18.5402	18.6603	18.223
sp|P0DN79|CBSL_HUMAN	CBSL	16.9233	0	0	17.0016	18.137	17.7398	16.985	18.4423	17.8473	19.0508	18.6518	19.135	16.9562	16.791	17.1151	16.7324	18.165	16.8881	16.7467	17.0263	16.7719	17.0364	16.7143	0	16.7452	17.1227	16.8257	16.8372	16.5775	17.0668	20.6256	0	16.6727	16.9177	16.7152	17.2331	16.8751	17.5849	16.4288	16.6966	17.0886	16.5916	16.6668	17.217	17.4256	17.1022	0	0
sp|P83916|CBX1_HUMAN	CBX1	17.9302	0	18.3249	18.1031	18.4222	19.6194	0	18.8911	18.8231	18.6816	19.245	18.8914	17.6446	17.9609	18.0695	18.0569	19.0061	17.9664	17.9454	18.0818	18.0057	18.1833	17.753	18.037	18.1788	18.0528	0	17.8549	17.9607	17.975	0	19.0707	17.86	17.7706	17.9601	18.1003	17.5436	17.9286	18.0391	17.6579	18.3092	18.1205	17.862	18.2782	18.0786	18.4891	17.8618	18.1024
sp|Q13185|CBX3_HUMAN	CBX3	18.1251	0	18.1068	0	18.7867	19.4862	17.6319	19.0357	19.0256	18.9226	19.0497	18.9628	17.9881	17.7624	17.5952	18.1149	18.9194	17.8346	18.0484	18.1476	17.8968	18.1152	18.1952	17.4945	18.2943	17.9903	17.6847	17.6864	18.39	17.8536	0	0	18.4208	18.1136	17.9309	17.8458	18.2731	17.4095	18.1626	18.2811	18.3423	17.7753	18.4599	17.9779	18.3457	18.5614	0	18.3419
sp|P45973|CBX5_HUMAN	CBX5	16.7374	0	0	0	17.036	0	0	17.2381	17.4162	17.2477	17.2722	17.3498	0	16.8308	16.9567	16.749	17.098	16.6994	16.7829	0	0	16.9487	16.722	17.449	16.886	16.9494	0	0	17.3814	17.3528	0	0	16.9748	17.1933	0	16.8813	16.9331	0	17.1781	17.2013	17.1248	16.8101	17.2732	0	17.0204	17.3036	0	0
sp|Q6P1N0|C2D1A_HUMAN	CC2D1A	17.3512	0	17.1556	0	17.0033	0	0	17.0713	0	16.9739	0	0	16.2603	16.9852	0	17.1816	17.0948	0	0	16.711	0	16.7542	16.8147	0	16.7591	0	17.5129	17.493	17.2071	17.5373	16.3807	18.6176	17.2175	17.0635	0	17.4055	17.4971	0	17.1865	17.6436	0	17.5209	17.3828	17.2039	17.5553	17.4141	0	0
sp|Q8N163|CCAR2_HUMAN	CCAR2	17.8818	0	17.4664	0	19.4806	18.8016	0	17.9142	17.9992	18.8344	18.5233	18.7163	17.7317	17.793	17.87	17.6552	18.0983	16.8991	17.0059	0	16.4059	17.0305	17.318	0	17.5321	17.409	17.8521	16.8431	18.0651	17.9329	18.0307	18.9367	17.9461	17.4781	16.7093	17.5894	18.1245	0	17.3675	18.3156	16.8558	17.9648	18.0559	17.6651	17.9093	17.9869	17.3904	17.0977
sp|Q9NQR7|CC177_HUMAN	CCDC177	17.1129	0	16.5078	0	16.8223	0	0	0	0	16.1789	0	0	17.3555	17.141	17.315	16.7714	0	16.8584	0	0	0	0	16.9596	0	16.8944	16.7868	16.9595	17.0684	17.2264	17.0374	0	0	17.3554	16.8525	0	16.9847	17.2372	0	16.6985	17.6676	16.6541	17.0269	17.5526	16.9894	17.1195	17.3379	0	0
sp|Q16204|CCDC6_HUMAN	CCDC6	17.0248	0	17.4753	17.4772	16.5091	0	0	16.7476	0	16.5787	0	0	17.423	17.3816	17.159	17.6304	16.9333	17.6781	17.9313	17.967	17.9019	17.773	17.8768	17.6487	17.669	17.4531	17.4609	17.2863	16.9112	17.1032	0	0	16.8503	17.1345	17.4029	17.7045	17.4621	17.3625	17.5208	17.0394	18.1161	17.4854	17.0033	17.3378	17.7104	17.3517	0	17.8109
sp|Q3V6T2-2|GRDN_HUMAN	CCDC88A	17.5389	0	17.1498	17.1561	17.6262	0	0	17.0505	0	17.4344	17.1666	17.3002	17.333	17.7224	17.5702	17.6366	17.3035	17.3892	0	17.3446	0	17.5003	17.4113	17.5305	17.4299	17.568	17.7326	17.5673	17.7507	17.7565	0	18.165	17.3779	17.3217	0	17.5974	17.7346	0	18.0259	17.7013	0	17.2987	17.3821	17.4072	17.4065	17.4229	0	0
sp|Q53HC0-2|CCD92_HUMAN	CCDC92	16.9816	0	0	0	16.1677	0	0	0	0	0	0	0	0	0	16.8282	0	0	0	0	0	0	0	0	0	0	0	16.9324	16.9961	16.849	16.9284	0	0	16.8648	0	0	0	16.9747	0	16.3896	17.0322	0	16.7812	16.9281	0	16.7753	16.8152	0	0
sp|Q567U6|CCD93_HUMAN	CCDC93	0	0	17.2729	0	16.6692	0	0	0	0	16.6409	0	0	16.9963	0	16.9464	0	17.6515	16.4522	16.3533	17.096	16.4967	17.6436	16.6248	0	16.1811	16.8713	17.1584	17.2159	17.0691	17.1198	0	0	16.5891	0	0	17.3479	17.4078	0	16.8158	16.894	0	16.777	16.6501	16.5381	16.7836	16.6441	0	17.6333
sp|Q8ND76|CCNY_HUMAN	CCNY	17.9435	0	17.5091	0	16.7802	0	0	16.663	0	16.9336	16.9494	16.7373	16.9302	16.9421	16.9839	17.3451	16.6986	17.0102	16.5509	0	0	0	16.9542	17.4398	17.371	17.012	17.4098	17.7184	17.477	17.1407	0	0	17.3439	17.0757	0	17.3881	17.339	0	17.1458	17.3871	0	17.6749	17.5368	17.2959	17.5467	17.8326	17.5773	0
sp|P78371|TCPB_HUMAN	CCT2	19.3117	18.8425	18.9789	18.6763	19.5393	20.0247	18.812	19.1893	18.8034	19.3942	19.1329	19.0728	19.0661	19.0244	19.154	19.481	19.1465	18.8844	18.9113	18.5733	18.6968	18.7873	19.326	19.0107	19.1709	18.7896	19.2363	19.629	19.5846	19.2037	20.0943	19.6186	19.4581	19.2026	18.6457	19.1336	19.5101	19.0666	19.2495	19.7778	18.9045	19.5827	19.611	18.9867	19.2164	19.5239	18.951	18.6375
sp|P49368|TCPG_HUMAN	CCT3	19.2456	19.3675	18.9565	18.2334	19.494	19.7937	18.5778	19.2726	18.4773	19.8422	19.4009	19.4056	19.3065	18.9802	19.1694	19.2743	19.1314	18.7324	18.873	18.5642	18.7642	18.8065	19.4006	18.9901	19.1199	18.9881	19.4588	19.6383	19.2214	19.0964	19.2501	18.7751	19.0945	18.9764	18.6531	19.2527	19.3381	19.0903	19.2404	19.6018	19.0973	19.4707	19.4415	19.058	19.2183	19.4653	18.979	18.7235
sp|P50991|TCPD_HUMAN	CCT4	19.2261	18.5171	18.8544	18.6904	19.4315	19.2404	18.6542	18.9327	18.5802	19.3167	19.0942	19.0157	18.9252	19.0142	19.0461	19.1565	18.9914	18.9868	18.829	18.5987	18.7677	18.904	19.1933	18.6467	18.9534	18.9767	19.306	19.3367	19.1989	18.8229	19.6314	19.6315	18.911	18.8769	18.5699	19.3037	19.1502	18.4568	19.0172	19.401	19.018	19.5541	19.3974	19.0577	19.1553	19.3078	19.0298	18.8577
sp|P48643|TCPE_HUMAN	CCT5	18.6221	18.045	18.318	18.2611	18.5656	18.9471	18.6153	18.702	18.3943	18.8032	18.6106	18.468	18.5899	18.3663	18.5703	18.7323	18.6582	18.4605	18.3683	18.146	18.2093	18.4347	18.7402	18.7715	18.6351	18.4335	18.8473	18.995	18.5097	18.5312	20.2222	19.3611	18.4461	18.4844	18.3785	18.7788	18.7602	18.8834	18.341	18.821	18.6234	19.067	18.8014	18.306	18.7196	18.6144	18.5354	18.2107
sp|P40227|TCPZ_HUMAN	CCT6A	19.4151	19.3672	19.4416	19.798	19.7024	19.6425	19.7421	19.487	19.457	19.7154	19.5335	19.3853	19.4983	19.0729	19.2216	19.3879	19.2536	19.2175	19.1604	19.3374	19.2284	19.0757	19.285	19.2366	19.3211	19.2114	19.3512	19.5654	19.2649	19.4667	19.5295	19.7042	19.3333	19.2756	19.284	19.7041	19.6004	20.0745	19.5005	19.6274	19.3616	19.7104	19.5758	19.5647	19.496	19.6613	19.5429	19.6635
sp|Q92526|TCPW_HUMAN	CCT6B	18.4238	18.465	18.4741	19.0077	18.6539	18.2295	18.7051	18.4172	18.4795	18.859	18.4865	18.4917	18.5536	18.0437	18.1628	18.2689	18.0484	18.124	18.0399	18.2513	18.2576	17.9358	18.1428	18.114	18.3483	18.2744	18.5933	18.8761	18.3815	18.1841	18.0318	0	18.3074	18.2194	18.3425	18.5894	18.1415	18.7848	18.498	18.4856	18.3652	18.3807	18.4293	18.6171	18.5193	18.5278	18.3892	18.7341
sp|Q99832|TCPH_HUMAN	CCT7	18.9459	18.6938	18.7261	18.781	18.8754	19.5961	18.6465	18.9613	18.6295	18.9893	18.8471	18.8033	18.7517	18.5127	18.6405	18.8795	18.6714	18.534	18.5615	18.6494	18.7033	18.5067	18.8357	18.8484	18.8031	18.9359	18.9543	19.0289	18.5737	18.8165	19.4795	19.6847	18.4672	18.6477	18.5667	19.1053	18.7724	18.7512	19.0116	19.0371	18.9793	19.2235	19.105	19.073	19.0939	19.3506	18.9564	18.9652
sp|P50990|TCPQ_HUMAN	CCT8	19.1665	19.1753	19.1386	18.8348	19.4159	19.6309	18.7888	19.2704	18.7228	19.8524	19.7266	19.6506	19.3493	19.2662	19.271	19.4449	19.206	19.0245	19.0861	18.9517	19.148	19.1793	19.5335	19.4861	19.3237	19.2727	19.5693	19.5355	19.1111	19.014	19.5106	19.9914	18.9165	19.0057	19.0135	19.5387	19.4846	18.6864	19.3531	19.3742	19.328	19.5864	19.3625	19.2	19.3918	19.529	18.9942	19.0008
sp|P16070-16|CD44_HUMAN	CD44	0	18.3719	0	18.1449	16.3338	0	17.5284	17.3369	18.9091	0	17.0443	0	17.4613	0	17.4499	17.6782	18.5766	17.2681	17.9647	19.8358	18.3694	18.9793	17.7162	0	16.8383	19.1208	17.827	0	16.9389	19.0899	0	0	16.6141	17.4493	18.7362	18.5278	18.2744	20.2753	18.1391	0	18.8847	0	0	18.3884	17.6877	0	18.6382	18.9344
sp|Q08722|CD47_HUMAN	CD47	18.3018	18.756	18.4394	0	0	0	0	19.1775	18.4252	18.804	18.7528	18.7907	18.9943	18.6899	18.3211	19.1468	18.3446	18.8699	18.5842	0	0	18.2252	18.5699	19.0169	18.8816	18.7598	19.0459	19.1927	17.8826	19.0552	0	0	18.3321	18.842	19.5198	0	17.7279	18.2312	0	18.0756	18.448	19.9467	19.0363	18.721	19.1249	19.5913	19.1652	0
sp|P13987|CD59_HUMAN	CD59	18.059	0	18.7353	18.4295	19.8483	0	19.2013	20.3449	20.2735	19.7682	19.5035	19.9303	19.2894	20.0958	19.6292	0	18.6233	19.4827	18.7973	18.5407	18.5893	18.9559	0	0	19.5208	0	0	0	18.6528	0	0	0	20.0651	19.4076	19.6432	0	19.0093	18.7867	19.0474	19.2277	0	0	0	19.0208	0	19.2927	0	0
sp|P21926|CD9_HUMAN	CD9	19.6878	20.122	20.201	17.9602	0	0	18.7504	18.6967	18.9104	18.5475	18.6037	18.9346	19.9964	19.8153	20.0216	19.9093	19.1566	19.3966	19.7405	19.155	19.3464	19.2922	19.871	19.5826	19.8985	19.9699	19.4297	19.8608	20.0297	20.5889	0	0	20.1762	19.731	19.72	19.9946	20.7946	19.0912	19.8909	19.719	19.9046	20.2372	19.9939	20.0478	19.8819	19.693	20.2513	19.7302
sp|Q16543|CDC37_HUMAN	CDC37	19.3784	18.9205	19.3906	19.0807	18.7468	18.9717	18.3559	18.7776	18.812	18.9226	19.1267	18.817	18.9773	19.5893	19.2525	19.2438	18.7774	19.1077	19.1243	18.7903	19.0232	19.0735	19.1065	19.7207	19.3638	18.9481	19.432	19.5607	19.464	18.8579	19.55	17.8719	19.382	19.4418	19.0172	19.2968	18.8947	19.0534	19.204	19.1098	19.1928	19.4898	19.4566	19.3773	19.3557	19.6353	19.2664	19.0092
sp|P60953-1|CDC42_HUMAN	CDC42	21.07	20.0388	20.3204	19.9848	20.5404	19.4208	19.5317	20.3634	19.9955	20.5746	20.4952	20.2014	20.4785	20.4311	21.0466	20.9364	20.7304	20.7311	20.4759	20.5547	20.6041	20.7891	21.0328	19.9854	21.291	19.8786	20.6381	20.7725	20.7114	20.3885	20.7054	19.3543	21.6276	20.9351	20.1129	20.4961	21.0434	20.3074	19.7462	21.1814	20.6936	21.0875	20.5602	19.7819	20.7893	20.174	20.1682	19.7852
sp|P60953|CDC42_HUMAN	CDC42	21.2427	19.9526	20.5194	19.0686	20.6069	19.4724	19.0466	20.26	19.9945	20.58	20.1728	20.0554	20.5841	20.3629	21.1839	21.0638	20.8833	20.6415	20.492	20.7266	20.6936	20.9854	21.1835	19.8591	21.29	20.1566	20.7072	20.8368	20.8661	20.9141	20.7433	19.3967	21.3962	20.7064	19.9045	20.5638	21.4759	20.2647	19.9208	21.1894	20.4421	21.1369	20.6648	19.8489	20.9456	20.3005	20.2014	19.9033
sp|Q5VT25|MRCKA_HUMAN	CDC42BPA	18.0637	0	17.7812	0	17.8208	18.3118	0	17.7493	0	18.0904	18.0444	17.7292	17.6926	17.8078	17.8017	17.8983	17.384	17.2207	0	17.1953	0	0	17.7256	18.0307	17.7508	17.6995	18.1322	18.0439	17.8633	18.1917	0	0	17.6574	17.7389	0	17.8503	17.7372	0	18.0093	18.1038	17.9555	17.76	17.9561	17.7522	17.9481	17.9232	0	0
sp|Q9Y5S2|MRCKB_HUMAN	CDC42BPB	18.3586	0	17.8847	0	17.9182	18.0442	0	17.4884	17.3788	17.8201	17.7238	17.4622	17.7563	17.858	17.7467	17.9976	17.468	17.415	16.8165	17.6636	0	16.994	17.7092	18.1833	17.8133	17.7819	18.2774	18.2024	17.9676	18.4784	0	18.8392	17.7809	17.8146	17.1001	17.9763	17.9414	18.2468	18.0639	18.1438	17.226	18.0992	17.9935	17.7936	17.998	18.0806	17.5888	17.5758
sp|Q00587-2|BORG5_HUMAN	CDC42EP1	0	0	17.7208	17.8518	16.772	0	17.5034	0	17.1319	16.4919	0	0	17.0517	17.9113	17.4921	17.5793	17.4175	17.4835	17.1255	16.987	17.2144	17.63	17.7479	0	16.9235	17.5312	16.475	16.9305	17.2008	18.3208	0	0	16.7044	17.0714	17.2249	17.5887	17.6805	0	18.9144	17.7847	17.4107	16.7547	16.602	17.0613	17.2769	17.0469	17.254	17.2695
sp|Q9H3Q1|BORG4_HUMAN	CDC42EP4	17.3522	0	17.0528	16.5953	18.5601	17.5653	16.4218	18.1955	18.053	18.8035	18.6274	18.4044	16.3585	17.831	16.7513	17.1538	18.3228	17.4793	17.7483	17.7979	17.0946	17.4042	17.4741	18.5595	17.3023	17.3327	17.7291	17.7632	17.904	17.6204	0	0	17.4398	17.534	17.5463	17.8762	16.678	16.6625	17.595	17.7398	17.2606	17.6129	17.3576	17.7524	17.2113	17.9383	17.0192	17.0573
sp|P55290-4|CAD13_HUMAN	CDH13	18.2291	0	17.8251	0	0	0	0	0	0	0	0	0	17.6825	18.2243	17.8887	18.7857	0	18.0448	18.378	0	0	17.4109	17.7095	18.95	18.333	0	19.1706	18.5443	18.4867	0	0	0	18.1209	17.9859	17.5248	17.7482	18.4061	17.7664	0	17.9218	0	18.4184	18.1411	17.9939	18.0031	18.6224	18.1414	0
sp|P19022-2|CADH2_HUMAN	CDH2	18.3197	17.5685	18.4294	0	17.9055	18.0087	0	17.7648	17.829	17.6451	17.2137	18.3007	18.0374	17.9944	18.0582	18.4709	18.0581	18.0613	17.5934	17.9388	17.9059	17.8544	17.8564	17.701	18.0442	18.2284	18.3808	18.3372	18.2852	18.7706	18.4085	0	17.8362	17.8892	18.0748	18.6417	18.2623	17.6032	18.3495	18.1505	18.0364	18.3657	18.3273	18.245	18.6384	18.2541	18.5759	18.0854
sp|O94921-2|CDK14_HUMAN	CDK14	18.3922	0	18.1849	0	18.3082	0	0	17.9195	0	18.1113	18.0433	17.9917	18.0497	17.8681	17.8915	18.5364	17.4114	17.4897	17.201	0	0	17.2031	17.8442	18.522	18.142	17.9331	18.7152	18.5655	18.1273	18.4773	0	0	17.9676	18.2324	17.2535	18.1217	17.9597	0	18.4562	18.545	17.3925	18.4977	18.3449	17.9615	18.5261	18.5913	0	0
sp|Q00536-2|CDK16_HUMAN	CDK16	18.4726	0	18.376	0	18.6009	0	0	18.0156	0	18.5998	18.3639	0	18.1473	17.1929	18.0142	18.372	17.6975	0	0	0	0	17.2706	17.9647	18.5284	18.0239	0	18.4732	18.4959	17.7106	18.8257	0	0	17.5883	18.4474	0	0	17.9261	17.7854	18.734	18.4266	0	18.5461	17.9784	17.7917	18.4798	0	0	0
sp|Q00537-2|CDK17_HUMAN	CDK17	18.3627	0	0	0	18.0537	0	0	0	0	18.5774	0	0	18.3518	17.1302	0	18.6285	17.9117	0	0	0	0	0	18.5328	18.5641	0	0	18.9728	0	17.7927	19.4043	0	0	0	18.5939	0	0	16.6754	0	18.9816	18.4187	0	18.6813	18.0475	0	18.5384	0	0	0
sp|Q07002-3|CDK18_HUMAN	CDK18	18.3219	17.5377	18.3455	17.6974	17.4348	0	16.9451	0	17.5113	0	18.3467	0	18.3472	18.0315	17.8442	18.7354	18.1387	17.7713	17.3641	0	17.1848	17.8255	18.5903	17.9728	18.1314	17.9574	18.5507	18.3017	17.7304	19.1115	0	0	17.8911	18.2661	17.5782	18.1896	18.3286	18.3207	18.8301	18.5021	17.608	18.5026	17.7704	17.7851	18.4271	17.9738	0	17.7709
sp|P11802|CDK4_HUMAN	CDK4	18.7072	0	17.9507	17.2122	0	0	0	18.3848	18.1377	18.8356	18.5208	18.4017	17.748	17.4007	17.83	18.098	17.8878	17.6635	17.4149	18.1186	17.261	17.5349	17.9816	0	18.1231	17.866	19.188	18.7179	18.0768	18.1711	0	0	18.4506	18.1569	17.2843	18.3361	18.4668	18.227	18.6098	18.8651	17.6376	18.4994	18.496	18.2017	18.4882	18.8224	18.0909	17.4368
sp|Q00535|CDK5_HUMAN	CDK5	19.4255	18.2337	18.9563	17.3323	19.3519	18.3806	17.0554	18.2495	17.624	18.8789	18.5516	18.4481	18.5793	18.5968	18.6269	19.1462	18.1055	17.878	17.5026	17.2425	16.9126	17.3214	18.5221	19.1909	18.4989	18.2392	19.3623	19.261	19.0814	19.6016	19.8781	18.576	18.9716	18.7581	17.5406	18.6458	19.2082	17.9948	19.1474	19.5694	17.6656	19.3386	19.2215	18.5754	19.2904	19.1561	18.427	17.9237
sp|P46527|CDN1B_HUMAN	CDKN1B	0	0	17.1978	17.4002	17.6812	0	17.2695	17.4963	17.9792	18.0002	18.6905	18.4258	16.6457	17.2577	16.7467	17.0049	18.3477	17.4191	17.1964	17.1204	17.4041	17.7924	17.3062	0	17.4619	17.3455	15.8718	15.9901	16.6675	0	0	0	16.8409	17.1905	17.1396	17.7374	16.2073	0	17.3636	15.9887	17.7066	16.9958	16.4904	16.9958	16.4132	0	0	16.8916
sp|Q9UKY7|CDV3_HUMAN	CDV3	16.9209	0	17.4163	16.956	15.9032	0	17.7854	16.8497	17.3442	17.0082	17.2574	17.081	16.9902	17.7671	17.2827	17.5492	17.4683	17.5509	17.7618	17.1262	17.6616	17.9613	17.9917	17.1673	17.8775	17.4766	16.811	16.543	17.0686	16.0503	0	0	17.6356	17.8088	17.726	17.4084	16.2647	17.1194	17.5901	16.9259	17.7262	17.0922	16.1245	17.3211	17.1772	16.9091	17.139	17.3353
sp|Q92879-2|CELF1_HUMAN	CELF1	16.9338	0	16.12	0	18.7875	18.5059	0	17.7677	17.4072	18.0738	17.6581	18.2544	16.9096	0	17.076	16.8057	17.5732	0	15.5427	0	0	15.6443	0	0	16.6586	16.6266	17.2047	16.6622	17.014	16.8362	0	0	16.9291	16.7814	16.4771	0	17.1436	0	0	17.0085	15.7863	16.8535	16.7299	16.2519	16.9203	16.6522	0	0
sp|O95319-2|CELF2_HUMAN	CELF2	17.7259	0	17.02	0	18.4975	0	0	17.6327	17.2922	18.01	17.6227	17.6169	17.7965	17.2856	17.9482	17.5169	17.4975	17.3815	16.9374	0	0	16.7465	17.1167	0	17.6686	17.4501	17.7728	17.049	17.4851	17.0062	0	0	17.5687	17.3852	17.113	16.8397	17.6908	0	0	17.5065	0	17.0344	17.2864	17.2413	17.3198	17.3295	0	0
sp|Q8N111|CEND_HUMAN	CEND1	19.1267	0	19.0794	17.9169	18.3745	18.493	0	19.4158	18.6626	19.4776	19.5343	18.7195	18.4522	18.913	18.7143	19.417	18.7285	19.1855	18.3804	17.1623	17.9457	18.1109	18.2183	20.1866	19.1706	18.2942	19.0927	18.6982	18.5291	18.0022	0	18.2879	19.1266	19.335	18.7757	18.6282	18.3562	18.8084	18.0645	18.3922	18.4106	19.0898	18.2783	18.7149	18.7471	18.7622	18.0519	17.7102
sp|Q7Z7K6|CENPV_HUMAN	CENPV	18.1685	17.8229	17.7808	16.8228	20.0054	19.0899	0	18.8424	18.9052	19.5011	18.937	19.1591	18.1754	17.6952	18.5359	17.6317	18.9853	17.3318	17.0243	0	0	0	17.2677	0	18.2891	18.0025	18.3471	17.2902	18.4327	17.8103	0	18.4809	18.2622	17.9192	0	17.4628	18.5113	0	17.0476	18.6979	16.8947	17.8984	18.4425	17.9373	18.0013	18.3252	17.6235	17.2653
sp|Q5SW79|CE170_HUMAN	CEP170	17.512	0	17.3374	0	17.2381	18.0016	0	16.9403	0	17.1814	17.0175	16.9137	17.4699	17.3776	17.2299	17.4527	16.9272	16.9562	16.9274	16.8646	16.779	17.0851	17.2745	17.6274	17.0774	17.365	17.6079	17.5621	17.5626	17.7136	0	18.6844	17.3844	17.119	16.996	17.5289	17.2999	0	17.6968	17.9448	17.0582	17.4332	17.6037	17.5889	17.7235	17.5461	17.269	17.212
sp|Q9Y4F5|C170B_HUMAN	CEP170B	18.1857	0	17.6107	0	17.5736	17.366	0	16.5568	0	17.3201	17.1785	0	17.5039	17.3925	17.5038	17.9969	16.7749	16.7015	0	0	0	0	17.52	17.8976	17.3498	17.4668	18.3836	17.8755	18.0509	18.1637	0	18.3982	17.76	17.424	16.4407	17.605	17.263	16.7656	17.6592	18.5088	16.8471	17.8351	17.6297	17.3767	17.8461	17.723	17.0205	16.9642
sp|Q9BYV8|CEP41_HUMAN	CEP41	16.5641	0	0	0	15.7986	0	0	0	0	0	0	0	0	16.6351	0	16.322	0	0	0	0	0	0	16.5711	0	16.7785	0	16.5228	0	16.6661	0	0	0	16.448	0	0	16.7997	16.556	0	0	16.8198	0	16.5387	16.553	16.5324	16.3979	0	0	0
sp|P00751|CFAB_HUMAN	CFB	16.3705	0	16.7712	17.162	16.2655	0	17.2097	17.5483	17.1146	17.8197	17.062	16.7596	0	17.3243	0	16.7788	16.9157	0	17.5989	17.0558	17.9898	17.5059	16.9051	18.5086	17.3003	0	0	17.9234	17.0977	0	0	0	16.6301	16.5618	17.981	16.9611	16.3406	0	16.8544	0	0	16.9893	16.516	0	17.2374	0	0	17.0145
sp|P08603|CFAH_HUMAN	CFH	16.9198	0	17.1584	17.4949	16.861	17.8794	17.7082	17.8757	17.4169	17.5166	17.2916	16.9152	17.3325	17.6362	17.0974	17.2882	17.5137	17.5687	17.9752	17.6337	18.1675	17.7675	17.3745	18.8885	17.8156	17.3814	17.0605	17.8285	17.3804	17.2001	0	0	17.617	17.5479	18.4709	17.924	17.3853	18.858	17.3295	16.4641	17.5476	17.1536	17.1966	17.5168	17.8898	16.9872	17.6945	17.8528
sp|P23528|COF1_HUMAN	CFL1	23.1469	23.2679	23.1165	23.391	22.4995	21.2409	23.7995	22.9242	23.1435	22.4087	22.1976	22.2461	23.3376	22.5116	23.417	24.1642	23.48	23.7796	23.1694	23.7077	23.1639	23.6649	23.976	22.3451	23.2292	22.8354	22.5003	22.9173	23.1215	23.48	22.3674	22.7174	24.002	23.6971	23.5754	23.0193	23.5869	23.1816	22.8845	23.4041	23.3239	23.8288	22.5051	22.6764	23.1388	22.7067	23.5404	23.391
sp|Q9Y281|COF2_HUMAN	CFL2	22.9611	23.2821	23.1379	23.4551	22.0537	21.4947	23.6865	22.416	22.7336	22.2016	21.8703	21.4037	22.9917	21.516	22.9081	24.0691	23.5869	23.5404	23.0403	23.4425	23.3778	23.5522	23.9847	22.4212	23.0044	23.0831	22.4738	22.8919	22.7181	23.6757	21.9295	22.28	23.4298	23.4923	23.391	23.0327	23.3511	22.5225	22.6874	23.1166	23.3778	23.3511	22.6787	22.8044	23.1173	22.5898	23.654	23.5522
sp|Q14839-2|CHD4_HUMAN	CHD4	17.4738	0	17.0242	15.2261	18.0008	18.937	18.3134	18.1888	18.1685	18.1969	18.1329	18.4357	16.57	17.1891	16.9368	17.1316	18.0643	16.3777	0	0	0	0	16.5565	17.4393	17.1656	16.3903	17.0166	16.7551	17.1802	17.3225	0	18.0671	17.0089	17.274	0	17.0047	17.1154	0	16.97	17.325	0	17.4719	17.476	17.1484	17.3862	17.483	0	0
sp|Q8TDI0|CHD5_HUMAN	CHD5	17.4488	0	17.0697	15.212	18.266	18.8857	0	18.1929	18.1559	18.2521	18.267	18.4968	0	17.1808	16.8897	17.0551	17.9696	0	0	0	0	0	16.4107	17.2924	17.0604	0	17.0099	16.7559	17.187	17.2586	0	0	16.9064	17.2641	0	0	17.1103	0	16.9512	17.3224	0	17.4275	17.3875	17.1239	17.3433	17.4402	0	0
sp|P10645|CMGA_HUMAN	CHGA	0	0	17.7096	0	0	0	0	0	0	0	0	0	17.6326	18.2057	17.7111	17.8882	0	18.6316	18.4521	17.5297	18.0251	18.4415	18.18	18.2748	18.6015	18.0978	0	0	17.7252	0	0	0	18.3844	18.8172	18.7738	18.2137	0	0	18.2278	17.581	18.5079	18.5716	18.2495	18.2598	18.1557	18.179	0	0
sp|Q9BWS9|CHID1_HUMAN	CHID1	16.7057	0	17.0513	17.2735	0	0	16.6666	0	16.8785	16.7574	16.8936	16.8394	0	0	16.6431	16.7597	16.8364	17.0679	16.8239	16.9074	16.7273	16.9555	16.9667	0	17.002	16.943	16.6325	16.7143	16.5915	0	0	0	16.3911	0	16.8284	17.0989	16.5364	17.8857	0	16.621	16.7298	17.1888	16.7915	16.8258	16.8115	0	17.4486	17.0621
sp|O00533|NCHL1_HUMAN	CHL1	19.1966	19.0882	19.5201	18.2222	18.1875	18.3696	18.01	18.4521	18.5461	18.2708	18.5416	18.4263	19.1899	19.147	19.1683	19.218	18.4175	19.4998	19.1777	18.9871	18.6088	18.6976	19.1487	19.3363	19.3812	19.4843	18.7208	18.6972	18.9386	18.235	19.6423	19.3321	18.8543	19.1327	19.0514	19.2007	18.8088	19.246	18.1117	17.673	18.8991	18.6521	18.4977	19.1444	19.1217	18.4615	19.3393	18.8905
sp|P24386|RAE1_HUMAN	CHM	0	0	0	16.2553	17.038	0	0	0	0	0	16.532	16.5615	0	16.9907	16.8983	16.8004	16.7977	16.8939	16.8211	0	0	16.7841	16.6978	0	17.057	0	16.4924	16.9409	16.6261	0	0	0	16.7559	0	0	0	0	0	0	16.4989	16.5652	0	16.332	0	0	0	0	0
sp|O43633|CHM2A_HUMAN	CHMP2A	17.4761	17.7356	17.8903	18.411	0	18.0141	18.2292	17.252	18.0214	0	17.1313	0	17.1494	17.5269	0	17.6081	18.0231	18.1272	17.991	17.7747	17.7081	17.5769	17.5877	0	17.6956	17.8261	17.2151	17.7354	17.5082	16.7828	0	0	17.1899	17.5998	17.9196	18.0059	16.6086	17.4442	17.8365	16.849	17.8905	17.7029	17.5889	18.5248	17.5767	18.1782	18.3927	18.1215
sp|Q9UQN3|CHM2B_HUMAN	CHMP2B	17.2154	0	17.7939	18.4229	0	0	0	0	16.9771	0	16.7717	16.7108	0	17.1986	0	0	17.4977	0	17.8169	18.1856	17.5363	18.0987	17.7227	0	17.3734	0	16.9414	17.3416	17.3299	17.524	0	0	16.9677	17.2654	17.9215	17.708	17.2483	0	18.1551	17.2567	18.0674	17.3782	0	18.142	0	17.5641	0	18.2374
sp|Q9Y3E7|CHMP3_HUMAN	CHMP3	17.9419	0	17.5686	17.6924	0	0	0	17.356	17.1915	0	17.6082	17.199	17.7504	17.1074	17.1835	17.4445	17.7995	17.6869	18.2436	17.7002	17.5017	17.3847	17.6125	17.698	17.6713	17.7145	17.5109	17.6626	18.0283	17.3593	0	19.9363	17.6317	17.1839	17.4951	18.053	17.6252	17.1263	17.8415	17.66	18.1469	17.8133	17.529	17.9439	17.796	17.748	17.8037	18.2454
sp|Q9H444|CHM4B_HUMAN	CHMP4B	19.3995	18.9902	19.2877	19.1387	18.8084	18.6159	19.0477	19.0174	19.186	18.6581	19.2051	18.8113	19.8045	19.2053	19.1964	19.2028	19.4003	19.4851	19.5274	18.5285	18.8939	19.1796	19.3631	19.657	19.4359	19.1322	19.2237	18.9369	19.1827	18.6271	19.2561	20.1557	19.1907	19.4851	19.4718	19.3054	19.6437	18.3521	19.5335	19.0124	19.4735	19.4386	18.9401	19.413	19.2698	19.2083	19.106	18.9395
sp|Q9NZZ3|CHMP5_HUMAN	CHMP5	19.895	19.9423	20.8539	20.5122	19.3754	19.6819	20.1903	19.7186	20.3144	18.7736	19.649	19.2008	20.3329	20.6359	20.3912	19.8186	20.2298	20.5135	20.4679	20.2358	20.7589	20.2697	20.3974	19.0929	19.8077	20.1057	19.1928	19.3305	19.6836	19.6138	20.0336	0	20.2202	20.0574	20.3515	20.6948	18.8041	20.0172	19.869	19.5005	20.5614	20.0405	19.4523	20.2069	20.1304	20.2998	20.3401	20.7329
sp|Q96FZ7|CHMP6_HUMAN	CHMP6	18.71	18.9016	18.8428	17.9318	17.9005	18.8822	17.3364	18.5411	18.2642	17.9741	18.6373	18.3892	18.7973	18.533	18.724	18.4152	18.564	18.66	18.7255	18.2218	18.0964	18.1556	18.5987	19.0018	18.7276	18.6514	18.2018	19.1058	19.0323	18.645	0	0	18.5923	18.6519	18.6593	18.613	18.2958	18.4652	18.6269	18.4835	18.5407	18.6063	18.7023	18.6286	19.0302	18.8929	18.8969	18.6375
sp|P15882|CHIN_HUMAN	CHN1	17.4442	0	17.179	0	0	0	0	0	0	0	0	0	16.9054	16.9934	17.0165	17.2304	16.1659	0	0	0	0	16.486	17.0327	0	16.7678	0	17.2809	17.3581	17.14	17.5268	0	0	16.9195	16.9461	0	17.0545	17.2193	0	17.5251	17.543	0	17.1683	17.3622	17.1807	17.4388	17.4597	0	0
sp|Q9UHD1|CHRD1_HUMAN	CHORDC1	17.5631	0	17.8402	0	17.4659	0	0	17.7145	17.3647	17.7781	17.8373	17.7522	17.9745	17.766	18.2181	17.7076	17.708	17.4012	17.0931	17.5328	17.4119	17.4416	17.7329	0	17.9755	17.3721	17.9688	18.2129	18.0617	17.913	0	0	18.0187	17.7732	17.4781	17.9596	17.754	0	17.7258	18.1333	17.8591	17.7917	18.1805	18.0754	17.7544	17.4671	17.7054	17.4864
sp|Q9Y3Y2-3|CHTOP_HUMAN	CHTOP	0	0	16.9471	16.724	17.2389	17.5544	0	16.6096	16.8933	17.057	17.0753	17.1714	17.3668	17.3856	16.9617	0	17.494	17.0311	17.5233	0	16.5768	17.2088	17.0813	0	17.0843	17.1252	16.3603	0	16.7401	0	0	0	16.0303	16.4439	0	17.4766	0	0	0	16.374	16.8612	16.0472	16.5681	17.2834	16.8958	16.8095	0	0
sp|Q14011|CIRBP_HUMAN	CIRBP	18.5294	18.2387	18.1883	17.9347	18.1506	19.5149	18.6979	19.0883	18.8422	18.4006	18.3259	18.4627	18.3188	17.8329	18.4729	18.8996	19.2123	18.8297	18.9977	18.4846	18.3331	18.79	18.6731	0	18.7393	18.1787	17.4626	17.0105	18.1802	18.209	20.1644	18.3583	18.0268	18.2375	17.7096	17.2795	18.5242	18.4192	17.3596	18.0229	17.6631	18.2229	17.6918	17.0524	17.5748	17.7046	17.9106	17.742
sp|Q9NZ45|CISD1_HUMAN	CISD1	18.221	0	17.3071	0	18.9705	17.4364	0	18.667	17.5916	18.696	18.4977	17.9571	17.9088	17.8297	18.2922	18.5547	17.9651	17.6605	16.9199	0	0	16.6143	17.6693	0	18.1479	17.6932	20.0383	19.0873	18.4389	17.3855	0	0	19.1275	18.5263	17.0901	17.7174	17.8431	17.4116	17.8926	19.095	16.8548	18.5491	18.7419	17.9503	18.1267	18.5557	0	0
sp|O14578-4|CTRO_HUMAN	CIT	17.693	0	17.0761	0	16.7223	0	0	0	0	0	0	0	17.8773	0	17.6885	17.9258	17.1853	0	0	0	0	0	17.5843	17.3534	17.1439	17.4245	17.5861	17.5797	17.487	18.8117	0	0	17.2923	17.1109	0	18.3214	17.9651	0	17.7505	17.6317	17.918	17.7643	17.9481	17.5187	17.7261	17.752	17.9809	0
sp|Q14008-3|CKAP5_HUMAN	CKAP5	18.8754	18.5608	18.6837	18.0618	18.486	19.0226	18.3064	18.2288	17.93	18.8586	18.5051	18.6026	18.2224	18.2399	18.3106	18.7089	18.3706	18.0263	17.9245	18.1855	18.1225	17.9841	18.3853	18.6728	18.1896	18.3485	18.9541	18.8507	18.8453	18.9668	18.819	19.3631	18.3888	18.4084	18.1015	18.7277	18.3003	18.439	18.9602	19.2702	18.1861	18.8538	19.0404	18.6488	19.0216	18.9508	18.6991	18.5524
sp|P12277|KCRB_HUMAN	CKB	24.48	23.6209	23.8191	22.1824	24.2243	23.4551	20.5957	23.7182	22.4251	24.7895	24.0105	24.019	24.7286	23.2961	24.7695	24.2535	23.7895	23.1306	23.051	24.4862	23.3778	23.4676	24.4298	22.7397	23.632	24.0772	24.4488	24.48	24.5285	25.0567	23.6865	22.7954	24.4614	24.0443	22.8616	24.4676	24.4105	23.3376	23.9043	24.895	24.2096	24.7389	24.4984	23.7182	24.5225	24.019	23.5404	23.7895
sp|P12532|KCRU_HUMAN	CKMT1A	23.8191	23.391	23.3239	22.7611	23.7077	22.6438	21.9796	24.5812	24.002	24.0609	24.3031	24.2317	23.7492	22.998	23.8191	22.866	23.5754	23.4551	22.987	20.5686	21.7593	21.9234	23.2074	22.4044	23.2679	22.8369	23.1389	23.2161	23.2679	22.5605	22.4615	22.5275	23.9316	24.239	23.6209	23.1835	22.8975	23.7796	21.4793	22.759	22.4008	23.2821	23.2821	23.4425	23.3645	23.165	23.4551	22.4599
sp|P17540|KCRS_HUMAN	CKMT2	21.3018	0	20.7037	21.6586	22.4131	21.7547	21.3175	24.0772	23.5045	23.4425	23.0138	23.1844	21.9352	21.2423	22.3596	21.421	21.1753	21.7892	21.1086	18.6916	0	19.6952	21.5313	22.8749	21.0695	20.3237	20.8875	21.4647	21.5074	0	0	24.5105	23.0477	23.0834	22.7315	21.6609	21.5768	22.0106	19.7527	21.5402	19.4694	20.3918	20.7735	21.2066	20.7182	21.9401	21.6923	20.1608
sp|Q7Z460-2|CLAP1_HUMAN	CLASP1	18.2897	0	18.1725	0	18.0558	18.6067	17.5884	17.6996	17.457	18.0582	17.9191	17.8536	18.0732	18.2238	18.2823	18.3349	17.8708	17.5012	17.4804	0	16.9481	17.5453	18.1299	18.2079	18.035	18.0014	18.7993	18.4465	18.5991	18.5012	0	19.0908	18.211	18.2838	17.4118	18.2748	18.4117	0	18.575	18.9992	18.035	18.4002	18.6496	18.256	18.6421	18.6364	18.3088	17.8586
sp|O75122-3|CLAP2_HUMAN	CLASP2	18.677	18.1445	18.5122	17.5278	18.2412	18.5825	17.2051	17.9674	17.5785	18.0924	18.029	17.8677	18.3518	18.2776	18.4475	18.7057	18.3139	17.8622	17.5906	17.4674	17.7534	17.7765	18.4142	18.6547	18.1957	18.1677	18.9052	18.8641	18.9126	18.9149	18.9044	18.9181	18.5808	18.3899	17.7651	18.5588	18.2958	18.1421	18.839	19.2988	17.951	18.717	18.9751	18.3185	18.778	18.762	18.1862	18.2349
sp|O75122|CLAP2_HUMAN	CLASP2	18.624	17.9993	18.5395	17.5091	18.2936	18.5669	17.1864	17.9672	17.5795	18.1167	18.0303	17.8659	18.3091	18.2767	18.394	18.6619	18.2872	17.8261	17.5567	17.4452	17.7316	17.7547	18.375	18.6329	18.1599	18.1578	18.9009	18.8472	18.8742	18.8924	19.0662	18.9012	18.5145	18.3366	17.691	18.6071	18.2604	18.0684	18.8795	19.2276	17.9532	18.7243	18.9761	18.3575	18.8025	18.8117	18.2366	18.2526
sp|P51797|CLCN6_HUMAN	CLCN6	16.914	0	0	0	16.5247	0	0	0	0	0	16.7899	16.6938	0	16.8232	0	16.7754	16.0276	0	0	0	0	0	15.1303	0	16.5747	0	17.0047	17.0225	16.9634	16.9185	0	0	16.8567	16.5992	0	0	17.3544	0	17.0834	16.9504	16.2009	17.1778	16.8357	16.6628	17.1991	16.4816	0	0
sp|O75508|CLD11_HUMAN	CLDN11	18.6274	17.6169	18.8858	0	0	0	0	18.6738	18.5091	0	18.0687	17.9822	18.6077	18.6515	18.6161	19.5582	19.4021	18.4901	18.3703	19.2069	18.419	19.8431	19.874	19.5024	19.4487	19.3503	19.4224	19.8166	19.4016	21.4873	0	0	18.8407	18.5178	18.5403	19.7925	19.0283	18.2957	21.1989	19.5569	20.218	19.1256	19.2584	19.3722	18.7063	19.2882	18.897	20.3991
sp|O00299|CLIC1_HUMAN	CLIC1	17.1365	0	17.6625	18.1263	17.3041	19.468	18.3367	18.0927	18.0843	17.7475	18.1957	17.6227	17.0546	18.3709	17.6656	17.727	18.2822	18.2005	18.3585	19.5277	18.3564	18.8296	17.6679	18.8892	17.5587	17.6143	17.1077	17.7439	17.4659	18.6605	0	18.3174	17.7698	17.6676	18.4626	18.1175	17.8397	17.031	18.989	17.4254	18.2568	17.9475	18.0453	18.0575	17.6567	17.8579	17.8051	18.2246
sp|Q9Y696|CLIC4_HUMAN	CLIC4	18.3074	19.2517	19.4547	19.7649	18.1387	16.9348	18.3926	18.0043	18.5604	18.1174	18.6454	18.5186	19.0733	19.2038	19.3018	19.8062	19.6563	19.589	19.6025	20.3671	20.3344	20.4214	20.3881	19.3917	19.2364	20.0541	18.5459	19.3226	19.2168	20.2821	0	0	18.9233	18.5553	19.2724	19.8792	19.742	19.6461	19.8993	19.3625	20.0777	18.9677	18.8083	19.4658	19.1081	18.823	19.7827	19.8958
sp|Q14677-3|EPN4_HUMAN	CLINT1	17.9047	18.1436	17.6275	17.5339	17.4131	0	17.2082	17.464	17.3987	17.7303	17.6323	17.8156	17.9181	17.8324	17.7622	17.7042	17.3984	17.8169	17.713	17.3718	17.4592	17.5531	17.7832	18.042	17.9005	17.906	17.7803	17.6274	17.8659	17.66	0	0	17.6313	17.6048	17.5981	17.7145	17.7168	16.8705	17.7782	17.6634	17.8221	17.6743	17.9455	18.1332	18.1707	18.0445	17.9187	18.359
sp|P30622|CLIP1_HUMAN	CLIP1	17.476	18.5023	18.1971	18.5224	17.5209	0	18.252	17.7424	18.0729	17.7983	18.0584	17.9125	18.0394	18.1929	17.8368	17.8553	18.2135	18.4659	18.3012	18.7783	18.6602	18.4975	18.2675	18.4204	18.06	18.4664	17.6847	17.7037	17.7406	17.9476	0	0	17.6455	17.9639	18.0829	18.4859	16.9953	18.8808	17.9561	17.543	18.6335	17.7605	17.8305	18.5442	17.9958	17.989	18.1744	18.7953
sp|Q9UDT6|CLIP2_HUMAN	CLIP2	18.4453	19.517	19.4062	20.3937	17.9165	18.4284	19.782	18.3973	19.0657	18.6177	18.6061	18.6549	19.1796	19.5	18.9748	18.8094	19.5486	19.8848	19.5902	20.2104	20.5381	20.0167	19.8665	18.9213	19.3059	20.0323	18.6181	18.5594	18.6442	18.8884	20.1464	18.2834	18.324	18.5373	19.3017	20.1431	18.3941	19.4901	19.1792	18.6824	19.7862	18.7737	18.8253	19.6765	19.075	18.9203	19.2855	20.6704
sp|O94985-2|CSTN1_HUMAN	CLSTN1	17.7955	18.2277	18.115	0	17.0918	17.7298	0	17.4179	17.3695	17.4056	17.4392	17.7065	18.1086	18.0287	17.9981	17.9775	17.1801	17.7938	17.8708	17.0076	17.2468	17.364	18.0278	17.2997	18.0763	18.0226	17.7972	17.9484	18.0894	17.494	0	18.7588	18.0603	18.3475	18.083	18.3158	17.8467	17.7204	16.9681	17.4922	17.8577	17.9788	18.0796	18.2234	18.295	18.0072	18.1028	17.5287
sp|P09496-3|CLCA_HUMAN	CLTA	19.2005	19.6068	19.421	18.8432	19.6277	19.7723	0	18.7226	18.507	19.7272	20.2228	19.6393	19.0759	20.127	19.9692	19.7567	18.7467	20.0237	20.2029	18.9992	19.6229	19.903	20.4971	20.0118	20.2688	19.737	19.1817	18.1175	19.0523	18.3887	0	0	19.6293	19.5884	19.7333	20.0795	19.588	19.2909	19.704	18.7021	19.9465	19.6415	18.4912	19.2757	19.2281	18.6873	18.9451	19.0512
sp|P09497|CLCB_HUMAN	CLTB	19.4047	19.0376	19.4728	18.0902	18.6282	19.86	17.9368	18.3902	18.3701	19.4297	19.581	19.1001	19.0925	19.7745	19.4957	19.9584	18.5798	19.7666	19.7342	18.1529	19.0349	19.2132	19.5155	19.7829	19.7283	19.367	18.7727	18.0818	18.7404	18.2854	19.1623	18.3281	19.3035	19.4138	19.3302	19.744	19.3577	18.0241	18.4798	18.6383	19.33	19.6955	18.4321	19.1831	19.5062	18.8697	18.9624	18.8652
sp|Q00610-2|CLH1_HUMAN	CLTC	22.5996	21.6872	21.7976	20.6791	21.6872	21.0543	19.5853	22.0647	20.853	22.0115	21.8626	21.6435	21.883	21.6747	22.2208	22.2452	21.489	21.7285	21.3849	20.4556	20.767	20.8166	21.9416	21.3343	22.0524	21.6353	22.0912	23.2266	22.8217	21.5593	21.5878	21.0636	22.7172	22.2706	21.4044	22.0176	22.2044	22.0055	21.2584	22.5823	21.3329	22.8628	22.7326	21.9071	22.1596	22.4744	22.1422	20.9203
sp|P53675|CLH2_HUMAN	CLTCL1	22.0206	21.229	21.2547	20.3707	21.3012	20.1657	18.4845	21.7523	20.5525	21.5628	21.5297	21.2226	21.4425	21.2743	21.7716	21.7328	20.9202	21.2186	21.0049	19.9791	20.3655	20.4171	21.4186	20.5724	21.579	21.177	21.6243	22.692	22.25	20.9815	20.8538	20.5538	22.2548	21.8547	21.0143	21.4272	21.4034	21.5456	21.014	22.0268	20.8729	22.2654	22.0984	21.3311	21.573	21.9695	21.5358	20.3579
sp|P10909-2|CLUS_HUMAN	CLU	19.3713	18.9763	19.355	18.001	18.7057	19.4119	17.6353	18.7931	18.9332	19.403	19.0155	19.6138	18.897	18.9941	19.4798	18.7925	19.1162	18.7145	18.9426	18.0504	18.5136	18.5314	18.7228	19.6535	19.183	19.1334	19.5826	19.8473	19.4721	19.2799	20.1501	20.6291	20.1683	20.143	19.586	19.8736	21.7742	19.2919	19.462	19.3747	19.2169	19.6639	20.1169	20.0216	20.3361	19.3639	19.2839	18.9554
sp|Q8IUQ0|CLVS1_HUMAN	CLVS1	18.3976	0	0	0	18.5369	0	0	17.6264	0	18.1718	18.1195	18.2503	0	0	0	17.5721	17.136	0	0	0	0	0	16.4956	0	0	0	18.0951	18.2641	18.0778	17.8316	0	0	17.5732	17.4069	0	17.3161	17.9773	0	0	18.1143	0	17.9612	18.1526	17.3154	18.042	18.2053	0	0
sp|Q5SYC1|CLVS2_HUMAN	CLVS2	18.1734	0	17.5676	0	18.8936	18.365	0	17.5904	16.9148	18.3722	17.8034	17.7663	16.9055	16.9831	17.1428	17.6065	17.1288	0	0	0	0	0	16.5769	18.2765	16.8545	0	18.0649	17.8879	17.9655	17.9057	0	0	17.5685	17.3085	0	17.3877	18.0797	0	17.3518	17.8623	0	17.8974	17.8415	17.5355	18.0546	17.8906	17.2594	0
sp|Q8N0X4|CLYBL_HUMAN	CLYBL	17.5603	0	17.4891	17.5641	17.78	0	17.3567	17.6902	17.0177	17.7146	17.4653	17.5963	0	17.5133	17.1321	17.3029	18.0553	17.1677	17.1601	17.2814	17.3835	17.3676	16.8683	17.2748	17.6343	0	0	0	17.4048	0	0	0	0	16.9981	0	17.1122	0	0	17.2506	16.7433	17.485	17.541	17.0885	0	17.1343	17.1767	0	17.0562
sp|Q8NFW8|NEUA_HUMAN	CMAS	18.3831	18.2796	18.362	18.4931	18.6999	17.9908	17.7288	18.9013	18.9061	18.6112	18.3924	18.982	18.5741	18.2858	18.4398	18.5806	18.5263	18.4808	18.0232	18.746	18.1985	18.0307	18.3611	0	18.694	18.5468	18.1042	17.5685	18.1648	17.9713	18.1118	0	18.3335	18.2907	17.8422	18.6828	18.0009	17.5421	17.8656	18.3721	18.2688	18.4839	18.511	18.6024	18.6824	18.452	18.5289	18.4746
sp|Q96DG6|CMBL_HUMAN	CMBL	17.6613	18.4306	17.8439	17.6562	16.917	0	19.777	17.7776	18.0623	17.6136	17.8694	17.7004	17.9993	18.1115	17.9976	18.1592	18.2753	18.1178	18.0035	18.343	18.117	18.4367	18.1647	18.1778	18.3773	17.957	17.8647	18.0504	17.9094	17.9719	0	0	17.9179	18.2644	18.4264	18.2215	17.7691	18.6893	17.9879	17.9602	18.3271	18.3731	17.8242	17.8776	18.0015	18.0668	18.0767	17.8692
sp|P30085|KCY_HUMAN	CMPK1	18.9369	18.9356	18.4418	18.0427	19.1021	18.5894	17.9366	18.4462	18.0008	19.0195	18.6237	18.4394	18.8106	18.3527	18.9991	19.0636	18.8359	18.2365	18.1295	18.8224	18.3194	18.7454	19.174	18.2961	18.6489	18.5205	19.006	19.1026	19.1794	19.3741	19.7672	18.6032	18.9256	18.4571	18.0645	18.8888	19.8895	19.1641	19.4286	19.7363	18.6179	19.3986	19.214	18.6741	19.0422	18.8897	18.4502	18.3016
sp|Q96KN2|CNDP1_HUMAN	CNDP1	0	0	17.7107	17.2676	0	0	18.1631	0	17.5366	0	0	0	17.3485	17.9291	17.5606	17.5693	17.8583	18.2973	18.0047	17.9106	17.7701	18.3652	18.5855	17.9073	17.4214	17.888	0	0	17.3551	17.1304	0	0	0	17.4384	17.4228	17.4595	16.8094	17.2836	18.0607	0	18.1835	0	0	17.1645	17.1448	0	17.3881	17.4671
sp|Q96KP4|CNDP2_HUMAN	CNDP2	20.8218	21.6898	21.6129	21.3553	20.6041	20.561	21.0911	20.2543	21.1499	21.1238	20.7981	21.138	21.6756	21.1306	21.5595	21.4812	21.1712	21.2115	21.6951	22.0059	21.8723	21.9462	22.0874	20.5011	21.1724	21.9398	21.1116	20.8683	21.0888	21.4068	20.5267	20.9545	21.054	21.2317	21.6862	21.7864	21.6629	21.1755	21.4666	20.7028	22.0461	21.0846	20.8358	21.3769	21.7745	20.9607	21.7845	22.0716
sp|G9CGD6-2|CNIPF_HUMAN	CNK3/IPCEF1	16.9034	0	17.1329	16.6314	16.6899	0	0	0	17.0107	16.535	16.8648	16.686	17.1386	17.1299	16.8797	17.079	16.4784	17.3033	17.2011	16.7691	17.0346	17.0321	17.1577	0	17.6382	17.3246	16.7995	17.1627	17.1144	16.7645	0	0	16.8377	17.2003	17.1524	17.137	16.4877	16.7889	16.8391	16.8758	17.2164	17.1921	16.8765	17.4202	17.1118	17.3619	0	17.258
sp|Q8WXI2|CNKR2_HUMAN	CNKSR2	17.7844	0	17.6871	0	17.659	17.8766	0	16.7133	0	17.4655	17.2427	16.6574	16.8718	16.981	17.3363	17.4218	16.7874	0	0	0	0	0	16.7322	0	16.7151	0	17.5441	17.2284	17.1995	17.8838	0	0	16.9909	16.7882	0	17.1995	16.9277	0	17.0833	17.4732	0	17.3898	17.3642	17.1462	17.6884	17.4827	17.1087	0
sp|Q15417|CNN3_HUMAN	CNN3	17.4092	0	17.3589	17.3608	18.2045	17.9418	0	17.7383	17.9648	17.4956	17.5988	17.495	17.4718	17.787	17.5429	17.8388	18.4416	17.8042	18.16	17.9733	17.53	17.9494	17.9889	18.4378	17.4332	0	18.0977	18.405	18.5374	18.0566	0	19.0551	18.3773	17.9939	17.6768	17.9646	18.2142	17.881	18.4406	18.3557	17.5362	17.4737	18.1942	17.6248	17.3227	17.8295	17.7628	17.3921
sp|Q9NRU3|CNNM1_HUMAN	CNNM1	16.9074	0	0	0	16.3731	0	0	0	0	0	0	0	16.1136	16.2374	16.371	16.5475	0	15.7436	0	0	0	0	0	16.9958	0	0	16.6061	16.8531	16.6879	16.4894	0	0	16.3857	0	0	0	16.9685	0	0	16.9632	0	16.9474	17.2705	16.6776	16.9183	17.3412	0	0
sp|Q9H8M5|CNNM2_HUMAN	CNNM2	18.0247	0	0	0	17.6668	0	0	16.9369	0	0	16.4828	0	0	17.3066	17.4688	17.6116	0	0	0	0	0	0	0	0	0	0	18.2784	18.0821	17.922	17.3601	0	0	17.3462	0	0	0	17.9469	0	0	17.8279	0	18.0294	18.3338	18.0938	17.9937	18.1802	0	0
sp|P09543|CN37_HUMAN	CNP	23.2679	23.417	23.9495	22.8377	22.0608	21.4131	22.5636	22.2398	22.433	22.0394	21.6077	22.0633	23.3778	23.129	23.6431	24.2317	23.5285	23.417	23.1274	22.9895	23.0089	23.2491	23.7492	22.6907	23.5869	23.6431	23.2961	24.0275	23.9406	25.1871	23.058	21.9414	23.4551	23.6209	23.2821	23.7182	24.1565	23.6865	24.7846	24.3376	23.6096	23.6757	23.4298	23.3645	23.8764	23.8191	23.9316	23.6649
sp|Q96F85|CNRP1_HUMAN	CNRIP1	20.4472	19.2168	19.7287	18.487	19.1376	19.476	18.2953	19.182	19.2905	19.6118	19.8493	19.524	19.9532	19.7003	20.1886	20.5477	20.1081	20.4128	19.6658	19.2908	19.3252	19.63	20.0415	18.6487	20.1309	19.2705	19.4892	20.1128	20.2725	19.9727	20.0147	19.3287	20.4284	20.0693	19.3009	19.4617	19.999	20.6334	19.4862	20.13	19.2695	20.2798	19.8989	19.5792	19.9243	19.4095	19.4791	18.983
sp|P26992|CNTFR_HUMAN	CNTFR	17.8332	17.5965	18.1069	0	17.281	0	0	17.7806	17.636	17.7884	0	17.9848	17.8424	17.5758	18.3923	17.7656	18.1193	17.5506	0	17.614	17.3402	17.7717	17.8028	0	18.7743	17.6998	0	17.5691	18.1163	18.378	0	0	17.705	18.1163	17.252	0	17.7975	0	0	17.3653	17.5726	17.5315	17.9842	17.9207	18.174	18.2846	18.1067	0
sp|Q12860|CNTN1_HUMAN	CNTN1	22.0792	21.4197	21.7508	20.38	21.0029	20.9933	20.1994	21.573	21.3447	21.3195	21.4472	21.3854	21.8096	21.5432	21.588	21.734	21.3736	21.3818	21.4804	21.3583	20.9565	21.3271	21.5101	21.7243	21.8058	21.6468	21.727	22.1851	22.3646	21.345	21.4391	21.0444	21.9179	21.7788	21.4667	21.7609	21.8816	21.4494	20.7911	21.4107	21.271	21.8384	22.0422	21.7972	21.9519	21.776	21.878	21.3207
sp|Q02246|CNTN2_HUMAN	CNTN2	18.5518	19.4738	19.1745	18.4501	17.848	17.4034	18.729	18.1052	18.5089	17.7198	18.344	18.3153	18.7954	19.1706	18.7769	19.0316	18.882	19.1334	19.1128	18.4972	18.9033	19.2841	18.9856	18.8335	19.2671	18.7988	17.785	18.3647	18.5979	18.27	0	18.7281	18.4601	19.0053	18.9049	18.925	18.5449	18.1719	18.6067	18.1759	18.7259	18.6215	18.6191	18.7688	18.8884	18.9494	19.2188	18.9351
sp|P78357|CNTP1_HUMAN	CNTNAP1	19.7836	19.6152	19.6153	17.7966	18.5524	18.8414	17.711	18.7122	18.3174	18.6946	18.6101	18.5847	19.6173	18.8427	19.555	19.2232	18.4619	18.6426	19.0223	17.813	18.1339	18.1001	19.1532	19.2784	19.3951	19.4577	19.5069	19.603	19.3987	19.2687	19.264	19.8519	19.3885	19.5257	18.8636	19.6049	20.0244	19.0544	18.6329	19.643	18.9571	20.01	19.8768	19.4782	19.9433	19.8225	19.8968	18.7978
sp|Q9UHC6|CNTP2_HUMAN	CNTNAP2	18.3228	18.5576	18.5234	17.0047	17.2891	18.1551	17.3706	17.3996	17.606	17.0954	17.4456	17.7008	18.1242	18.0866	18.3487	18.1139	17.5786	17.9568	18.0243	17.1669	17.6619	17.7227	17.882	17.937	18.3983	18.1404	17.9418	18.4008	18.3235	17.3075	0	0	17.9085	18.1655	17.8727	18.0047	18.2244	17.8826	17.2742	18.0843	17.4031	18.0796	18.4226	18.0044	18.2756	18.4482	18.3085	17.6734
sp|Q13057-2|COASY_HUMAN	COASY	17.6762	0	17.4986	0	18.2486	18.1093	18.5415	17.5045	17.0996	17.9415	17.29	17.3957	16.8181	17.0573	17.1242	17.5534	17.3492	0	0	16.7879	0	17.0408	17.0343	16.5814	17.0116	17.2782	17.9558	17.4843	17.2438	18.8693	0	18.142	17.1992	17.1453	16.7776	17.6885	18.2421	0	17.7936	17.677	16.8881	17.6983	17.6866	17.3388	18.0274	17.5994	17.3649	17.3919
sp|P39060-1|COIA1_HUMAN	COL18A1	0	0	16.7432	0	16.2125	0	0	0	16.2562	15.7459	0	16.4983	0	0	16.7357	16.8508	16.8902	16.9441	16.7424	16.7153	16.5684	16.9771	16.4489	0	16.7195	0	15.7885	16.1466	15.9131	0	0	0	17.0515	16.9705	16.9674	16.5678	17.2178	0	16.6621	16.5926	16.1303	0	17.2348	0	16.6616	0	0	0
sp|P02452|CO1A1_HUMAN	COL1A1	0	0	0	17.7603	17.6504	18.8339	18.3916	18.1589	18.2236	19.9109	20.4643	21.3294	18.7024	16.3314	0	19.1933	19.5367	17.5566	0	19.1987	18.0217	17.6046	18.1269	19.9974	17.0337	18.3086	0	17.8763	18.1408	20.4629	0	20.3448	17.8933	0	18.9193	18.9013	18.2546	0	18.4264	17.9592	18.7318	0	19.06	18.5106	17.8587	17.9355	18.0062	18.7132
sp|P08123|CO1A2_HUMAN	COL1A2	17.4467	18.3083	18.984	17.9153	18.0171	20.5079	19.2595	18.8523	19.4259	21.3528	21.9763	22.9131	19.3976	17.9938	18.9366	20.6959	20.7597	18.3161	18.027	20.1434	18.8739	18.7854	19.0306	21.4232	18.4311	18.9365	18.0657	18.4836	19.1037	21.965	20.0216	20.4161	18.6997	18.6055	19.5211	20.1938	19.3637	18.4526	19.9405	19.6061	20.1536	17.2172	20.2378	19.2955	18.8398	18.4903	19.0225	19.3678
sp|P02462|CO4A1_HUMAN	COL4A1	0	0	0	17.2109	0	0	18.1574	17.3769	18.0931	0	17.5969	0	0	0	17.7338	18.6954	18.4019	17.4771	17.1246	17.8882	17.1184	17.7412	18.0121	18.0786	0	0	17.6697	0	0	18.8576	0	0	18.0669	17.9171	18.0092	17.5235	17.639	0	17.7862	17.6339	0	0	18.3842	0	17.1151	16.717	17.9554	0
sp|P08572|CO4A2_HUMAN	COL4A2	18.0594	0	17.9701	17.6207	0	0	18.098	17.5405	17.4536	16.9019	18.3076	17.4656	16.9921	17.8017	18.1303	19.312	19.279	18.501	17.8634	18.3081	17.8979	18.1857	18.3875	19.8842	17.9358	18.223	18.0954	18.397	17.6381	19.0135	0	19.6426	18.2151	18.4517	18.5601	18.7139	18.0007	17.6748	18.9828	18.1745	18.3428	17.3503	19.3414	18.0903	17.7902	17.8575	18.1025	18.3083
sp|P12109|CO6A1_HUMAN	COL6A1	16.9055	0	18.5099	17.9101	18.4819	18.5996	0	17.6687	17.3755	18.556	18.6789	18.5152	17.1946	18.1781	18.0579	18.3359	18.4739	17.6611	17.6326	17.4127	17.2007	17.4171	17.7671	18.6177	17.4111	17.6705	16.9887	17.8634	17.9176	18.7233	0	18.8758	18.5197	18.47	17.8885	18.5463	20.1802	18.1994	18.2839	19.218	18.1726	17.182	20.2643	18.1274	18.1027	17.5755	18.0532	17.7227
sp|P12110|CO6A2_HUMAN	COL6A2	0	0	18.6845	17.9057	18.308	18.8696	17.747	17.8925	17.9323	18.5989	18.6203	18.4618	17.3442	18.0421	18.0828	18.6282	18.8496	17.4647	17.597	17.3109	0	17.351	17.6073	18.9341	18.3186	17.9447	17.5801	18.135	18.0983	19.0205	18.8133	0	18.5804	18.864	18.1202	18.6736	19.4132	17.3588	18.6645	19.523	18.298	0	20.2911	18.0467	18.2894	17.7551	18.0466	0
sp|P12111|CO6A3_HUMAN	COL6A3	0	0	18.2246	17.7027	17.8652	18.4599	17.1808	17.4042	17.2792	18.1075	18.2139	17.974	17.3533	17.7527	17.8042	18.196	18.2941	17.4781	17.4117	17.2388	16.7943	17.2925	17.4733	18.4335	17.2971	17.3733	16.8346	17.6973	17.6179	18.3562	19.2982	18.6767	18.2283	18.3747	17.8136	18.2189	18.8985	18.3936	18.0898	18.97	17.9163	17.7515	19.5562	17.6851	17.7952	17.1663	17.8214	17.5159
sp|P21964-2|COMT_HUMAN	COMT	17.2598	0	0	0	16.903	17.7221	0	17.4469	17.4201	0	0	0	0	17.0529	16.9111	17.7075	17.4561	17.505	0	0	0	17.1836	17.2763	17.5686	17.5907	0	17.2295	17.6933	17.4321	17.6411	0	0	17.4358	17.2403	0	0	18.3729	0	17.6479	17.9146	17.2256	17.7098	17.8271	16.6991	0	17.7859	0	0
sp|P53621|COPA_HUMAN	COPA	17.9729	0	17.6684	0	18.1941	18.5927	18.5948	17.5664	17.0243	18.1362	17.8022	17.724	17.5254	17.4594	17.6196	17.888	17.5469	17.0321	0	17.8166	17.0834	17.2605	17.3935	0	17.4432	17.5259	18.1203	17.8161	17.8525	18.323	17.7688	18.6205	17.6164	17.4833	17.1265	17.7776	17.7099	17.5541	18.0777	18.1967	17.0238	17.9926	18.2636	17.7354	17.9876	18.0687	17.7043	17.4682
sp|P53618|COPB_HUMAN	COPB1	17.271	0	17.2368	0	17.9642	18.0932	17.061	17.2786	16.8219	17.5237	17.2746	17.2225	17.1594	16.7631	17.2859	17.2828	17.191	16.5997	0	0	0	16.63	17.2008	17.1086	16.9003	0	17.6658	17.337	17.3868	17.6036	0	0	17.278	17.1096	0	17.4231	17.4409	0	17.6971	17.4952	16.9741	17.356	17.6899	17.1857	17.5664	17.6429	0	17.024
sp|P35606-2|COPB2_HUMAN	COPB2	17.605	0	17.468	16.5252	18.1176	18.1877	19.5123	17.8436	17.2862	18.0905	17.8395	17.7813	17.6538	17.6447	17.8452	17.8311	17.6098	17.2991	17.1431	16.9609	0	17.2743	17.4319	18.2454	17.5984	17.6016	17.7712	17.9656	18.1321	18.0656	0	18.581	17.7831	17.6741	17.4801	17.6561	17.8729	0	18.1178	18.1002	17.583	17.6967	18.0419	17.6302	17.838	18.1717	17.6663	0
sp|O14579|COPE_HUMAN	COPE	16.6516	0	0	0	16.8263	0	18.896	17.484	17.2411	0	0	0	0	16.4217	16.8152	16.9219	16.8719	0	0	0	0	0	0	0	17.0486	0	0	0	16.9418	17.1609	0	0	17.2556	17.1333	0	0	16.7762	0	0	17.308	0	15.9801	16.7803	0	16.6108	0	0	0
sp|Q9Y678|COPG1_HUMAN	COPG1	18.0124	0	17.8917	0	18.4456	18.4712	18.224	17.0004	16.9586	18.0786	17.5398	17.1193	17.672	17.4493	17.7488	17.9582	17.6936	16.9605	17.0989	17.004	16.4084	16.9229	17.6428	16.6498	17.5413	17.3575	18.0605	17.7158	17.9636	18.561	0	0	17.747	17.5195	16.8358	18.1527	18.0219	17.4657	18.096	18.2417	16.9193	18.1162	18.3589	17.8584	18.2556	18.3422	17.4558	17.5658
sp|Q9UBF2|COPG2_HUMAN	COPG2	17.1628	0	0	0	18.2895	17.6018	19.5944	17.3893	16.7781	18.0545	17.3985	17.1634	17.1369	16.8325	17.1406	17.4558	17.6366	16.4356	0	0	0	0	16.8968	0	16.939	16.8663	17.6508	17.4635	17.5965	17.723	0	0	17.6269	0	0	17.7037	18.1852	0	17.714	17.7962	0	17.6993	18.0087	17.2412	18.2946	17.831	17.2125	0
sp|P61201-2|CSN2_HUMAN	COPS2	18.568	18.1376	18.4071	17.97	18.0346	18.0098	17.3592	18.2845	18.1709	18.0799	18.0344	18.1152	18.2254	18.0974	18.1569	18.2043	18.1495	17.905	17.9003	18.017	17.966	17.8062	18.0033	17.5041	18.2563	18.4294	18.4487	18.8347	18.7382	18.2946	0	0	18.3012	18.2412	17.8691	18.5362	18.2513	18.6518	18.2617	18.6223	18.197	18.5765	18.7448	18.4316	18.4128	18.3828	18.4807	18.4198
sp|Q9UNS2|CSN3_HUMAN	COPS3	18.2342	17.7154	17.9082	17.8986	17.9982	18.6937	17.4373	17.5596	17.4437	18.2232	17.901	17.9637	18.0484	17.6644	17.8819	17.9967	17.549	17.5544	17.5741	17.8864	17.9941	17.7336	18.0282	18.5204	17.9043	18.2102	18.3713	18.1386	17.9571	17.8187	0	0	17.8899	17.6645	17.3874	18.4097	17.8194	16.7691	17.69	17.9488	18.1194	18.1776	18.4164	18.5199	18.4557	18.1625	18.2901	18.3022
sp|Q9BT78|CSN4_HUMAN	COPS4	17.671	18.4385	17.6692	17.3279	17.9495	18.2707	19.2078	17.7293	17.4371	17.8345	17.6887	17.7203	17.5193	17.8144	17.7716	17.5671	17.7236	17.4097	17.4196	17.2426	17.5814	17.6443	17.7702	17.8666	17.6435	17.583	17.6042	18.2671	18.0754	17.7705	18.9372	0	17.9978	17.8176	17.5537	17.771	18.0843	17.9804	18.0187	17.9033	17.4832	17.9093	17.9036	17.7543	17.8341	17.9562	17.8796	17.543
sp|Q92905|CSN5_HUMAN	COPS5	17.1862	0	17.2643	17.365	17.3549	18.0094	0	17.3671	17.3042	17.5577	17.4692	17.423	17.2359	17.6426	17.4121	17.5182	17.2094	17.3626	17.2936	17.0203	17.3409	17.3339	17.3601	0	17.2886	17.3574	17.3026	17.5322	17.2441	16.6147	0	0	17.3508	17.3604	16.9873	17.3951	17.3314	0	17.5771	17.2555	17.4182	17.2627	17.1875	17.5925	17.4122	17.3316	17.4798	17.6105
sp|Q7L5N1|CSN6_HUMAN	COPS6	16.7647	0	17.1485	0	17.2785	0	0	16.8454	16.6013	17.1898	17.1056	17.2111	16.8848	16.9741	17.0075	16.7563	16.6742	16.779	16.9216	16.6049	16.7846	16.8763	16.982	0	16.7713	16.7283	16.9288	16.83	16.727	16.5719	0	0	16.8456	16.4731	0	17.065	16.9	17.3609	16.64	16.8109	16.6784	16.7955	17.0348	0	17.3255	16.7868	0	16.992
sp|Q9UBW8|CSN7A_HUMAN	COPS7A	17.1128	17.2289	0	16.975	17.9469	0	16.7545	16.9411	16.9546	17.603	17.1	17.5746	17.2885	17.0729	17.488	17.2391	17.0585	16.6487	17.1156	16.9031	17.1454	17.0872	17.4052	0	17.1563	17.3721	17.3795	17.2376	17.0985	16.9781	0	0	17.377	17.047	16.7458	17.454	17.5392	0	16.8943	17.4948	17.267	17.0236	17.3529	17.2043	17.3512	17.193	16.7901	17.2325
sp|Q99627-2|CSN8_HUMAN	COPS8	17.1789	0	17.0589	0	18.0234	0	0	17.0396	17.1368	17.4149	17.005	17.1397	17.3178	17.6552	17.5629	17.4317	16.9636	17.0291	17.1557	17.1958	17.1369	17.2152	17.597	0	17.0827	17.2198	17.478	17.3607	17.5072	16.8807	0	0	17.6882	16.9189	17.0671	17.2204	17.77	0	16.9772	17.4505	17.2	0	17.4509	17.3338	17.7511	17.0774	17.2054	17.1582
sp|P31146|COR1A_HUMAN	CORO1A	20.0649	19.6105	19.3872	18.2597	18.6486	18.8667	18.091	19.0028	18.297	19.1727	19.3363	19.2371	20.3452	20.186	20.3464	20.5228	19.3464	19.8807	19.7036	19.133	19.2579	19.5363	20.3471	19.2517	20.0335	20.2176	20.1242	20.5591	20.2839	20.374	19.1904	19.7399	20.2727	19.5897	18.9868	19.6885	19.8856	19.4653	19.5803	20.4156	19.2248	20.428	19.5924	19.1694	19.9439	19.2771	18.8495	19.3256
sp|Q9BR76|COR1B_HUMAN	CORO1B	18.0708	18.2859	18.2447	18.0727	18.2445	17.8838	18.1005	18.289	18.1425	18.7067	18.6203	18.5217	18.176	18.4975	18.5757	18.7073	18.5946	18.4442	18.4714	18.6902	18.5328	18.6317	18.7222	0	18.4496	18.5021	17.8619	18.3406	18.3178	18.4771	0	0	18.1556	17.8955	18.0184	18.3973	17.7179	17.7797	18.5157	18.1883	18.4276	18.3321	18.137	18.3208	18.3242	17.6828	17.5371	18.3372
sp|Q9ULV4-3|COR1C_HUMAN	CORO1C	19.2676	19.1793	19.2119	18.7515	18.5534	18.292	18.4101	19.2569	19.2273	19.5066	19.5433	19.4771	19.2006	18.2752	19.3784	19.4709	19.5653	19.3565	19.1045	18.7838	18.8585	19.0755	19.3322	18.7721	19.5016	19.2602	18.9517	19.2565	19.0953	19.1605	19.557	0	19.2165	19.0829	18.9959	19.2336	18.6653	19.4183	18.4272	18.9627	18.9292	19.4726	19.2795	19.2349	19.1269	18.9094	19.0563	19.2173
sp|Q9UQ03-2|COR2B_HUMAN	CORO2B	19.6396	18.1206	18.9069	0	19.222	18.7563	0	18.8134	17.7621	19.2907	18.9178	18.9585	18.9402	18.0345	19.287	19.3881	18.6535	17.9344	17.7631	17.4386	16.5507	17.5116	18.6294	18.4206	18.7459	18.4742	19.356	19.2519	19.2439	19.2102	19.5018	20.1811	18.9416	18.6224	17.7978	18.6198	19.1726	18.7458	18.7718	19.6052	17.7757	19.0559	19.5421	18.6167	19.0943	18.973	18.6574	17.7791
sp|P57737-3|CORO7_HUMAN	CORO7	17.4382	0	17.6186	0	17.2394	17.2224	0	0	0	16.7867	0	0	17.4795	17.2819	17.3339	17.5398	16.7224	17.1422	0	0	16.7891	16.6681	17.32	17.6974	17.9833	0	17.5291	16.9859	17.1628	18.0215	0	0	16.8956	17.1468	16.8068	17.3818	17.2482	0	17.0331	17.4254	16.6136	17.3023	17.0774	17.3003	17.7426	17.3732	0	0
sp|P57737-4|CORO7_HUMAN	CORO7	16.9592	0	16.9704	0	16.8852	0	0	0	0	16.6256	0	0	16.8952	16.8411	16.8907	17.2296	16.4865	16.5823	0	0	0	0	17.0582	17.3651	0	0	17.239	0	16.6942	17.6848	0	0	16.5933	16.6098	0	17.1455	17.1005	0	16.8896	17.3351	0	17.0457	16.7316	16.5577	17.489	16.7774	0	0
sp|Q14019|COTL1_HUMAN	COTL1	18.5404	18.8934	18.7407	19.2629	18.4688	18.5254	19.7459	19.5794	19.783	19.1108	19.1379	19.1176	18.8081	18.904	18.8445	19.6853	19.7817	19.3398	19.2919	20.0725	19.5476	19.6846	19.1953	18.976	19.2335	18.9912	19.3019	19.5094	18.8998	19.2909	20.4328	19.4676	18.8437	19.0573	19.3736	18.9474	19.2773	19.0013	18.8594	18.2491	19.4636	19.4565	18.7382	18.9816	19.0535	18.7571	19.1858	19.2538
sp|P13073|COX41_HUMAN	COX4I1	18.176	18.0065	18.5068	0	18.861	0	0	17.9926	18.2097	19.4587	19.0392	18.7295	18.8142	18.1935	18.8382	18.6207	18.1611	18.1541	18.1247	0	0	17.4236	18.5294	0	18.4243	18.9	19.1022	0	17.6415	18.6401	0	0	18.478	18.6803	18.0183	18.7339	17.9316	18.236	17.6994	18.1519	17.7233	18.0317	18.6591	19.1778	19.3847	18.8364	0	0
sp|P20674|COX5A_HUMAN	COX5A	17.6587	18.2269	18.0528	0	17.9387	18.031	18.4709	18.1773	18.1008	19.0888	18.6923	18.0414	18.5019	18.5429	18.8411	18.1987	18.263	18.4936	17.9661	0	17.6203	17.8981	18.2946	0	18.1646	18.0169	18.3208	0	17.6375	18.2618	0	0	18.4403	18.6635	18.1381	0	0	17.7981	0	17.889	17.7937	17.9238	18.2222	18.8872	18.9293	0	0	0
sp|P10606|COX5B_HUMAN	COX5B	16.8651	0	17.4258	0	19.0422	0	0	17.5041	17.3665	18.3092	18.4066	18.2019	17.9407	18.0254	18.3524	17.6492	17.3707	17.4371	17.1764	0	0	17.0796	17.6028	0	17.3619	17.7977	18.4211	0	0	18.0104	18.9163	0	17.4091	17.653	17.2823	17.99	0	17.8749	17.7318	17.0572	17.2881	16.8704	17.7978	18.1938	18.0011	0	0	0
sp|P00450|CERU_HUMAN	CP	17.0565	18.3508	17.7461	18.783	17.2197	0	18.1885	18.4255	18.1791	18.2722	17.846	17.7131	17.4882	18.0285	17.5255	17.2132	17.9986	18.4801	18.6577	18.2757	18.8596	18.8001	17.6454	18.7603	18.1231	17.7224	17.5273	18.9011	18.1045	18.216	0	0	18.1654	17.7909	19.5257	18.4998	17.9595	18.9824	18.5544	16.8547	18.3045	17.6543	17.5678	18.6542	18.5972	17.4019	17.7042	18.572
sp|P16870-2|CBPE_HUMAN	CPE	17.8113	0	17.4459	0	18.0918	18.1067	0	17.9827	17.7949	18.0909	18.0324	17.9469	17.3886	17.6312	17.6082	17.6457	17.7182	17.6305	17.6131	16.6514	17.0257	16.8725	17.6045	17.4815	17.9205	17.3861	17.9671	17.5906	17.4446	16.8783	0	0	17.9266	17.8913	17.5241	17.75	17.639	18.1389	16.8326	17.4364	17.12	18.105	17.3765	17.4066	17.5788	17.8428	17.5355	0
sp|Q7Z5Q1-8|CPEB2_HUMAN	CPEB2	17.9705	0	17.3444	0	17.7409	18.3986	0	0	0	17.6787	17.2349	17.1452	17.1199	0	17.1588	17.4177	16.918	0	0	0	0	0	16.9939	0	0	0	17.8796	0	17.1135	17.7397	0	0	17.3967	0	0	17.9904	17.5742	0	0	17.823	0	17.7781	17.6984	17.1901	17.6474	0	0	0
sp|Q8NE35-2|CPEB3_HUMAN	CPEB3	17.8859	0	17.3388	0	17.8426	18.3915	0	0	0	17.641	17.1818	17.1371	17.1134	0	17.1279	17.4428	16.8353	0	0	0	0	0	17.0271	17.5635	0	0	17.8488	17.0035	17.1467	17.7245	0	0	17.368	0	0	17.9817	17.5887	0	0	17.8494	0	17.7556	17.6771	17.1788	17.6386	0	0	0
sp|Q17RY0|CPEB4_HUMAN	CPEB4	17.9959	0	0	0	18.0462	18.4821	0	0	0	17.9112	17.3351	17.2267	17.3218	0	0	17.3967	16.8861	0	0	0	0	0	17.0603	0	0	0	18.0035	0	17.8798	17.6715	0	0	17.4064	0	0	0	17.5364	0	0	18.0797	0	17.7357	17.603	0	17.5671	0	0	0
sp|O14810|CPLX1_HUMAN	CPLX1	18.4467	18.6899	19.3501	18.8829	18.1096	0	18.8738	18.7874	18.654	18.3958	18.7716	18.0283	19.1752	20.042	19.4618	19.4203	18.9956	20.08	19.8363	18.468	19.4604	19.7971	19.6452	19.9006	19.8641	18.8746	18.5854	18.3534	19.268	17.9813	0	0	19.0988	19.8279	19.57	19.1168	18.8078	0	19.0565	18.1105	19.5929	18.8581	18.4155	18.9471	18.6107	18.4453	0	18.9144
sp|Q6PUV4|CPLX2_HUMAN	CPLX2	17.855	0	18.2861	17.488	17.5829	0	17.6741	18.9133	18.5948	18.2329	18.4289	18.2073	18.3781	18.9788	18.2215	0	18.1864	18.7386	18.6808	17.115	18.5238	18.9048	19.0566	18.866	18.5969	18.1612	0	17.6956	18.5835	17.7489	0	0	18.8068	18.9156	19.064	18.745	17.6307	17.8708	17.8176	17.5642	19.0089	18.2088	17.7957	18.1279	18.2534	17.7644	0	18.1244
sp|Q99829|CPNE1_HUMAN	CPNE1	17.2303	0	17.7562	17.285	16.775	0	18.0534	17.5238	16.8455	16.6906	17.4735	16.79	17.6839	17.771	17.3976	18.159	17.8378	17.5615	17.2862	17.6917	17.173	18.0055	18.1789	17.8963	17.8636	17.6042	17.4983	18.056	17.8161	18.2316	0	0	17.9309	17.8766	17.5036	17.2288	18.5424	18.3276	18.0753	18.1081	17.7412	18.1082	18.0525	17.6136	17.9778	17.2208	17.6892	17.6162
sp|Q96FN4|CPNE2_HUMAN	CPNE2	0	0	0	0	19.9789	0	0	19.7874	19.5455	19.9859	19.683	19.8623	19.522	19.8316	19.6631	20.1428	19.8123	19.9263	19.6557	19.6246	19.7216	19.777	19.8268	0	19.503	19.7617	19.9459	20.0385	19.9356	20.5238	0	0	19.8889	0	19.4435	20.0157	19.903	0	19.944	19.9135	19.5832	20.1591	20.0143	0	19.862	0	0	0
sp|O75131|CPNE3_HUMAN	CPNE3	19.6845	19.7559	19.8465	19.3594	19.8408	18.3864	19.2802	20.0155	19.7764	19.9911	19.7571	19.9413	19.7785	19.7609	19.7815	19.9365	20.3176	19.6242	19.6453	20.2037	19.7029	19.7887	19.9008	18.9087	19.8011	19.9941	19.935	20.1119	20.0558	20.0664	20.056	0	19.7515	19.5169	19.5381	19.8905	19.9626	19.5585	20.2518	19.7522	19.951	19.8151	20.2287	19.8951	19.8726	19.829	20.0275	19.6343
sp|Q96A23|CPNE4_HUMAN	CPNE4	20.1966	19.6483	19.7702	19.2964	19.6414	0	0	19.7016	19.378	19.8683	19.7969	19.8665	19.4807	19.8439	19.8072	20.0652	20.013	19.891	19.5712	19.2965	19.4099	19.6715	19.6856	19.1077	19.8652	19.9162	20.0942	20.2163	20.0632	19.9211	19.8179	0	19.9554	19.697	19.5426	19.803	20.0894	19.6315	19.5778	20.1172	19.3629	20.0478	20.5955	19.8183	19.7904	20.2347	19.9473	19.4493
sp|Q9HCH3|CPNE5_HUMAN	CPNE5	20.4303	19.7651	19.9835	0	18.891	18.3864	0	0	0	19.1031	0	0	19.8746	19.9898	19.8644	20.2013	19.3973	19.7944	19.6266	18.9306	19.2156	19.2394	19.8727	18.5934	19.883	19.7369	20.0633	20.2355	19.9471	19.6415	19.8537	0	20.363	19.8012	19.3901	19.9078	20.0984	19.2047	19.3285	20.0366	19.4531	20.4804	20.1418	20.0358	20.2497	20.1706	20.1687	19.5222
sp|O95741-2|CPNE6_HUMAN	CPNE6	20.2681	19.5552	19.5738	19.8703	19.4744	19.4823	18.6652	19.8653	19.5094	19.9421	19.6178	19.6852	19.4962	19.4767	19.7136	20.0116	20.2778	19.4246	19.2593	19.7253	19.1461	19.3512	19.5983	19.14	19.4091	19.8441	20.2799	20.1733	19.9846	20.6035	20.2409	0	19.9759	19.6488	19.2562	19.7576	20.3264	19.2122	19.9426	19.9187	19.3929	20.3028	19.9405	19.546	20.0489	19.9312	19.7821	19.5348
sp|Q86YQ8|CPNE8_HUMAN	CPNE8	20.3791	19.9391	19.9371	0	18.8126	0	0	0	0	18.8363	0	0	19.7633	19.9474	19.8932	20.2828	0	19.8083	19.6069	0	19.1601	19.3687	19.8232	18.4397	19.8523	19.8893	20.3565	20.4222	20.0692	19.8588	0	0	20.0677	19.7556	19.0839	19.9198	20.1576	19.1462	19.207	20.1653	19.4461	20.5843	20.2507	20.0968	20.1992	20.3832	20.2549	19.538
sp|Q8IYJ1|CPNE9_HUMAN	CPNE9	20.2592	19.9275	19.9367	0	19.254	0	0	0	0	18.8823	19.6142	0	19.7818	20.0213	19.9699	20.3108	0	19.8434	19.5017	0	19.1304	19.2974	19.8395	18.375	19.7894	19.8007	20.2833	20.2595	19.9555	19.8776	0	0	20.3753	19.7521	19.1883	19.8222	20.1881	19.1286	19.447	20.1827	19.4484	20.4922	20.2518	19.956	20.1771	20.1269	20.1927	19.4242
sp|Q9BRF8|CPPED_HUMAN	CPPED1	17.3624	18.7683	18.6831	18.9808	16.7322	0	19.1836	17.9024	18.4292	17.9591	17.8878	17.9142	18.3036	18.7372	0	18.7654	18.6881	18.907	18.8658	18.6116	19.2139	19.2448	18.9556	18.5226	18.5087	18.5115	17.0711	17.3782	17.6683	18.2199	0	0	17.6009	18.3842	18.8358	18.2971	18.3079	18.0675	18.8358	17.2062	19.1146	17.9236	17.165	18.2179	17.7257	17.6837	18.5621	18.8699
sp|Q9Y646|CBPQ_HUMAN	CPQ	17.1486	18.1448	18.2048	18.1258	16.4137	0	18.4601	17.6032	18.4806	17.5029	17.7309	17.9507	17.6347	17.8133	17.3904	17.8829	18.3787	18.2748	18.5148	18.6543	18.8725	18.3602	18.2738	18.65	17.7939	18.386	17.3827	17.196	17.3687	17.3585	0	0	16.934	17.7649	18.3084	17.8186	16.3452	17.1691	18.3523	0	18.4907	17.7325	17.0398	18.3714	17.6651	17.4811	18.4519	18.4901
sp|Q16630-2|CPSF6_HUMAN	CPSF6	17.6003	17.2132	16.8041	17.7939	17.5843	17.9889	19.8276	18.6969	18.716	17.6183	17.7967	17.768	17.7866	16.9462	17.7882	18.3061	18.8983	18.0202	17.5351	17.3053	17.1035	17.9294	18.4418	17.757	17.9331	0	16.8959	15.9638	17.0919	17.0358	19.0509	19.1381	18.5368	18.7677	18.2101	16.1157	17.9368	19.0554	0	17.7653	17.3983	17.2364	17.1414	16.7846	16.4865	16.3053	0	16.4747
sp|Q8N684-2|CPSF7_HUMAN	CPSF7	16.204	0	16.674	16.7544	17.0418	17.3105	18.0601	17.7475	17.5097	17.6085	17.5363	17.6098	16.9009	16.6042	16.8924	17.0941	17.7848	17.0692	16.7927	16.5755	16.8848	17.0534	17.0501	0	16.9572	0	17.0264	0	17.1075	0	18.1577	19.9651	17.4559	17.6492	17.1342	16.8485	17.0163	17.4866	17.0194	17.3663	0	16.5399	17.0938	16.8079	16.8509	17.0912	0	16.6393
sp|P50416|CPT1A_HUMAN	CPT1A	16.5539	0	0	0	16.4552	0	0	16.8129	0	16.4165	16.8593	0	0	0	0	0	0	0	0	0	0	0	0	17.6293	0	0	17.2901	17.2984	16.8931	17.4034	0	0	16.7339	0	0	0	16.0798	16.8155	17.6567	17.0716	0	0	17.1524	0	16.1464	0	0	0
sp|P29762|RABP1_HUMAN	CRABP1	16.9	0	17.341	0	16.7432	0	0	16.6031	0	16.8823	17.1049	0	0	16.7974	16.9182	17.1957	16.69	17.085	0	0	0	0	16.9054	0	17.0265	0	0	16.5063	16.8265	17.7983	0	0	17.82	0	17.1836	0	17.6081	0	16.4783	17.7348	0	17.095	18.4948	0	16.5717	17.6781	0	0
sp|P43155-2|CACP_HUMAN	CRAT	19.1762	19.423	19.4136	19.011	19.0797	19.2219	18.7948	18.715	18.9496	19.3556	19.3329	19.5336	19.3169	19.252	19.5303	19.6662	19.3553	19.5	19.342	17.6968	18.6673	18.8588	19.3554	17.8697	19.765	19.3018	19.4539	17.6464	17.2631	19.4363	19.2235	20.1351	18.4322	18.3603	18.6846	19.1391	18.2496	17.9969	19.1888	18.8558	18.3797	19.1081	18.124	18.9445	19.2851	18.0096	18.3821	18.8124
sp|P52943|CRIP2_HUMAN	CRIP2	19.035	18.5114	18.706	17.3801	17.6359	17.3537	17.3221	17.4741	17.5405	18.1893	17.6882	17.7934	19.0027	19.0066	19.0201	19.2786	17.5426	18.6822	18.9391	18.7606	18.8587	18.5755	19.4139	0	18.7659	18.9016	18.7473	18.8806	18.4554	18.65	19.6799	0	19.2492	18.8156	18.6965	18.8962	17.6624	18.6131	18.4711	18.7447	19.2758	18.99	18.3145	18.613	19.0784	18.6057	18.7703	18.5501
sp|P46108|CRK_HUMAN	CRK	17.817	17.8907	17.914	17.7847	17.6687	17.7103	17.5707	17.7757	17.8339	17.5945	17.9405	17.846	17.4126	17.9441	17.6642	17.9251	18.2603	18.2507	18.1996	18.3997	18.3394	18.5162	18.0822	17.108	17.9389	17.767	17.1203	17.907	17.9587	17.8613	0	18.2141	17.5215	17.7291	17.9167	17.9008	17.8296	18.4971	18.049	17.578	18.2609	17.8995	17.8377	17.7681	17.7915	17.7578	17.9048	17.7828
sp|P46108-2|CRK_HUMAN	CRK	17.8381	17.8907	17.914	17.6716	17.7158	17.7103	17.5707	17.7509	17.8118	17.5795	17.9083	17.846	17.4126	17.9032	17.6642	17.9365	18.2633	18.2754	18.212	18.4225	18.3375	18.5329	18.0767	17.108	17.9281	17.7881	17.1349	17.9282	17.9755	17.8387	0	18.2137	17.5215	17.7404	17.8946	17.9008	17.8296	18.4971	18.0024	17.5722	18.2517	17.9059	17.8222	17.7681	17.7915	17.7578	17.9048	17.7828
sp|P46109|CRKL_HUMAN	CRKL	19.1025	19.0778	18.8561	18.4529	18.7092	19.2011	18.3912	18.8926	18.563	19.0007	19.0646	18.9761	18.5828	19.1593	18.7636	19.0918	18.9669	18.7781	18.8967	18.6836	18.8674	19.0772	19.0869	18.4922	18.8146	18.5315	18.5784	18.9561	19.0299	19.2667	19.2009	19.3381	18.7565	18.7038	18.2948	18.924	18.6815	18.546	19.285	19.2674	18.9228	19.2307	19.1254	18.9148	19.1261	19.1235	18.6258	18.6053
sp|Q14194-2|DPYL1_HUMAN	CRMP1	25.3066	24.7995	25.1604	24.1095	24.0691	24.3031	24.0609	24.391	24.5345	24.6486	24.4041	24.5045	24.9628	24.4105	24.7594	24.7695	24.0105	24.7024	24.7234	24.2317	24.1253	24.1095	24.7543	23.7695	24.5754	24.9406	24.5463	24.4488	24.4425	24.3975	24.1565	23.6757	24.7492	24.7129	24.5045	24.7338	24.5812	24.7182	23.5638	23.9406	24.217	24.7543	24.6209	24.8044	24.9271	24.6971	25.0854	24.6811
sp|Q14194|DPYL1_HUMAN	CRMP1	25.3645	24.7492	25.2096	23.9672	24.0691	24.1795	23.9584	24.391	24.5165	24.6431	24.4105	24.5225	24.9043	24.3778	24.7338	24.7895	24.019	24.7695	24.7389	24.2607	24.1253	24.0935	24.7594	23.7995	24.632	24.9316	24.558	24.4676	24.4738	24.3511	24.1795	23.5522	24.7945	24.7389	24.48	24.6865	24.6264	24.7895	23.4923	23.9134	24.1719	24.7543	24.6486	24.8093	24.8811	24.7024	25.1015	24.6375
sp|Q9NQ79-2|CRAC1_HUMAN	CRTAC1	17.3771	18.6402	18.0641	17.7961	17.0105	0	17.7944	0	17.4374	0	17.2945	0	18.0719	18.3955	18.0427	17.9576	17.4366	18.0315	18.4243	17.67	17.4026	17.8383	17.7108	18.4143	17.9457	18.0186	17.7867	17.7369	17.9581	18.0007	0	0	17.5067	18.6566	18.2473	18.1182	18.0866	18.1194	17.7973	17.6236	18.1358	17.6248	18.0228	18.4161	18.0226	18.4863	18.5381	18.3848
sp|Q6UUV9|CRTC1_HUMAN	CRTC1	17.6352	0	0	0	17.8065	0	0	0	0	17.6388	0	17.5326	0	16.6765	16.7094	0	17.1709	0	0	0	0	0	0	0	0	17.1088	17.2893	17.43	17.1094	17.1966	0	0	17.1363	16.9247	0	17.1003	17.1743	0	17.4386	17.8635	16.7174	0	17.3735	17.3299	17.2527	17.543	0	0
sp|P02511|CRYAB_HUMAN	CRYAB	20.8922	21.4287	21.907	20.9293	21.1034	20.3031	19.994	19.5407	20.4149	20.9509	20.0638	20.3358	21.7787	21.525	22.2783	22.0406	21.9453	21.2007	20.4615	20.6689	20.9147	21.7179	22.4662	21.1976	21.2201	21.8364	22.0147	21.7704	22.1315	23.7695	20.5605	19.3778	20.8268	21.2071	20.6073	22.5238	23.2821	21.5481	23.3778	22.2642	21.8476	21.4986	21.6401	21.6599	22.1477	21.2464	21.9758	22.0945
sp|Q9Y2S2|CRYL1_HUMAN	CRYL1	18.8522	19.2509	19.5245	19.7836	18.7088	18.7253	19.8683	19.2499	19.9391	19.6029	19.9193	19.5297	19.2447	19.6064	19.3418	19.8916	20.6279	20.0129	19.9454	20.979	20.2765	20.5888	20.0778	19.048	19.9251	19.6014	18.9677	19.3296	19.2111	19.3221	19.1677	18.7463	19.003	19.827	19.9908	19.9251	19.2489	20.133	20.2347	18.6385	20.2067	19.2557	18.7614	19.567	19.0855	18.9786	19.6408	19.7737
sp|Q14894|CRYM_HUMAN	CRYM	21.558	20.9518	21.4742	19.8337	20.7421	20.7701	19.3464	21.0603	20.7366	21.3335	21.1153	20.6805	21.4091	21.386	21.2669	21.7889	20.8357	21.5864	21.8339	20.4134	21.1436	21.1969	21.8543	21.1182	21.1974	21.1465	20.4326	20.8972	21.0125	21.032	21.0286	21.1373	21.4151	21.3115	20.9737	21.2888	20.9507	21.0326	20.8895	20.8567	21.3347	21.6494	20.0275	20.9102	21.2333	20.669	21.2352	20.8747
sp|Q08257|QOR_HUMAN	CRYZ	19.9439	20.1776	20.6737	19.6875	19.072	19.281	19.8871	19.4029	19.609	18.7486	19.6845	19.4085	20.2666	20.0001	19.6674	20.2152	20.0379	20.2666	20.0752	19.0067	19.8483	19.8712	20.1741	19.3662	20.5066	20.255	19.5287	19.6178	20.1886	18.9952	20.1167	19.3352	19.8366	19.6534	19.9963	19.9902	19.1387	19.9639	19.9475	18.9535	19.7219	19.4139	19.5253	19.7181	20.5677	20.045	19.3748	19.8786
sp|O95825|QORL1_HUMAN	CRYZL1	16.3256	0	17.1659	0	16.5199	0	0	16.838	16.8825	0	16.8194	16.669	16.9137	17.2582	16.8359	16.8979	16.9279	17.3123	17.2866	17.0394	17.0405	17.1196	16.9717	0	17.2068	17.0483	16.4076	16.4868	16.3842	0	0	0	16.6715	16.9719	16.8558	0	16.023	0	0	0	16.9991	16.658	0	16.7239	16.5019	16.5871	0	16.7716
sp|O75390|CISY_HUMAN	CS	22.6471	22.2515	22.6395	21.8381	21.5092	20.9094	21.5005	22.5836	22.1642	22.5593	22.7661	22.5887	22.6569	22.3141	22.7812	23.1179	22.7269	22.8404	22.5976	21.1953	21.7559	22.2444	22.73	21.4585	22.8189	22.61	22.3807	22.2276	22.3305	21.5412	22.4583	21.671	22.4743	22.8636	22.3814	22.3234	22.0905	22.1139	21.581	21.9314	21.8747	22.7018	22.2126	22.4403	22.7729	22.2528	22.3725	21.8799
sp|O75534-4|CSDE1_HUMAN	CSDE1	18.467	18.3087	18.2424	0	18.5574	19.0451	17.3096	17.8094	17.2397	18.5039	18.024	17.9156	18.0999	17.7575	18.1408	18.5554	17.7936	17.5271	17.2621	17.3832	0	17.3206	18.1128	18.6533	18.1292	17.984	18.916	18.3201	18.1641	18.9195	0	18.7886	17.7851	17.96	17.2705	18.2098	18.2261	0	18.5355	18.5518	17.5395	18.471	18.2317	17.9726	18.5398	18.3032	17.8642	17.5281
sp|O75534-2|CSDE1_HUMAN	CSDE1	18.467	18.3087	18.2424	0	18.5434	19.0531	17.3096	17.808	17.2397	18.5081	18.0452	17.9264	18.1149	17.7228	18.1408	18.5554	17.7936	17.5271	17.2621	17.3832	0	17.3206	18.1128	18.6533	18.1292	17.984	18.916	18.3201	18.1641	18.9195	0	18.7886	17.7659	17.9599	17.2705	18.2098	18.2164	0	18.5376	18.5554	17.5395	18.471	18.2316	17.9725	18.5398	18.3032	17.8642	17.528
sp|P55060|XPO2_HUMAN	CSE1L	18.1714	17.6657	17.9638	17.6869	18.2614	18.9436	19.5043	18.446	18.1554	18.2479	18.2604	18.1313	17.627	17.5199	17.7197	18.2869	18.4509	17.6206	17.0733	16.9943	0	17.2114	17.709	18.0611	17.7771	17.6401	18.1987	18.3484	18.3915	18.4068	19.1618	19.0097	18.0645	18.1715	18.0797	17.9897	18.1424	18.3681	18.3468	18.6034	17.3849	18.4339	18.2531	17.7803	18.2599	18.1575	17.8737	17.6627
sp|P02662|CASA1_BOVIN	CSN1S1	17.453	17.7603	17.3203	0	16.9612	0	20.2691	18.0809	16.969	18.0129	17.2923	16.8194	18.8696	0	16.7889	17.1433	18.8011	17.0667	19.0816	18.265	19.4806	18.5741	17.0268	0	18.3006	20.4435	18.0819	17.6117	18.7295	18.6977	0	0	0	0	18.2926	17.7021	17.9922	0	16.9176	19.6798	17.8236	17.732	18.1507	17.1487	19.2005	17.2637	19.6	19.298
sp|P48729-2|KC1A_HUMAN	CSNK1A1	16.6334	0	16.7801	17.4641	16.4956	0	16.7167	16.6687	16.9144	16.8357	16.8682	16.9439	16.8303	16.8172	16.5705	17.0453	16.9546	16.7222	16.5973	16.9785	16.7376	16.8703	16.8764	0	16.7652	17.2662	16.738	16.9564	16.7718	17.2291	0	0	16.521	16.9546	16.7435	17.3183	17.2109	0	17.0048	16.9961	16.9817	17.1009	17.0821	17.1435	16.9677	16.74	17.1171	17.0801
sp|P48729-3|KC1A_HUMAN	CSNK1A1	16.6334	0	16.7801	17.4762	16.5077	0	16.7157	16.6687	16.9145	16.8357	16.8682	16.9439	16.8303	16.8173	16.5705	17.0454	16.9546	16.7222	16.5973	16.9785	16.7377	16.8704	16.8764	0	16.7652	17.2662	16.738	16.9564	16.7718	17.2291	0	0	16.521	16.9546	16.7435	17.3183	17.1965	0	17.0017	16.9961	16.9817	17.1009	17.0822	17.1435	16.9677	16.7401	17.1171	17.0801
sp|P48730|KC1D_HUMAN	CSNK1D	18.2288	0	18.0987	18.2109	17.5346	0	17.5095	17.5365	17.5889	17.4545	17.478	17.3389	17.662	17.5964	17.4856	17.9616	17.7256	17.7335	17.3756	17.8031	17.6466	17.7755	17.7274	0	17.776	17.8882	17.7386	17.9632	17.8798	18.1243	0	0	17.855	17.8574	17.7491	18.2721	17.9789	18.049	17.9112	18.407	17.8366	18.2747	18.3829	18.1996	18.1141	18.4646	18.1242	18.2319
sp|P49674|KC1E_HUMAN	CSNK1E	18.2226	0	17.9525	18.1347	17.4924	18.2345	17.48	17.5062	17.5203	17.3981	17.3813	17.3098	17.6331	17.6178	17.4536	17.9153	17.698	17.7487	17.3132	17.7812	17.6484	17.8015	17.7007	17.916	17.6767	17.8213	17.7767	17.9227	17.862	18.1472	0	19.0391	17.8265	17.7861	17.6837	18.2832	17.815	17.9515	17.8495	18.3716	17.7213	18.2622	18.262	18.1251	18.1847	18.3577	18.1474	18.1481
sp|Q9HCP0-2|KC1G1_HUMAN	CSNK1G1	17.6675	0	17.6207	0	17.0531	0	0	17.276	16.8713	17.4104	17.3394	17.405	16.812	17.0361	16.9838	16.8835	16.8657	0	17.0229	0	0	0	0	0	0	16.7122	17.3577	17.8773	17.4804	18.0263	0	0	17.2233	17.3746	17.0624	17.6083	16.2367	0	17.7736	17.581	16.8482	18.1898	18.1346	17.7321	17.9229	18.1896	17.6106	0
sp|P78368|KC1G2_HUMAN	CSNK1G2	17.5894	0	0	0	17.1043	0	0	0	17.0253	17.1595	0	17.4946	16.7064	17.3961	0	16.955	0	0	0	0	0	0	0	0	17.2031	17.0381	17.3288	17.9837	17.5045	0	0	0	17.4232	0	0	17.6063	17.6233	0	0	17.1272	0	17.9818	17.8842	17.7409	17.6815	0	0	0
sp|Q9Y6M4-4|KC1G3_HUMAN	CSNK1G3	17.2108	0	0	0	16.6641	0	0	0	16.7604	17.1542	17.2527	17.2864	16.4268	17.1622	0	16.6759	16.9781	0	16.6695	0	0	0	16.7762	0	16.9865	16.5773	16.974	17.5516	17.1894	0	0	0	17.0202	17.211	0	17.2865	17.8616	0	0	16.9268	0	17.5198	17.4694	17.4481	17.388	17.4046	0	0
sp|P68400|CSK21_HUMAN	CSNK2A1	18.5631	18.1921	18.2034	17.3051	18.4772	16.7138	0	17.5742	17.2693	17.9797	18.0895	18.1675	18.0208	17.9646	18.264	17.8258	17.7283	17.5143	17.6629	16.8741	0	16.9616	17.7197	17.0359	17.7404	17.9697	17.7038	17.9421	18.1854	17.757	18.3924	0	17.9697	17.6997	17.2567	17.8443	18.4003	17.7433	17.4665	18.1467	17.4544	17.9131	18.1267	17.773	18.1979	17.8675	17.8535	17.7211
sp|P19784|CSK22_HUMAN	CSNK2A2	17.7026	0	17.2856	0	17.1152	0	0	17.0916	0	17.014	17.4313	17.3424	17.253	17.4111	17.2881	17.2112	17.1396	0	17.2098	0	0	0	16.8479	17.6909	17.1231	17.4301	17.3383	17.4328	17.4074	17.5848	0	0	17.1282	17.1375	0	17.2013	17.7748	17.0296	17.2163	17.5841	0	17.5836	17.4567	17.3016	17.5136	17.5443	17.2791	17.065
sp|P67870|CSK2B_HUMAN	CSNK2B	18.6716	18.1497	18.4658	0	18.0289	0	0	17.0583	17.2195	18.1827	17.7856	17.6246	18.5087	17.8409	18.284	17.7236	17.5049	0	17.8512	0	0	16.6767	17.6328	0	17.8631	18.3394	17.9841	18.0597	17.7626	18.357	0	0	17.695	18.0277	17.3112	18.1737	17.9761	17.4016	0	17.9959	17.6067	18.1186	18.2434	18.0019	18.417	18.0489	17.8734	17.5401
sp|P21291|CSRP1_HUMAN	CSRP1	19.1553	20.6761	19.8809	21.1253	19.8345	19.6771	21.1932	20.5497	21.2188	20.6343	20.2041	20.4887	20.643	21.2495	20.9799	20.9581	20.5739	21.4666	20.9022	21.1117	20.6652	21.4521	21.3883	20.5636	20.4949	19.9338	20.2578	19.5907	20.2018	19.352	19.3998	19.4218	21.3876	20.8994	21.6761	20.9891	20.6508	20.843	21.5777	20.4531	20.8735	20.0911	19.8312	20.0746	20.0253	19.8149	20.6664	20.2977
sp|P01034|CYTC_HUMAN	CST3	19.2052	20.483	20.0286	19.9818	18.4191	19.6843	20.1332	18.7804	19.272	18.8946	19.0406	19.561	19.8141	20.2603	20.0716	19.888	19.4683	20.1555	20.4612	20.0912	19.9113	20.2987	19.9434	19.7884	19.9632	20.0827	19.0494	18.6644	20.1585	19.3419	0	19.0805	19.0061	20.6824	19.8603	20.0085	20.7315	19.6772	19.9899	19.4301	19.9415	19.755	20.1569	19.6517	19.9813	19.8618	20.1254	19.6568
sp|P04080|CYTB_HUMAN	CSTB	19.9758	20.0804	20.2285	20.0236	19.8873	17.4796	19.0386	20.034	20.4356	20.3629	20.411	20.0585	20.2277	20.1339	21.0112	21.0116	21.1028	21.0587	20.9214	21.2942	21.074	21.3372	21.0263	18.0458	21.024	20.606	19.939	20.3655	20.1921	20.3207	0	0	20.6053	20.5754	20.6448	20.5077	20.3193	21.8222	20.6819	19.9597	20.887	20.5462	19.9689	20.3635	20.4189	19.6786	20.233	20.3373
sp|Q13363-2|CTBP1_HUMAN	CTBP1	19.1474	18.9402	18.87	17.9688	19.3229	19.2985	17.4876	19.1497	18.5825	19.6454	19.4185	19.4455	19.1732	18.8872	19.2276	19.457	19.0416	18.7226	18.8723	17.8227	17.9292	18.3857	18.9777	18.8787	18.7	18.9689	18.8506	19.234	19.2048	18.7524	20.4227	19.1583	19.2555	18.9057	18.4397	18.9251	19.3429	18.8393	18.3729	18.9795	18.6547	19.5042	19.1534	18.6043	18.905	19.1348	18.5928	18.223
sp|P32929|CGL_HUMAN	CTH	17.0971	17.6382	17.4088	17.5768	17.5051	0	17.8164	17.6177	17.5277	17.2508	17.7374	17.7098	17.3432	17.0723	17.1777	17.4986	17.3797	17.235	17.4348	17.2041	16.9231	17.1804	17.3115	17.4506	17.1493	17.3108	16.3213	16.5703	16.5412	16.74	0	0	16.8686	17.6167	17.378	17.2507	17.4366	18.537	16.6482	16.5476	16.8434	16.8603	16.4649	17.2362	17.1654	16.9234	17.345	17.266
sp|P35221|CTNA1_HUMAN	CTNNA1	18.8475	0	18.1482	16.9035	17.6216	0	16.3715	17.6146	17.3475	17.6535	0	17.5134	18.0525	18.3051	17.9753	18.5044	17.9491	18.3308	17.9489	17.9199	17.439	17.7849	17.8644	17.5796	17.9738	18.4145	18.5787	19.0625	19.0151	18.4327	0	0	18.2243	17.9387	17.7913	18.562	17.9874	17.9484	18.3464	18.4609	18.0009	18.5216	18.9938	18.5159	18.4332	18.6895	18.0221	18.1592
sp|P26232-2|CTNA2_HUMAN	CTNNA2	19.5852	18.6455	19.0253	18.3483	18.4004	18.8576	18.0641	18.4792	18.1902	18.266	18.4906	18.1676	18.9693	19.1143	18.9511	19.4648	18.8891	19.1878	18.7647	19.5893	18.6398	18.6915	18.9537	19.0065	18.8783	19.1841	19.2039	19.7246	19.7502	19.551	20.1685	19.4885	19.2486	19.0996	18.7821	19.2756	19.3732	19.1858	19.3844	19.6377	19.1067	19.4744	19.6563	19.2117	19.3488	19.4371	19.338	19.1239
sp|P35222|CTNB1_HUMAN	CTNNB1	19.3019	18.9401	19.0655	17.8879	19.2306	19.3601	0	18.4594	18.2929	18.8266	18.5969	18.4765	18.5732	18.4096	18.5775	19.2845	18.9732	18.4734	17.7483	18.8463	18.0141	18.1345	18.4098	19.1546	18.4871	18.8335	19.3895	19.3021	19.2038	19.43	19.7125	19.993	18.6893	18.581	17.951	18.9944	19.0943	18.4631	19.1588	19.1672	18.475	19.0436	19.1315	18.9037	19.2362	19.0208	19.0087	18.5545
sp|O60716-3|CTND1_HUMAN	CTNND1	17.6699	0	17.2949	0	17.0455	0	0	16.6259	16.9452	17.0351	0	16.6177	17.2012	16.9046	17.3132	17.6146	16.7016	0	0	17.1912	0	0	17.1516	17.9623	16.9954	17.6637	17.7477	17.7881	17.4991	17.8342	0	0	17.3406	17.0964	0	17.4379	17.3485	0	17.7789	17.6364	0	17.4552	17.4214	17.2838	17.5111	17.2223	0	0
sp|Q9UQB3|CTND2_HUMAN	CTNND2	18.2881	0	17.9581	0	17.8387	17.4811	0	17.7679	17.5503	17.5672	17.4266	17.0947	17.8454	17.9874	17.9871	18.3674	18.2303	17.7321	17.3367	17.5689	0	17.1189	17.8849	18.019	17.7888	18.0349	18.8515	18.3133	18.3243	18.9994	19.0751	19.4899	18.1119	18.1706	17.3157	18.2612	18.2071	17.725	18.0856	18.7049	17.2992	18.3253	18.0338	17.885	18.4507	18.0475	17.796	17.6425
sp|P17812|PYRG1_HUMAN	CTPS1	18.3865	17.7294	17.6737	18.5278	17.3128	17.9314	18.6601	18.0264	18.0401	17.6199	17.515	17.2785	18.3207	17.4398	18.3013	18.4124	18.2468	17.7584	17.9266	18.9373	18.314	18.154	18.4163	0	18.0202	18.4132	17.923	18.1846	18.1306	18.1641	19.2604	0	17.9286	18.1675	18.1857	17.8283	18.4828	19.2028	18.0713	18.5144	19.2604	18.4497	18.106	17.777	18.165	18.133	18.1115	18.5013
sp|Q9NRF8|PYRG2_HUMAN	CTPS2	17.8379	18.0226	18.162	19.0906	17.5603	17.6159	18.4416	18.0547	18.396	17.5956	17.4862	17.4486	17.999	17.5733	17.8241	17.9861	18.6429	18.2985	18.1832	19.9431	18.8941	18.8774	18.214	17.863	18.1993	18.6928	17.3849	18.1879	18.1039	17.9908	0	0	17.5487	17.9	18.2472	18.4036	17.9529	19.6633	18.0869	17.4532	19.4301	18.0977	18.0424	18.637	17.9586	18.5065	19.2679	19.278
sp|P07858|CATB_HUMAN	CTSB	18.9468	18.8033	19.084	18.0789	18.7043	18.7	18.3746	19.0663	18.9535	18.8181	19.1001	18.9922	19.2492	18.7001	19.2466	18.969	19.2721	19.3828	19.2199	18.3261	18.5124	19.3231	18.9829	19.4389	19.328	18.8043	18.8459	18.7676	18.7565	18.7647	0	0	18.5696	19.223	19.2566	18.9433	18.8851	20.1712	18.5558	18.7655	18.4223	19.4599	18.8774	19.1424	19.2951	19.0135	18.9523	18.9759
sp|P07339|CATD_HUMAN	CTSD	20.8341	20.5181	20.8431	20.4191	20.9274	20.3957	20.3033	20.8144	20.841	20.7921	21.1223	21.0018	20.625	21.0095	20.9087	21.1797	21.185	21.0113	21.3176	20.3336	21.0016	21.1445	20.8968	20.9804	20.9413	20.6641	20.8557	20.3365	20.7202	20.4766	20.5979	19.7051	20.6089	20.8849	20.9014	20.7422	20.4621	20.4633	21.0241	20.6309	20.7536	21.2524	20.0993	20.8097	20.7142	20.7271	20.756	20.5172
sp|Q14247|SRC8_HUMAN	CTTN	18.2256	18.3078	18.4585	17.6456	18.2424	17.7882	17.6431	18.02	18.0113	18.6421	18.5	18.4634	18.8599	18.9172	19.0334	19.0039	18.3571	18.6488	19.02	18.0861	18.5533	18.8756	19.16	18.9348	18.8804	18.7566	18.7178	18.4218	18.7564	18.6182	18.5628	19.5688	18.9436	18.5959	18.6385	18.695	17.7146	18.1087	18.4623	18.7988	18.8277	18.7082	18.1388	18.3603	18.5049	18.4955	18.1535	18.1703
sp|Q13616|CUL1_HUMAN	CUL1	19.2814	18.893	19.1819	19.4425	18.4542	19.2614	19.0476	18.7207	18.9625	18.5502	18.81	18.5958	19.0038	18.7121	18.859	19.086	18.7007	18.9843	19.1952	19.3417	19.1924	18.9715	18.9666	19.2965	18.8813	19.5677	18.9227	19.221	19.1307	18.6852	0	0	18.7918	18.8767	18.9853	19.4724	18.6142	19.6568	18.8862	18.7689	19.3967	19.4279	19.3304	19.6676	19.2654	19.408	19.727	19.6249
sp|Q13617-2|CUL2_HUMAN	CUL2	17.9448	0	17.5889	0	17.3043	17.6465	0	17.0492	0	17.185	16.9485	0	17.6145	17.3354	17.6757	17.7183	17.4062	17.352	17.1771	17.4337	17.1763	17.3168	17.5164	17.2522	17.4148	17.5427	17.9666	17.974	18.0089	17.599	0	0	17.7782	17.6097	17.3274	17.631	17.577	0	17.648	18.0242	17.428	18.0699	17.9019	17.5838	17.734	17.7785	17.6848	17.3897
sp|Q13618|CUL3_HUMAN	CUL3	18.6301	18.3429	18.3022	18.3343	18.3147	18.0546	18.0472	18.0294	18.1909	18.2824	18.2067	18.0403	17.9396	18.1659	18.0657	18.3217	18.0877	18.1324	17.781	18.0955	18.0171	17.8506	18.0016	18.4164	18.1402	18.2389	18.7193	18.7263	18.5865	17.9961	0	0	18.1835	18.189	18.0555	18.3945	18.3133	19.1445	18.0857	18.526	18.0128	18.5709	18.7468	18.7219	18.447	18.705	18.8841	18.5047
sp|Q13619|CUL4A_HUMAN	CUL4A	17.3658	0	17.4251	17.6956	16.986	0	17.1062	17.4943	17.5296	17.3617	17.4906	17.4595	17.327	17.441	17.2425	17.2476	17.5497	17.0762	17.3816	17.4143	17.4476	17.3054	17.3396	0	17.1027	17.4864	17.3613	17.4362	17.1524	17.1344	0	0	17.0889	17.2359	17.372	17.4587	17.4315	17.7505	17.4013	17.1266	17.5309	17.4455	17.2759	17.3962	17.4904	17.4295	17.881	17.8844
sp|Q13620|CUL4B_HUMAN	CUL4B	17.6009	0	17.5843	17.6545	17.418	18.3804	17.6619	17.8241	17.7278	17.9357	17.9506	17.9266	17.6946	17.6576	17.7024	17.2107	17.8038	17.4078	17.4168	17.6369	17.8641	17.6259	17.4143	18.3323	17.5227	17.6739	17.5235	17.608	17.5586	17.2806	0	0	17.4226	17.7576	17.8565	17.7089	17.5154	18.075	17.5613	17.5949	17.8539	17.6193	17.69	17.7352	17.7854	17.8361	18.0027	18.1783
sp|Q93034|CUL5_HUMAN	CUL5	18.1124	0	18.0635	18.3965	17.9236	18.4599	17.8679	17.7057	17.7331	17.8688	17.9159	17.7658	17.8187	17.7006	17.7885	17.7612	17.6366	17.8018	17.7204	18.0601	17.8956	17.7577	17.8234	18.5278	17.8097	18.1231	18.09	18.0738	18.0026	18.018	0	19.6506	17.8378	17.7464	17.5542	18.3254	17.7935	19.0735	18.0464	17.9607	17.9301	18.0553	18.1409	18.3567	18.1846	18.2267	18.8405	18.3556
sp|O60888-2|CUTA_HUMAN	CUTA	17.5083	19.12	19.0585	0	17.0077	0	19.5031	19.0693	18.9561	17.8721	18.6175	0	18.9611	19.1086	18.537	18.7453	18.9883	19.4437	19.1963	18.874	19.1792	19.1118	19.155	18.5308	19.0899	18.1228	18.2242	18.101	18.2749	18.0491	0	0	18.6419	19.1233	19.2806	18.5626	0	0	18.7003	17.6492	18.5937	18.4992	17.6661	19.0237	18.5078	18.3084	18.778	18.9297
sp|Q9UHQ9|NB5R1_HUMAN	CYB5R1	17.2817	0	17.3436	0	17.3965	17.6295	0	17.2805	0	17.3746	17.5532	17.2404	17.0319	17.0912	17.4411	17.5283	17.2458	16.7952	16.6187	0	0	0	16.9145	17.7219	17.2225	0	18.1506	17.6416	17.2699	17.3725	0	0	16.8584	17.2394	0	0	17.7236	0	17.7885	17.4897	0	17.2646	17.1511	16.8615	17.0646	17.346	0	0
sp|Q6BCY4|NB5R2_HUMAN	CYB5R2	16.933	18.6435	17.505	18.0846	16.4827	0	18.0992	17.2732	17.4958	17.2988	17.5382	0	17.8153	17.5405	17.9807	17.9095	18.2663	18.6278	19.2265	18.006	18.7046	18.5046	18.6152	18.3596	18.149	17.9516	17.2262	16.8914	16.9931	17.1142	0	0	16.9629	17.7194	17.9464	17.7119	17.3235	18.5615	17.7831	16.8148	18.7146	17.2953	16.8845	17.8822	17.376	17.711	18.3299	18.0603
sp|P00387-2|NB5R3_HUMAN	CYB5R3	19.3648	18.1768	19.4345	18.3653	18.7016	19.2303	18.3548	19.5618	19.2623	18.7072	19.3239	18.6147	18.7397	19.3076	18.8445	19.321	19.849	19.8467	18.8983	19.5314	19.1073	19.5393	19.4123	19.4803	19.8721	18.3885	18.5505	19.4086	19.4723	18.2564	0	19.1598	19.3688	19.6055	19.0284	18.8	20.0534	18.7655	19.1738	18.6553	19.4503	19.0861	19.2271	18.8615	18.6602	19.6253	19.3044	18.5987
sp|P99999|CYC_HUMAN	CYCS	20.646	20.5225	20.6286	20.061	19.9836	19.4679	19.8492	22.0508	20.532	21.4062	21.0272	20.9277	20.7795	20.7612	21.4409	21.2964	21.0969	21.4837	21.297	19.6569	20.54	20.9603	21.2127	20.7035	21.8124	20.535	20.2969	20.5667	20.808	19.9488	19.802	19.7317	20.9589	21.4969	20.5761	20.4461	20.0944	20.9411	20.1907	20.5553	20.8005	20.8369	20.4754	20.4378	20.4681	20.3867	20.3613	19.9578
sp|Q7L576|CYFP1_HUMAN	CYFIP1	20.7488	20.191	20.5196	19.2933	19.9748	20.176	19.1892	19.9393	19.8668	20.051	19.9094	19.7732	20.2205	19.5673	19.9842	20.1007	19.8497	20.0324	19.4483	19.9023	20.1957	19.6149	20.1299	19.7082	20.0986	20.2832	20.2632	20.3953	20.1633	19.843	20.4588	20.1694	19.9298	19.7893	19.8291	20.7414	20.132	19.8844	19.5508	19.9497	20.152	20.568	20.4525	20.6528	20.5519	20.626	20.8762	20.6491
sp|Q96F07-2|CYFP2_HUMAN	CYFIP2	20.9794	20.0045	20.5047	19.2934	19.9461	20.1096	18.9482	19.9529	19.8806	19.9772	19.8596	19.7052	20.2531	19.7379	20.0568	20.1992	19.8219	20.1383	19.4474	19.5858	20.095	19.4862	20.2702	19.7457	20.2303	20.4173	20.424	20.5663	20.2754	19.6918	20.4912	19.948	20.0905	19.8977	19.822	20.7855	20.0517	20.0992	19.3649	20.0671	20.0775	20.7063	20.4793	20.7349	20.6212	20.586	20.9035	20.4449
sp|Q15438-2|CYH1_HUMAN	CYTH1	17.4074	0	17.5834	0	0	0	0	17.0522	0	0	17.3385	17.2402	16.903	0	16.9235	17.2651	16.9953	16.9982	17.0321	0	17.138	17.0339	17.0894	16.9323	17.2107	0	17.216	17.4923	17.5022	17.7253	0	0	17.2244	0	0	17.6893	17.2864	0	0	17.4938	16.8756	17.5648	17.3664	0	17.3004	17.5077	0	0
sp|Q99418-2|CYH2_HUMAN	CYTH2	17.6216	0	17.5978	0	17.2231	17.18	0	16.9278	0	17.3161	17.3648	17.2718	16.8312	17.4506	16.9024	17.2147	0	17.1711	16.926	0	0	0	17.0982	17.2633	17.2796	16.9523	17.1461	17.5027	17.4052	17.7585	0	0	17.2214	0	0	0	17.2039	0	17.2032	17.3568	16.9578	17.7037	17.4512	0	17.3589	17.463	0	0
sp|O43739-2|CYH3_HUMAN	CYTH3	17.5945	0	17.5924	0	17.1123	17.2	0	16.9253	0	17.3119	17.4559	17.3241	16.8263	17.4048	16.9071	17.2134	0	17.0807	16.9172	0	0	0	16.9935	17.2492	17.1858	0	17.1108	17.4536	17.3746	17.7511	0	0	17.23	0	0	0	17.3977	0	17.3924	17.3637	0	17.6891	17.4773	0	0	17.4486	0	0
sp|Q9NWV4|CZIB_HUMAN	CZIB	18.1614	0	18.1444	17.6827	17.8486	18.0653	17.5863	17.8176	18.0806	18.1565	18.1572	18.0657	17.9094	18.4446	18.2618	18.1638	18.2528	18.282	19.0634	17.9631	18.636	18.7751	18.0345	0	18.2549	18.4703	17.6756	18.2171	18.2927	18.1638	0	0	18.1396	17.9995	18.148	18.3638	17.8837	0	18.5949	18.0117	18.5407	18.3386	18.2991	18.1972	18.1658	18.5038	18.1327	18.1725
sp|Q86T65|DAAM2_HUMAN	DAAM2	17.2649	18.1325	18.1074	17.0956	16.23	0	0	0	17.1458	16.7091	0	16.6456	17.3252	17.9518	17.2864	18.1451	17.7923	17.4715	17.248	17.4944	16.9726	17.3764	17.6679	17.5756	17.4023	17.9225	17.3027	17.3226	17.5766	18.9617	0	0	16.9016	17.3923	17.4461	17.8332	17.9155	18.1362	18.7483	17.9267	17.398	17.5661	17.6027	17.884	17.8105	17.7113	17.8082	17.9735
sp|Q14118|DAG1_HUMAN	DAG1	16.8853	0	17.103	0	16.6611	0	0	16.8321	0	16.8157	17.0528	0	17.5423	17.4896	17.7357	17.5189	17.5023	17.6065	17.1921	17.6408	17.5854	17.6121	17.3081	0	17.8484	17.4371	0	16.7854	17.0511	0	0	0	16.8782	17.5062	17.3736	17.0291	17.0725	18.2788	17.0174	16.5283	17.3731	17.1518	16.7334	16.8538	16.9134	0	0	16.9213
sp|P14868|SYDC_HUMAN	DARS	19.1248	18.355	18.4753	17.4487	19.719	19.7003	17.3085	18.8946	18.377	19.3449	18.9673	18.8507	18.712	18.7417	18.8642	18.9934	19.0791	18.0282	17.9055	18.0683	17.2719	17.9919	18.4254	18.7366	18.5022	18.3781	19.4559	19.0359	19.0496	18.955	0	19.9456	18.7998	18.5698	17.8855	18.5414	18.7896	17.9198	19.1015	19.4516	18.4022	18.7608	19.1804	18.5852	19.1321	19.0191	18.2704	17.9575
sp|Q96EP5-2|DAZP1_HUMAN	DAZAP1	18.4063	0	18.5677	0	17.6727	17.6452	18.343	18.8013	18.4667	18.486	18.3262	18.0593	17.7708	0	18.1213	17.8613	18.3723	18.1047	17.8339	17.7686	17.7694	18.0701	17.7307	0	18.1765	0	0	0	18.0043	17.5805	0	0	17.9888	0	18.0305	17.4354	0	0	17.045	17.6456	17.475	17.789	18.5434	18.1689	18.2112	17.9558	18.043	0
sp|P07108|ACBP_HUMAN	DBI	20.5682	20.9632	20.9638	20.9339	21.5486	20.1612	21.0803	22.0934	22.3181	22.066	22.153	21.8627	20.874	21.1083	21.7814	21.9205	23.4676	22.3151	21.9493	22.7985	22.0384	22.4485	22.0446	21.4589	22.049	21.2507	20.7359	20.5635	20.9947	21.3686	20.1433	0	21.5747	22.0114	21.804	21.1898	20.623	22.0248	21.8354	20.7552	21.779	20.9488	20.3715	21.3869	20.7688	20.7221	20.9419	20.8786
sp|Q16643-3|DREB_HUMAN	DBN1	19.115	18.2224	18.2569	16.9716	18.5423	18.8859	16.6873	17.7475	17.3293	18.4011	18.1994	18.3916	18.8328	18.5951	19.4496	18.6557	17.8323	18.0842	17.8004	17.6503	17.3853	17.6963	18.1826	18.522	18.602	18.1911	19.2397	18.9582	19.2597	18.6643	18.8005	19.3805	18.9687	18.3148	17.7389	18.2905	18.3288	18.576	18.3046	19.0938	17.7505	19.1965	19.1644	18.4835	18.9908	18.6927	17.9997	17.5073
sp|Q9UJU6-2|DBNL_HUMAN	DBNL	19.1531	18.4477	18.6403	18.2804	18.2789	18.2806	17.6444	18.1807	17.8953	18.5431	18.5659	18.3513	18.7063	19.0835	19.2036	19.2618	18.3924	18.6994	18.9431	18.6013	18.5824	18.9175	19.5056	18.6623	18.9317	18.7743	18.8051	18.9602	19.1015	19.2575	19.3141	20.2867	19.1313	18.5288	18.159	18.9959	18.6379	18.2554	18.6956	19.2527	18.6319	19.1954	18.9647	18.5203	18.9824	18.8507	18.3672	18.2649
sp|Q9UJU6|DBNL_HUMAN	DBNL	19.1531	18.4477	18.6402	18.2804	18.2789	18.2806	17.6444	18.1807	17.8953	18.5431	18.5659	18.3513	18.7063	19.0835	19.2036	19.2618	18.4143	18.6994	18.9655	18.6013	18.5933	18.9297	19.5283	18.6623	18.9456	18.7743	18.8051	18.9602	19.1038	19.2575	19.3144	20.2139	19.1483	18.5288	18.159	19.0023	18.6266	18.2554	18.6956	19.2706	18.6319	19.1964	18.9647	18.5203	18.9824	18.8507	18.3671	18.2649
sp|P61962|DCAF7_HUMAN	DCAF7	16.3961	0	0	0	16.9155	17.1132	0	0	0	16.8109	16.5513	0	0	16.8109	16.31	16.1414	16.4121	16.4475	16.3416	0	0	16.0598	16.3653	0	16.4843	0	16.2458	16.3115	16.4011	0	0	0	16.6365	0	0	0	16.5027	0	16.2366	15.9831	0	16.9295	16.4737	0	0	0	0	0
sp|P81605|DCD_HUMAN	DCD	15.724	0	0	0	17.1956	17.6405	17.316	0	17.321	18.2631	18.3675	17.7305	18.5588	0	0	0	0	0	18.0088	17.4546	16.7647	16.8213	17.9735	0	17.3024	18.3173	18.1462	0	0	0	19.2568	0	17.3746	17.3632	18.1434	17.9781	0	0	16.996	17.2027	17.4366	17.3029	17.6589	17.9425	18.2235	18.0458	18.7319	18.7059
sp|O15075|DCLK1_HUMAN	DCLK1	20.4222	19.3871	19.9068	18.7413	17.8794	18.9043	18.4812	17.8621	18.3879	18.8067	18.2058	17.9086	20.0777	19.5151	20.0624	20.1812	18.7007	19.1411	18.703	19.5881	18.4546	18.6875	19.7085	19.661	19.7097	19.4699	20.3139	20.18	20.2325	20.1728	18.4132	19.8994	19.9295	19.6488	18.8608	19.4317	20.0093	19.4247	19.6219	20.6409	19.1538	20.1331	20.2406	19.5234	20.1676	19.8647	19.4543	18.9952
sp|Q8N568-3|DCLK2_HUMAN	DCLK2	18.7905	18.2039	18.0265	17.1764	17.0547	18.278	0	17.5176	17.4117	17.6174	17.4747	17.4273	18.2496	18.0439	17.7891	18.502	17.9136	17.663	17.3715	17.9459	17.0889	17.1932	17.7923	18.2374	17.7437	18.0469	19.195	18.553	18.4921	18.8457	20.2406	19.4094	18.2127	18.0113	17.5265	18.1867	18.6292	17.9598	18.2428	19.0645	17.1972	18.7251	18.7342	17.9186	18.663	18.4431	18.0462	17.5198
sp|Q14203-6|DCTN1_HUMAN	DCTN1	19.6055	18.9709	19.3564	18.8148	19.2899	19.1946	18.4167	18.6669	18.3458	18.863	18.6997	18.6088	19.0427	18.9357	19.2634	19.4207	19.1061	18.9521	18.3599	18.9241	18.336	18.5143	19.2283	19.0434	19.1662	19.0151	19.7418	19.6333	19.8565	19.7357	19.2832	19.1749	19.2895	18.98	18.4067	19.3197	19.1439	18.8713	19.64	19.9434	18.9472	19.6233	19.6017	19.2799	19.6353	19.3643	19.2322	18.9553
sp|Q14203-3|DCTN1_HUMAN	DCTN1	19.5972	18.9709	19.3722	18.8148	19.2889	19.1872	18.4167	18.6994	18.3757	18.8559	18.705	18.6066	19.053	18.9194	19.253	19.4402	19.1162	18.9485	18.3754	18.9236	18.3437	18.5264	19.2404	19.0608	19.1869	19.0169	19.7148	19.6245	19.8287	19.7498	19.2832	19.1749	19.2764	19.0019	18.4174	19.3359	19.1532	18.8713	19.6477	19.9241	18.9709	19.6218	19.5929	19.2942	19.6342	19.3622	19.2495	18.9769
sp|Q13561-2|DCTN2_HUMAN	DCTN2	18.7324	18.6055	18.7376	18.1203	18.924	18.907	18.0293	18.4293	18.4195	18.8051	18.8173	18.9398	18.8007	19.1574	19.0781	18.9579	18.8147	18.8742	19.0913	18.6782	18.7446	18.9008	18.9723	18.7096	18.8976	18.5778	18.7923	19.2134	19.3755	18.744	19.7195	18.9672	19.0507	18.9367	18.7832	19.115	19.1952	18.8362	19.0721	19.0048	18.7845	19.1624	18.9704	18.8286	19.0733	19.0232	18.7673	18.3544
sp|O75935|DCTN3_HUMAN	DCTN3	17.2357	0	0	0	16.83	17.8612	0	0	0	0	0	0	17.144	0	17.0264	17.4303	0	0	0	0	0	16.8153	17.1029	17.5209	16.8679	0	17.9341	17.6441	16.7405	17.3586	0	0	16.9055	17.0265	17.5774	17.5023	16.8497	0	17.2737	17.6213	16.6271	17.4925	18.0605	17.2168	17.7815	17.7873	0	0
sp|Q9UJW0|DCTN4_HUMAN	DCTN4	19.0557	19.2901	19.0715	18.017	18.5266	19.2325	17.2485	17.8903	18.1171	18.889	18.7268	18.9844	19.3176	18.8238	19.1075	18.4589	17.9861	18.0761	18.6758	17.8339	17.9885	18.1304	18.7666	18.3063	18.2071	19.0333	18.6068	18.5797	18.6028	18.5866	0	19.4245	18.4745	18.474	18.5112	19.1849	18.6823	18.4511	18.3374	18.3987	18.4802	18.8829	18.9605	18.9643	19.5341	18.9807	18.8169	18.6969
sp|Q9UJW0-3|DCTN4_HUMAN	DCTN4	19.0426	19.2901	19.064	18.017	18.5266	19.2325	17.2481	17.8903	18.1171	18.889	18.7268	18.9844	19.3177	18.8238	19.1075	18.4795	17.9861	18.0761	18.6511	17.8339	17.9885	18.1304	18.7677	18.3063	18.184	19.0431	18.6094	18.5797	18.6009	18.5866	0	19.4243	18.4417	18.474	18.5112	19.1904	18.6823	18.4511	18.3374	18.3987	18.4886	18.8829	18.9564	18.954	19.5388	18.9501	18.8169	18.6799
sp|O00399|DCTN6_HUMAN	DCTN6	16.8737	0	17.6295	17.2308	17.7018	0	0	0	17.198	17.7657	17.6622	17.9918	18.122	18.1171	17.9464	17.6106	17.5727	17.669	18.0199	17.4141	17.3383	17.7942	18.3441	17.5051	17.9693	17.6778	17.6005	16.8964	17.5193	17.1166	0	0	17.3636	0	0	17.7713	18.9241	0	17.4987	17.1434	17.8091	17.0476	17.2798	17.7079	18.1295	17.4154	17.7203	17.7363
sp|Q96GG9|DCNL1_HUMAN	DCUN1D1	16.7821	0	17.4195	0	16.7836	0	16.8064	17.0343	17.3111	17.0896	17.2073	16.9581	0	17.4167	0	17.7728	17.6858	17.7229	17.7725	17.4338	17.6087	17.8173	17.9036	17.1735	17.7443	0	0	17.3143	17.3162	0	0	0	17.1136	17.2377	17.313	17.3367	0	0	17.3017	17.1341	17.6183	17.19	17.1656	0	0	0	0	0
sp|O43602-2|DCX_HUMAN	DCX	18.8064	0	0	0	0	0	0	0	0	0	0	0	18.2248	0	17.8052	19.1004	18.3641	17.7977	17.3394	18.0308	0	0	17.9404	0	17.1649	0	18.381	18.627	18.3615	18.936	0	19.2929	18.3149	18.2453	0	17.4246	19.4599	0	0	19.4806	0	19.1088	19.1186	17.5543	18.5277	17.4801	0	0
sp|Q7Z4W1|DCXR_HUMAN	DCXR	18.2266	18.9385	18.4271	19.2337	18.6355	19.128	18.6446	19.6427	19.2333	19.6335	19.9219	19.6679	18.7299	19.0672	19.1184	19.2432	19.9566	19.3175	19.2187	18.1739	18.601	19.1852	19.0593	19.1011	19.2728	18.4161	18.4595	18.0833	18.2898	17.862	20.6903	20.2524	19.072	19.3319	18.9186	18.605	18.6396	18.1022	18.7992	18.4269	18.9852	18.5155	18.4121	18.5369	18.637	18.4715	18.3508	18.316
sp|O94760|DDAH1_HUMAN	DDAH1	20.2369	20.0374	20.5026	19.9398	20.2885	18.8348	19.6958	20.4513	20.5616	20.3258	20.4741	20.2599	20.5189	20.741	20.8629	21.5092	21.2439	21.4043	21.0632	21.4443	21.0321	21.2018	21.1991	20.3618	21.3009	20.9342	20.6641	20.5148	20.7223	20.2374	19.9695	19.424	21.0225	20.8915	20.9471	20.9364	20.6341	21.359	20.7184	20.1679	21.021	21.1323	19.7975	20.7162	20.7104	20.234	20.8061	20.4557
sp|O95865|DDAH2_HUMAN	DDAH2	18.533	18.8785	19.2817	19.6657	18.9876	18.9933	19.4864	18.8323	19.8679	19.1973	19.6048	19.1554	18.7044	19.5284	19.0082	19.6269	20.0018	19.7938	19.6414	20.4688	20.1514	20.2823	19.3416	19.7675	19.4627	19.1792	18.7767	18.6537	18.7696	19.3442	0	0	18.9985	19.1008	19.6061	19.2557	18.8408	19.1235	20.4093	18.5563	19.499	18.8192	18.6301	19.4311	18.8902	18.964	19.2632	19.512
sp|Q16531|DDB1_HUMAN	DDB1	18.7103	19.2176	19.2001	18.9751	18.4714	18.7743	18.907	19.1766	19.1856	18.8148	19.4247	19.3521	19.0068	19.05	19.0114	18.9648	19.293	19.3017	19.088	18.5514	18.7891	19.1485	19.0506	18.8907	19.2632	19.1005	18.3073	18.3439	18.5753	18.1029	0	19.0011	18.7	19.0632	19.124	19.0247	18.7462	18.8398	18.7043	17.8353	19.0001	18.8271	18.4122	19.0166	18.9776	18.7427	19.2465	19.0472
sp|Q08345-2|DDR1_HUMAN	DDR1	16.4098	0	16.6534	0	0	0	0	0	0	0	0	0	16.6544	0	16.7292	16.4054	16.4944	0	0	0	0	16.3789	16.3852	0	16.6302	16.9563	16.3409	0	16.4276	0	0	0	16.1013	0	16.5463	0	17.1943	17.6022	16.633	16.2581	16.565	16.6259	16.5193	16.8511	16.7208	0	16.92	0
sp|P30046|DOPD_HUMAN	DDT	19.0003	19.4729	19.4476	19.5521	19.8353	17.7353	19.2064	19.0778	19.4324	19.6216	19.6176	19.5395	19.3425	20.048	19.6972	20.1409	20.085	20.2278	19.8517	19.949	20.0202	20.1179	20.2569	18.79	19.7456	19.6837	18.841	18.8674	19.2418	19.4528	0	0	19.3247	19.7181	19.8477	19.75	19.6197	19.4203	19.7893	19.1952	20.0876	20.055	19.2923	18.9906	19.6595	18.8073	19.445	19.2797
sp|Q92499|DDX1_HUMAN	DDX1	19.4788	18.5889	18.7974	18.0374	18.8982	19.4971	18.7716	19.462	19.1048	19.1958	19.3308	19.3237	18.6925	18.4897	18.7371	19.2654	19.6525	18.1135	17.8396	17.9104	17.6751	17.9461	18.6795	18.2733	18.9568	18.3915	19.1214	18.8016	19.2304	19.3941	20.5804	20.0171	19.056	18.88	18.0508	18.6386	19.3723	18.7589	18.8373	19.8733	18.1792	19.432	19.5975	19.0319	19.4476	19.487	18.6174	18.2606
sp|Q92841|DDX17_HUMAN	DDX17	19.7156	18.805	19.1431	18.4815	20.865	21.3225	17.9785	20.6364	20.3151	20.8499	20.8577	20.8518	19.0691	19.3748	19.2742	19.4877	20.4145	18.3918	18.5951	18.3996	18.4834	18.7303	19.0738	19.3308	19.2751	19.0013	19.644	18.8586	19.6894	19.7127	19.8243	20.454	19.7236	19.4353	18.5943	19.3462	19.2185	18.4558	19.5071	20.2841	18.9841	19.5868	20.148	19.6918	19.5501	20.0758	18.8277	18.6265
sp|Q9NUU7|DD19A_HUMAN	DDX19A	18.9667	0	18.7888	0	18.8348	18.8781	0	18.3059	17.9755	18.7985	18.6418	18.5406	18.4926	18.6336	0	18.9115	18.6636	0	0	0	0	0	0	19.1707	18.3362	18.5694	19.482	19.0515	19.0602	19.3727	0	0	18.5467	18.3683	0	18.7922	18.7082	0	19.0955	19.4018	0	19.1207	19.1709	18.9727	19.1016	19.2796	18.5348	0
sp|Q9UMR2|DD19B_HUMAN	DDX19B	18.9769	0	18.8034	0	18.8852	18.8352	0	18.3362	17.9883	18.8209	18.6581	18.5539	18.5097	18.6492	0	18.9267	18.6774	0	0	0	0	0	0	19.2012	18.3528	18.5837	19.4969	19.1142	19.0591	19.4294	0	0	18.4857	18.3833	0	18.8076	18.7294	0	19.1122	19.4144	0	19.1393	19.1893	18.9907	19.1211	19.2991	18.5495	0
sp|O00148|DX39A_HUMAN	DDX39A	19.0596	18.4024	18.3386	17.4448	20.3657	19.5599	17.3399	19.9527	19.4621	19.9444	19.6955	19.7546	18.3015	18.6281	18.5857	18.8172	19.7985	17.9827	17.8799	17.248	17.0619	17.6855	17.9914	17.1495	18.5476	18.4955	19.3157	18.7782	19.5369	19.2069	0	0	18.9667	18.7273	17.8349	18.3846	19.1522	17.9495	18.9069	19.4555	17.9531	19.178	19.6994	18.5419	19.0277	19.2646	18.7152	18.1266
sp|Q13838-2|DX39B_HUMAN	DDX39B	19.2022	18.32	18.3977	17.6775	20.2472	19.3732	17.4993	19.9721	19.4202	19.8805	19.6541	19.7068	18.3153	18.4213	18.5571	18.8173	19.8611	17.9654	17.8038	17.3165	17.0661	17.7852	18.0006	17.3203	18.54	18.4542	19.2249	18.8013	19.3727	19.0063	20.1627	0	18.9256	18.7597	17.8725	18.3826	19.1563	17.9912	18.7787	19.5168	17.9004	19.1198	19.7281	18.5223	19.0447	19.2816	18.7091	18.1224
sp|O00571|DDX3X_HUMAN	DDX3X	19.2653	18.5004	18.645	17.6522	19.5457	19.6782	18.4784	18.5986	18.3752	19.3549	18.8294	18.6583	18.5298	18.3036	18.7256	19.052	18.6241	17.8078	17.5484	17.7832	17.3293	17.7797	18.3611	18.2134	18.4843	18.4333	19.1668	18.7621	18.5441	19.4671	19.4115	18.9475	18.6765	18.4984	18.0312	18.5528	19.0694	18.012	19.0444	19.3251	17.7555	19.118	19.0869	18.566	19.2007	18.7411	18.4456	18.1459
sp|O15523|DDX3Y_HUMAN	DDX3Y	19.2531	18.4724	18.6645	17.5106	19.5879	19.8154	17.9871	18.5956	18.2331	19.4105	18.8493	18.7112	18.5605	18.3414	18.7634	19.0863	18.7069	17.8388	17.5931	17.7876	17.3007	17.7041	18.3974	18.1127	18.4654	18.4278	19.1553	18.7109	18.4255	19.4067	19.428	18.9184	18.6014	18.4966	18.0021	18.5565	18.9058	17.8129	19.0855	19.3923	17.8086	19.1171	19.1298	18.6684	19.1951	18.8008	18.3486	18.0443
sp|Q86XP3|DDX42_HUMAN	DDX42	17.4238	0	16.7107	0	17.5908	18.0875	0	17.5902	17.4336	17.3389	17.3717	17.6289	16.4648	16.9014	16.4059	16.6489	17.6402	0	0	0	0	0	16.5169	0	16.7204	16.7212	17.1489	0	17.0314	16.7611	0	0	16.7948	0	0	0	17.4398	0	0	17.3653	0	16.9826	17.1796	0	17.2787	16.9166	0	0
sp|Q7L014|DDX46_HUMAN	DDX46	17.6651	0	16.6719	0	17.8101	19.0598	0	18.2361	17.9758	18.4518	18.5953	18.8107	0	17.2032	17.0794	16.9689	17.9921	16.979	0	0	0	0	0	0	17.2687	0	17.6473	0	17.2282	17.3406	18.3831	0	17.2735	17.2925	0	17.3542	17.6218	0	17.32	17.7606	0	17.4402	17.9725	17.5634	17.9416	17.7467	0	0
sp|P17844|DDX5_HUMAN	DDX5	19.9845	19.1805	19.3499	18.3862	20.968	21.6227	18.5759	21.0011	20.4336	20.9316	20.9429	21.0578	19.1805	19.4608	19.2858	19.571	20.3296	18.2805	18.2791	18.0416	17.9907	18.2583	18.9328	19.1836	19.378	19.0855	19.6917	19.0896	19.454	19.7257	21.3544	19.8628	19.4471	19.3315	18.7101	19.2754	19.5088	18.4395	19.6502	20.0461	18.6638	19.9078	20.0303	19.605	20.0719	19.953	19.0921	18.282
sp|P26196|DDX6_HUMAN	DDX6	18.9039	0	18.339	17.8342	20.0082	19.3747	18.1056	18.968	18.4941	19.2291	18.8919	18.8774	18.1996	18.2917	18.6228	18.4578	18.9265	17.9079	17.4286	17.8004	0	17.7262	18.0431	17.9323	18.1557	18.2422	18.9719	18.7498	18.863	18.5245	0	0	18.7838	18.35	0	18.3016	18.6661	0	18.4072	19.1996	17.4446	18.8229	19.4704	18.4998	18.7014	19.1235	18.0039	17.9696
sp|Q16698-2|DECR_HUMAN	DECR1	19.4061	19.1788	19.5207	18.7531	18.6899	19.4707	19.0251	19.6194	19.4835	19.7029	19.5567	19.6701	19.5035	19.6047	19.3849	19.5031	19.6283	19.7733	18.9167	18.5693	19.2656	19.2584	19.5451	20.1397	19.851	19.1744	19.6318	19.5733	19.1093	18.8124	20.299	19.2961	19.6917	19.5211	19.4597	19.6424	18.9248	19.1526	19.143	19.1348	19.1379	19.6911	19.3727	18.5935	19.3147	19.3648	19.1189	19.0941
sp|P35659|DEK_HUMAN	DEK	17.0851	0	17.2542	17.555	17.8957	19.1682	16.9668	18.2777	18.4971	18.5628	18.7529	18.7193	16.5073	17.1519	0	16.9024	18.1581	17.0143	17.3032	17.1322	17.0096	17.0809	17.1218	17.2027	16.9986	17.1764	16.8768	17.0329	17.2262	17.5365	0	0	17.0968	17.3924	17.3398	17.5781	16.54	0	17.495	17.2813	17.1551	17.483	18.0506	17.7601	17.3955	17.7657	17.542	17.5589
sp|Q8TEH3|DEN1A_HUMAN	DENND1A	17.9621	0	17.6373	0	0	0	0	0	0	17.1004	0	0	17.0362	17.7476	17.3464	0	0	17.0435	0	0	0	0	17.2063	0	17.2727	0	17.1799	17.2258	17.4373	0	0	17.8729	17.3765	17.5939	0	0	17.203	0	0	17.5481	0	17.2489	17.3543	17.726	17.9166	17.7653	0	0
sp|O43583|DENR_HUMAN	DENR	17.2143	0	17.1308	17.2164	0	0	17.1996	0	16.9388	17.0849	17.4645	17.345	16.5547	17.4664	0	17.5268	17.2923	17.2959	17.5215	17.3966	17.6436	17.7131	17.7795	18.1504	17.6878	18.0609	17.2878	17.4548	17.3622	16.4082	0	0	16.9319	17.141	17.606	17.4724	17.0673	18.9712	17.1997	16.4182	17.8368	17.5633	16.6024	17.738	17.4708	16.7654	0	17.1888
sp|Q9Y315|DEOC_HUMAN	DERA	19.9009	20.4079	20.7953	19.8215	19.3562	19.1495	19.7449	19.6596	19.6641	19.0764	19.3359	19.1502	20.1831	19.7447	19.674	18.9174	19.6693	19.916	19.8465	19.7889	19.8275	19.6644	19.7442	18.9379	19.36	20.0823	19.2395	19.3124	19.3211	19.5539	0	19.6708	19.2999	19.742	20.5067	20.0425	19.9381	19.7549	19.8514	17.674	20.1114	19.3007	20.0415	20.1441	20.0573	20.0968	20.5807	20.5301
sp|P17661|DESM_HUMAN	DES	22.6886	22.8694	22.3606	21.9299	22.7457	23.0689	21.4997	22.2287	21.7494	22.8898	22.7377	22.0234	23.0004	22.3694	23.2272	22.8603	22.498	21.948	22.0165	23.2461	21.4016	22.2919	22.9832	22.8454	22.3554	22.1076	23.6209	22.7561	22.5976	24.0609	26.3444	22.7097	23.1195	22.7772	22.4481	22.8448	22.3775	22.5267	24.2679	24.2607	22.6283	22.6578	23.3645	22.4311	22.9622	22.8561	22.0316	22.2276
sp|O00273|DFFA_HUMAN	DFFA	15.4115	0	0	16.7925	16.7839	0	17.1861	17.1622	17.4304	16.6612	0	16.8598	16.6819	17.56	17.1524	16.383	17.24	17.0357	17.4129	17.4777	17.5042	17.7569	17.4787	0	16.8444	17.6741	16.6348	17.0278	16.6749	0	0	0	17.2056	17.2872	17.6069	17.383	0	0	17.4871	16.564	17.5378	16.402	0	17.3595	16.6636	0	0	16.7627
sp|P23743|DGKA_HUMAN	DGKA	17.8393	0	0	0	17.1847	0	0	0	0	17.2831	0	0	0	0	0	17.6917	0	0	0	0	0	0	17.5789	0	17.475	0	17.5098	17.7439	17.5178	17.6803	0	0	17.52	17.6107	0	17.7027	17.5755	0	17.4403	17.5664	0	17.7621	17.3513	17.6123	17.8981	17.5978	0	0
sp|Q9Y6T7|DGKB_HUMAN	DGKB	18.4922	0	17.1648	0	15.7209	0	0	0	0	16.9225	0	0	17.3278	16.9037	17.5138	17.5574	0	16.9269	0	0	0	0	17.0266	0	17.2364	17.0404	18.127	17.6915	17.5353	18.1997	18.7093	18.7785	17.6666	17.4308	0	17.6064	17.8058	0	17.0101	18.0671	0	18.0323	17.6788	17.6102	17.9321	17.8155	0	0
sp|O75912|DGKI_HUMAN	DGKI	18.0413	0	17.557	0	18.0209	0	0	0	0	17.6881	17.3821	17.4284	17.2002	17.1516	17.3239	17.751	0	0	0	0	0	0	17.1832	0	17.4099	16.8824	17.8683	17.6231	17.7303	17.7255	0	0	17.7102	16.8921	0	0	17.008	0	16.927	17.7369	0	17.4335	17.4142	0	17.2466	0	0	0
sp|P52824|DGKQ_HUMAN	DGKQ	17.9841	0	0	0	16.9761	0	0	0	0	0	0	0	0	0	17.353	17.8616	0	0	0	0	0	0	17.1132	0	17.1775	0	18.1736	17.3653	17.2728	17.3336	0	0	17.4392	0	16.223	0	17.781	0	0	17.8613	0	17.8529	0	16.7037	17.8108	16.753	0	0
sp|Q13574-3|DGKZ_HUMAN	DGKZ	18.1176	0	17.342	0	18.4207	18.0744	0	17.4322	16.8595	18.6038	17.717	17.6419	17.5049	16.9923	17.1315	17.6819	0	0	0	0	0	0	17.1777	0	17.5196	0	17.783	17.3324	17.4633	17.6411	0	0	17.1764	0	0	17.3723	17.2175	0	17.2412	17.4609	0	17.4154	17.5273	17.2128	17.6062	17.6058	0	0
sp|Q7Z3D6-4|GLUCM_HUMAN	DGLUCY	16.9823	18.3332	17.1814	0	18.9575	0	0	17.1311	17.4366	18.2504	19.0495	18.2438	18.2679	18.005	18.1576	0	18.4911	17.268	18.3212	0	0	17.4625	18.6983	0	17.7545	17.6522	18.7913	0	16.4465	17.9259	0	0	17.8304	17.7036	0	18.3296	17.3844	0	18.4693	17.4415	17.7543	0	17.4367	17.232	0	0	17.3091	17.6703
sp|Q7Z3D6-2|GLUCM_HUMAN	DGLUCY	17.0892	18.3462	17.1977	0	19.1191	0	0	17.2083	17.573	18.3593	19.1245	18.3423	18.3142	18.1902	18.1806	0	18.541	17.2638	18.4257	0	0	17.4832	18.7162	0	17.7461	17.6603	18.7563	0	16.6208	17.9828	0	0	17.9195	17.6105	17.6532	18.3903	17.8056	0	18.7002	17.514	17.7061	0	17.4989	17.2562	0	0	17.3919	17.7306
sp|O43143|DHX15_HUMAN	DHX15	17.8733	0	17.0986	17.7386	18.3652	19.0673	17.5109	18.6709	18.4285	18.7137	18.7348	18.5213	17.5786	18.059	17.6853	17.8543	18.899	17.772	17.7842	17.4514	17.4016	17.6715	17.5549	17.3307	17.9939	17.5372	17.517	17.4566	17.9857	17.4638	19.2665	19.1598	17.8406	17.8167	17.665	17.5358	18.1873	18.1165	17.9784	17.9756	17.8299	17.9497	18.4879	17.8726	17.8533	18.238	17.7641	17.1906
sp|Q7L2E3-2|DHX30_HUMAN	DHX30	17.5249	0	17.0088	0	17.4869	17.2729	18.0187	16.7735	16.2289	17.376	17.1146	17.0018	16.941	16.892	17.0211	17.24	17.031	16.8582	16.6262	0	0	16.4916	16.8569	0	16.6359	16.6729	17.2056	16.1978	16.5327	17.0207	0	0	16.738	16.8761	16.8076	16.6243	17.0411	0	16.8573	17.1291	0	17.3819	17.2208	16.9811	17.2831	17.2963	0	17.6468
sp|Q9H2U1|DHX36_HUMAN	DHX36	16.4295	0	0	0	16.8943	0	0	16.2046	0	0	0	0	0	16.2001	0	0	0	16.5738	0	16.6299	0	0	0	0	16.0963	16.7616	16.386	0	0	16.651	0	0	15.9459	0	0	0	16.4251	0	0	16.2452	0	16.6362	16.5329	0	16.8517	0	0	0
sp|Q08211|DHX9_HUMAN	DHX9	19.1996	18.7346	18.6847	18.0528	20.1173	19.761	18.9871	20.1314	19.4848	19.8909	19.7307	19.6265	18.2797	18.6551	18.3742	19.0892	20.1781	18.2393	17.9301	17.5508	16.9564	17.5262	18.1382	18.5991	18.7006	18.3381	19.1618	18.5618	19.2246	19.1075	19.8931	19.064	18.9441	18.8796	18.1186	18.6143	19.3477	18.1772	18.7827	19.5104	18.0684	19.3966	19.7535	19.04	19.1678	19.3901	18.9529	17.9968
sp|Q9NR28-2|DBLOH_HUMAN	DIABLO	16.8229	0	0	0	17.1911	17.602	0	17.2577	16.7641	17.4184	17.2543	17.3472	0	16.6722	16.9254	16.7281	16.6797	0	0	0	0	0	16.5185	0	16.6004	0	17.3315	16.894	16.918	0	0	0	17.021	16.4863	0	0	15.4569	0	0	17.0539	0	16.9157	17.0918	0	17.0335	0	0	0
sp|O60610|DIAP1_HUMAN	DIAPH1	17.0761	0	0	16.9382	16.3521	17.4398	18.3237	17.7275	17.8103	0	0	0	0	17.4595	0	0	0	18.2978	0	0	0	0	0	0	0	0	16.9542	16.9766	16.864	0	0	0	17.1803	17.9306	17.6106	0	17.0404	0	0	17.2434	0	17.4301	17.0024	0	17.5486	18.1942	0	0
sp|Q14689|DIP2A_HUMAN	DIP2A	17.4969	17.4556	17.4268	17.0646	17.385	0	0	17.1925	17.3202	17.411	17.7748	17.4757	17.2489	17.0568	17.3094	17.4306	17.1982	16.8333	0	0	17.11	17.0317	17.2167	17.7573	17.2327	17.453	17.3284	17.4363	17.3836	17.4347	0	0	17.0627	17.2899	17.109	17.4439	17.3742	0	17.3274	17.5564	17.0428	17.4386	17.7097	17.4604	17.5045	17.7105	17.2404	17.3901
sp|Q9P265|DIP2B_HUMAN	DIP2B	18.0037	18.1178	18.5935	18.485	18.5329	18.7758	18.4339	18.4971	18.7011	18.715	18.7525	18.7657	18.5682	18.5561	18.5831	18.3472	18.5504	18.3532	18.5644	17.9826	18.3628	18.5033	18.5639	18.5873	18.4606	18.6108	17.971	18.175	18.1794	17.9833	19.7645	0	18.2174	18.2361	18.3877	18.5728	18.0332	17.1673	18.1683	18.2514	18.4436	18.2169	18.4092	18.5778	18.4279	18.3284	18.5942	18.6338
sp|Q9Y2E4|DIP2C_HUMAN	DIP2C	18.5726	18.2926	18.2559	17.8476	18.3233	18.3451	0	17.9053	17.6465	18.0568	17.9908	18.0049	18.1148	18.0484	18.3039	18.2561	17.9323	17.5861	17.6721	0	0	17.723	17.9787	18.5841	17.8255	18.2699	18.2123	18.3947	18.296	18.43	20.057	0	18.0355	18.1486	17.7478	18.1271	18.1156	0	17.9968	18.4905	17.8602	18.362	18.6022	18.2185	18.4483	18.412	17.9905	18.0968
sp|O95057|DIRA1_HUMAN	DIRAS1	18.531	0	18.1426	17.1409	17.9126	18.5761	0	17.7366	16.9634	18.2103	17.7295	17.5459	17.8563	17.9731	17.7151	18.2577	17.37	17.4471	17.0816	0	0	16.8879	17.4806	18.3578	17.7647	17.8903	18.472	18.4082	18.3013	18.4391	20.3013	0	17.9368	18.2032	17.1029	17.9172	18.5148	17.6857	18.116	18.5076	17.2463	18.4969	18.6161	17.8237	18.6037	18.5263	17.655	17.3497
sp|Q96HU8|DIRA2_HUMAN	DIRAS2	19.3061	18.2712	18.8096	17.7656	19.0348	19.8313	0	19.103	18.0172	19.7584	19.2039	18.8732	19.2881	18.7155	18.8344	19.3972	18.3599	18.3402	0	17.8392	17.8678	17.941	18.6696	18.9139	18.8533	19.0044	19.665	19.4911	19.4227	19.5989	19.6337	18.9733	18.9532	19.04	18.0923	19.1335	19.8348	18.5325	18.9141	19.3225	18.4509	19.7629	18.9488	18.8201	19.1687	19.2192	18.464	18.4755
sp|Q8IYB7|DI3L2_HUMAN	DIS3L2	17.0009	0	17.1465	0	0	0	0	0	0	0	0	0	0	16.4528	16.8588	16.4368	16.6758	0	0	16.8542	16.6982	16.7182	16.7394	0	16.4981	16.8388	16.4778	16.6482	16.9438	17.4737	0	0	16.6129	0	0	0	15.5175	0	16.78	16.9032	16.4574	0	16.8842	16.4216	16.8714	17.1571	0	0
sp|Q9UBP4|DKK3_HUMAN	DKK3	16.746	16.7298	16.9026	0	0	0	0	0	16.4367	0	0	0	16.8396	17.8457	17.0799	17.5463	16.9292	17.5061	17.8808	17.0531	17.2022	17.7106	18.5034	18.0564	17.4189	17.5223	17.237	17.0051	17.4382	0	0	0	17.389	17.606	17.7745	17.6981	17.2589	0	17.4339	16.6722	17.832	17.2757	17.073	17.4397	17.305	18.1023	17.2012	17.1636
sp|P10515|ODP2_HUMAN	DLAT	22.4202	22.5381	22.1453	20.5793	22.888	21.6117	19.569	20.4136	20.3982	22.7818	21.6724	22.5998	23.1159	21.9982	22.9052	21.5251	19.7907	20.7561	21.0191	19.4285	20.1463	20.2675	21.3734	19.7448	21.2683	21.9225	22.1796	19.0804	20.9867	21.4249	21.7103	21.0071	20.9443	20.9166	20.7752	22.3204	22.5558	20.2822	20.4609	21.0795	20.8249	21.1092	21.9276	21.949	22.9566	21.0659	21.0513	21.2621
sp|P09622|DLDH_HUMAN	DLD	21.2543	21.0654	21.3852	20.2585	20.9594	20.2943	20.1303	21.1664	20.7766	21.3187	21.1616	21.2702	21.4923	21.1019	21.5913	21.412	20.9165	21.0359	20.9585	19.9875	20.3427	20.5457	21.1248	20.8941	21.3592	21.2981	21.4752	20.7342	21.0238	20.689	20.9697	20.2729	21.2456	21.2718	20.9422	20.975	21.018	20.7544	20.4535	20.7772	20.8287	21.2239	21.1314	21.2081	21.2999	20.8333	20.7784	20.5611
sp|Q12959-3|DLG1_HUMAN	DLG1	18.5749	18.5116	18.6658	18.0641	17.7072	0	17.8638	18.2991	18.056	18.2418	18.4017	18.0508	18.154	18.4605	18.0936	18.669	18.2404	18.574	18.2327	17.9562	18.1278	18.1006	18.3991	18.6356	18.6199	18.4	18.1476	18.7108	18.6017	18.6761	0	0	18.1676	18.3087	17.9802	18.5636	17.9367	18.2036	18.5278	18.5495	18.0695	18.6386	18.4905	18.3189	18.4857	18.4961	18.5003	18.2566
sp|Q12959-9|DLG1_HUMAN	DLG1	18.5665	18.5207	18.6747	18.073	17.7166	0	17.8727	18.3079	18.0648	18.2507	18.4106	18.0596	18.1629	18.4694	18.1025	18.6566	18.2493	18.5829	18.2415	17.9651	18.1367	18.1094	18.4079	18.6445	18.6288	18.4091	18.1487	18.714	18.6194	18.6849	0	0	18.1665	18.3176	17.989	18.5725	17.9838	18.2125	18.5367	18.553	18.0784	18.6475	18.4948	18.3278	18.5117	18.505	18.5092	18.2656
sp|Q15700-2|DLG2_HUMAN	DLG2	18.6443	18.5034	18.5947	17.9268	18.305	18.017	17.6054	18.5515	17.9216	18.8846	18.3501	18.2746	18.5673	18.6619	18.5314	18.9776	18.1619	18.7544	18.3237	17.6694	18.1214	18.2063	18.7742	18.4039	18.8011	18.5985	18.7582	18.8139	18.5279	19.4431	19.0604	17.8732	18.3971	18.4509	18.0588	18.8505	18.1719	18.1262	18.6759	18.5643	18.2938	18.9352	18.5124	18.5477	18.7322	18.5802	18.6129	18.1443
sp|Q15700-3|DLG2_HUMAN	DLG2	18.6533	18.5124	18.6037	17.9802	18.3139	18.026	17.6144	18.5697	17.9306	18.9117	18.3766	18.3049	18.5763	18.6578	18.5403	18.9785	18.1716	18.7474	18.325	17.6784	18.1303	18.2153	18.768	18.4128	18.8063	18.6075	18.784	18.832	18.5368	19.4408	19.0689	17.8823	18.3914	18.4599	18.0678	18.8742	18.1809	18.1351	18.6848	18.5653	18.2994	18.9674	18.5214	18.5566	18.7563	18.6056	18.6219	18.1532
sp|Q92796|DLG3_HUMAN	DLG3	17.6397	0	17.4178	0	17.0403	0	0	16.9776	17.0448	17.1171	17.1407	17.2392	17.4468	17.4068	17.6412	17.7505	17.0611	17.6355	17.2874	16.6803	16.9259	17.1242	17.5863	16.9648	17.6605	17.4861	17.4986	17.5498	17.5027	17.4719	17.9655	0	17.4845	17.4627	17.1162	17.4432	17.3099	17.7701	17.0395	17.552	17.1268	17.6616	17.5853	17.29	17.5283	17.5066	17.558	0
sp|P78352-2|DLG4_HUMAN	DLG4	18.7821	18.7026	18.8918	17.2457	18.3144	18.3208	0	18.2427	17.6165	18.5859	18.4573	18.0141	18.5621	18.2691	18.5409	19.8271	18.3518	18.7179	17.9605	17.489	17.5891	18.1146	19.0342	18.0506	18.6305	18.8274	18.4439	18.738	18.5622	20.4217	19.052	0	18.2414	18.3654	17.7786	19.3142	18.5074	18.1213	18.7916	18.9582	18.2063	18.7298	18.669	18.6213	18.6768	18.6265	18.4674	18.1035
sp|P36957|ODO2_HUMAN	DLST	22.3686	22.9115	22.6121	21.2131	22.4289	21.3756	21.0082	21.9611	21.7325	22.636	22.4434	22.5613	22.8567	22.248	23.0452	21.951	21.3977	22.0895	21.8162	20.8506	21.1744	21.328	22.1048	22.0764	22.0204	22.5598	22.8393	22.3023	22.3969	21.7198	22.9145	21.0148	22.7261	22.9396	22.4729	22.275	22.0439	22.3042	21.2474	21.5344	21.9391	21.9965	22.8838	22.3603	22.6353	22.5003	22.4613	22.2692
sp|P11532-5|DMD_HUMAN	DMD	17.1559	0	17.3704	0	17.7122	19.0791	0	17.4378	17.1383	17.7335	0	17.0038	17.3388	17.9656	17.4308	18.0479	17.6748	17.3591	0	0	0	16.5676	17.4537	17.9613	17.347	0	17.8689	17.312	17.4725	18.1881	0	0	17.4697	0	0	17.3254	17.6628	0	17.411	17.9219	0	17.5578	17.5072	17.1988	17.5013	0	0	0
sp|P11532-4|DMD_HUMAN	DMD	17.3316	0	17.5264	18.1615	17.8509	19.0592	0	17.7037	17.5302	17.9153	18.1549	17.3291	17.5005	17.8866	17.5815	18.2177	17.9196	17.5299	0	17.708	0	16.7565	17.4898	18.1054	17.517	0	17.9912	17.4613	17.6281	18.3188	0	0	17.6314	0	0	17.5295	17.7726	0	17.6486	17.959	0	17.7305	17.6678	17.468	17.7525	0	17.2714	0
sp|Q08495|DEMA_HUMAN	DMTN	19.1322	18.4794	18.7308	18.23	18.0082	18.6595	18.126	17.7924	18.067	18.1703	18.0323	18.0132	19.2334	19.1567	19.217	19.2777	18.5639	18.8327	19.3748	18.384	19.0886	19.0963	19.5695	18.9307	19.2416	19.0558	19.5005	19.8402	19.7881	19.39	17.8476	20.5217	19.3012	19.0205	18.7108	19.2246	19.0657	18.7112	19.2889	19.9859	19.3668	19.5496	19.1934	18.7296	19.2259	19.2669	18.4697	18.8019
sp|Q08495-2|DEMA_HUMAN	DMTN	19.1678	18.4795	18.7549	18.2301	18.085	18.6574	18.124	17.7917	18.0671	18.1704	18.0324	18.0126	19.1674	19.1592	19.2176	19.2356	18.564	18.7945	19.3758	18.3841	19.0887	19.1072	19.5365	18.9308	19.2072	19.0538	19.4363	19.7841	19.7326	19.4145	17.8468	20.5197	19.2514	19.0205	18.7109	19.2472	19.0746	18.7113	19.2914	19.9307	19.3679	19.5302	19.1968	18.7618	19.2698	19.3263	18.5274	18.8539
sp|Q09019|DMWD_HUMAN	DMWD	18.2916	0	19.0899	0	17.3384	0	0	0	0	16.6152	0	16.3335	17.2804	17.3858	17.2583	17.6658	0	0	0	0	0	0	17.0715	0	17.0581	17.3266	17.8362	17.6762	17.4079	18.0476	0	18.2852	17.6308	17.6702	0	17.5246	17.8136	0	17.3276	18.0275	0	17.9278	17.7127	19.3527	17.8173	17.9214	0	0
sp|Q9Y485|DMXL1_HUMAN	DMXL1	17.1037	0	17.002	0	16.9187	0	0	0	0	16.7046	0	16.3135	17.3069	16.7083	16.6163	17.0224	16.5301	0	0	0	17.0731	0	16.9262	0	16.9466	17.0154	17.1534	17.2401	17.0469	17.0223	0	0	16.6631	16.843	0	17.0274	17.0442	0	17.2726	17.1781	17.1124	17.0286	17.1524	17.2233	17.1672	17.2163	0	17.2495
sp|Q8TDJ6-3|DMXL2_HUMAN	DMXL2	19.3653	18.5693	18.7432	17.0296	18.2639	18.8752	0	18.3778	17.6534	18.2219	18.3066	18.0842	18.3038	18.494	18.4915	18.6621	18.0339	18.203	17.8425	17.3008	17.2465	17.4317	18.1982	18.798	18.4277	18.2128	18.7893	19.4976	19.2567	18.5839	19.7037	19.5944	18.901	18.6659	17.9726	18.3986	18.5712	18.6552	18.2228	19.2471	17.562	19.2893	19.1137	18.6028	18.7391	19.0774	18.5355	17.828
sp|P31689|DNJA1_HUMAN	DNAJA1	17.5923	0	17.6343	0	17.3958	0	18.8903	17.6897	17.2946	17.4216	17.1211	16.9882	17.4314	17.6274	17.2775	17.5619	17.4686	17.2068	0	0	0	16.6587	17.0438	17.5295	17.4382	16.9676	17.9759	18.5239	18.1808	17.6084	0	0	18.0909	17.8021	17.2743	17.2493	18.2433	17.6133	17.746	18.0511	16.9702	17.5737	18.0424	17.6894	17.3974	17.8887	0	0
sp|O60884|DNJA2_HUMAN	DNAJA2	18.0216	0	17.4706	17.5099	17.2996	18.3402	18.7769	17.9341	18.0714	17.5852	17.4128	17.4215	17.6179	17.4883	17.6435	17.6052	17.7287	17.7276	0	18.2173	0	16.8328	17.5013	0	17.7203	17.4382	17.7496	18.2521	18.0085	17.6201	0	0	17.8591	17.8956	17.5603	17.9855	18.3408	0	17.523	18.1329	0	18.1089	18.1488	17.5338	17.9949	17.985	17.6892	0
sp|P25685|DNJB1_HUMAN	DNAJB1	18.4203	0	17.6755	0	18.3079	19.3939	0	17.6598	17.4021	18.1485	18.2674	17.7325	0	17.9284	17.8447	18.063	17.7478	17.438	17.5186	17.3693	17.386	17.6581	17.877	17.5962	17.926	17.5119	18.3974	18.5236	18.8281	18.5207	0	0	18.5809	18.2342	0	17.9308	18.8618	17.9581	18.4232	18.9404	18.0345	18.3308	18.7176	18.046	18.4925	18.5954	0	17.3157
sp|P25686|DNJB2_HUMAN	DNAJB2	19.514	18.6474	18.8484	17.7166	18.2472	18.4639	0	17.8128	17.7282	18.7003	18.4596	18.4523	18.3017	18.4721	18.3303	18.6996	18.2525	18.6928	18.6231	18.1554	18.7304	18.6765	18.3171	18.92	18.3988	18.9132	19.239	19.4403	19.0905	19.7797	0	19.5339	18.8311	18.7077	18.5115	19.3315	19.756	18.2354	19.032	19.0985	18.2022	19.6764	19.3537	18.944	19.527	19.4921	19.0319	18.622
sp|Q9UDY4|DNJB4_HUMAN	DNAJB4	17.8568	0	17.5414	0	17.6809	17.8144	0	17.2896	0	17.5675	16.8179	17.1136	17.4047	17.5709	17.6788	17.7433	0	17.0013	0	0	0	16.9729	17.3818	19.2376	17.7891	17.3558	17.8116	18.4563	18.4917	17.7577	0	0	17.9395	17.9085	17.4248	17.4295	17.9548	0	17.5737	18.2941	17.6689	17.9314	18.3201	17.6204	18.0215	18.3797	17.6656	0
sp|O75190-2|DNJB6_HUMAN	DNAJB6	18.7729	17.9193	18.4355	17.263	18.3712	18.8114	17.0969	17.8064	17.6211	18.8285	18.3497	18.3936	18.3625	18.1055	18.4685	17.9514	17.7937	0	17.5263	0	0	17.2759	17.9215	18.1956	17.5682	18.1862	18.59	18.3542	18.3786	18.7918	0	0	18.1599	18.2752	17.7433	18.4817	18.4913	17.5745	18.5264	18.2837	17.6549	18.5756	18.6485	18.3237	18.8396	18.9662	18.1571	17.9525
sp|O75190-3|DNJB6_HUMAN	DNAJB6	18.7729	17.9193	18.4355	17.263	18.3716	18.8114	17.0969	17.8064	17.6211	18.8285	18.3497	18.3936	18.3625	18.1055	18.4685	17.9514	17.7937	0	17.5263	0	0	17.2759	17.9215	18.1956	17.5682	18.1862	18.59	18.3542	18.3786	18.7918	0	0	18.1599	18.2752	17.7433	18.4817	18.4913	17.5745	18.5264	18.2837	17.6549	18.5756	18.6485	18.3237	18.8396	18.9662	18.1571	17.9525
sp|O75165|DJC13_HUMAN	DNAJC13	16.7641	0	0	0	16.3752	0	0	0	0	16.22	0	0	0	16.6354	0	16.3326	16.198	0	0	0	0	0	0	0	0	0	16.7396	16.8162	16.5075	16.5373	0	0	16.8581	0	0	0	16.3064	0	16.9554	16.7624	0	16.2814	16.5457	0	16.2375	16.3421	0	0
sp|Q9H3Z4|DNJC5_HUMAN	DNAJC5	18.3876	18.2949	18.0795	0	17.4707	0	0	17.8014	17.3316	18.1592	17.8651	18.0523	18.3268	17.6713	17.8237	17.8879	17.2936	17.6276	17.2677	0	0	17.1352	17.8284	0	18.0711	18.0117	18.7899	18.7215	18.2471	17.8258	0	0	17.8934	17.6907	17.6432	18.5768	18.2977	0	0	17.2959	17.265	18.4486	18.4525	18.2616	18.7509	18.4615	18.2937	17.3722
sp|O75061-2|AUXI_HUMAN	DNAJC6	20.6314	19.7895	20.146	18.7227	19.1907	19.1473	18.0154	19.102	18.5818	19.3617	19.1689	19.0194	19.7589	19.4407	19.9842	20.0503	19.094	19.4622	19.2541	18.576	18.759	18.9506	19.7856	19.2424	19.8445	19.6469	20.1353	20.4085	20.557	20.055	19.6283	19.6603	20.2458	19.9803	19.0782	20.1481	19.9127	19.7801	19.4171	20.5232	19.138	20.4525	20.6731	20.1381	20.4223	20.2863	19.7882	19.4284
sp|Q05193-2|DYN1_HUMAN	DNM1	22.8605	21.2735	21.9894	19.6843	22.1882	21.9506	19.0326	21.5123	20.3255	21.9688	21.501	21.2606	21.5133	21.6666	21.9653	22.5684	21.304	20.886	20.1123	19.1905	18.9752	20.0862	21.4208	21.5569	21.6226	21.3487	22.7304	22.938	22.7299	23.0525	22.2992	21.9052	22.6006	22.1726	20.8397	22.0626	22.9532	21.6124	22.3337	23.2821	20.9514	22.7642	22.7372	21.9458	22.68	22.4744	21.661	21.0326
sp|Q05193|DYN1_HUMAN	DNM1	22.8496	21.2669	21.9781	19.6685	22.2395	22.0142	19.0638	21.5819	20.3657	22.0126	21.5666	21.3149	21.4949	21.6363	21.9248	22.5622	21.345	20.8432	20.1093	19.1852	18.9556	20.0648	21.3979	21.5561	21.6142	21.3524	22.754	22.9605	22.7389	23.0568	22.4102	22.1012	22.5702	22.1465	20.8313	22.0716	22.9458	21.6077	22.3179	23.2821	20.9491	22.7799	22.7543	21.9659	22.6826	22.4908	21.6702	21.0354
sp|O00429-5|DNM1L_HUMAN	DNM1L	19.7635	18.4868	18.8796	17.1834	19.4492	19.3139	18.0929	18.2295	17.723	18.7678	18.2838	18.25	18.7492	18.9938	19.2409	19.3422	18.2477	18.2494	18.0431	17.4348	17.2237	17.7707	18.6934	18.5715	18.9074	18.5308	19.6135	19.7311	19.9607	19.3025	19.0304	18.3737	19.6444	18.9121	17.8714	18.9331	20.1402	18.8077	18.8383	20.1899	17.746	19.8475	20.0294	18.8433	19.5502	19.4109	18.6733	18.1299
sp|O00429-6|DNM1L_HUMAN	DNM1L	19.8878	18.5544	19.0127	17.1641	19.5613	19.4342	18.0843	18.3874	17.8773	18.8824	18.4437	18.408	18.9083	19.1922	19.4169	19.506	18.4159	18.4352	18.1972	17.5294	17.4181	17.9482	18.8616	18.769	19.1056	18.7321	19.82	19.9076	20.1188	19.4044	19.1782	18.4933	19.8331	19.0733	18.0102	19.0941	20.1972	18.8986	18.9787	20.3382	17.9463	19.9859	20.1605	18.9762	19.6874	19.5844	18.7897	18.2685
sp|P50570-4|DYN2_HUMAN	DNM2	21.6377	20.5432	21.1892	19.3986	21.4075	21.3053	18.7887	20.9088	20.0513	21.2416	20.9268	20.8272	20.9119	20.9073	21.073	21.6983	20.9587	20.343	19.7754	19.6015	18.7917	19.8204	20.8725	20.9602	20.8429	20.8491	21.5739	21.6873	21.6783	22.2647	22.1138	20.5062	21.3756	21.1719	20.2101	21.2311	22.047	20.7571	21.9229	22.1017	20.5474	21.4521	21.6014	21.0977	21.6576	21.4292	21.0676	20.7643
sp|P50570-5|DYN2_HUMAN	DNM2	21.6221	20.6028	21.1743	19.4902	21.3209	21.36	18.792	20.8808	19.9558	21.1848	20.9283	20.8134	20.944	20.8933	21.0346	21.6915	20.9166	20.3277	19.7522	19.8941	18.7364	19.8289	20.8865	21.1009	20.8343	20.8591	21.5875	21.6942	21.6471	22.2669	22.1138	20.5752	21.358	21.179	20.2687	21.2314	21.9865	20.8149	21.9739	22.0801	20.5928	21.4477	21.5788	21.1111	21.6657	21.4063	21.1128	20.8132
sp|Q9UQ16-2|DYN3_HUMAN	DNM3	21.8506	20.4666	21.16	19.4402	21.8363	21.1914	18.8284	21.1213	20.1302	21.6436	21.1738	20.9881	20.7602	20.8091	21.1316	21.8581	21.2281	20.3413	19.6731	19.1155	18.6308	19.6178	20.8233	20.7913	20.9814	20.7137	21.9358	21.9751	21.7735	22.1469	22.2666	21.1338	21.5205	21.1714	20.0518	21.2675	22.1982	20.6259	21.5081	22.3146	20.297	21.8365	21.8316	21.0275	21.6925	21.4738	20.9719	20.3972
sp|Q9UQ16-3|DYN3_HUMAN	DNM3	21.8506	20.4666	21.16	19.4402	21.8384	21.1914	18.8284	21.1213	20.1302	21.6436	21.1738	20.9881	20.7602	20.8091	21.1316	21.8581	21.2281	20.3413	19.6731	19.1155	18.6308	19.6178	20.8233	20.7913	20.9814	20.7137	21.9358	21.9751	21.7735	22.1469	22.2666	21.1338	21.5205	21.1714	20.0518	21.2675	22.1982	20.6259	21.5081	22.3146	20.297	21.8365	21.8316	21.0275	21.6925	21.4738	20.9719	20.3972
sp|Q9ULA0|DNPEP_HUMAN	DNPEP	19.5048	20.6691	20.4503	20.6878	20.2262	19.1193	19.7187	18.9604	19.8372	20.5015	19.8678	20.222	21.0611	20.4695	20.8198	19.9593	20.4273	19.9667	20.496	21.0764	20.4465	20.1092	20.5339	19.2677	19.4535	21.0967	20.073	19.2598	18.8704	20.123	20.4864	18.4463	20.2258	20.0337	20.5247	20.4614	20.7676	20.1785	20.1467	19.2082	20.9556	19.5641	20.6102	20.6002	20.6485	19.8066	20.7238	21.2288
sp|O43598|DNPH1_HUMAN	DNPH1	17.761	0	17.2066	0	16.6883	0	17.8109	16.9584	17.1044	17.478	16.8082	16.6166	17.3271	17.1779	17.9161	17.9528	18.1712	17.7326	17.6619	17.5957	17.6267	17.5033	17.4395	0	17.492	17.5562	17.6985	17.1546	17.6797	16.6793	0	0	17.317	17.5738	17.5917	17.188	16.9564	0	17.3518	17.1106	17.4292	17.5525	17.1217	17.4622	17.1399	17.0389	17.5943	17.0071
sp|Q14183|DOC2A_HUMAN	DOC2A	17.4299	0	0	0	16.9215	0	0	0	0	17.0511	0	0	16.9955	16.9592	16.3988	0	16.5579	0	0	0	0	0	0	0	16.748	16.8234	17.2976	17.2825	16.5988	16.7688	0	0	16.6374	17.4138	0	16.713	17.3174	0	0	16.7992	0	17.177	16.5019	0	17.0017	0	0	0
sp|Q14185|DOCK1_HUMAN	DOCK1	0	0	17.0959	0	17.0642	0	0	0	0	17.2753	0	17.1602	17.6642	17.0726	17.2347	17.4854	17.6031	0	0	17.59	17.6438	17.1607	17.7218	0	17.1947	17.3559	16.8563	16.9499	17.1772	17.4905	0	0	0	0	17.233	17.5142	17.2044	0	18.1026	17.2586	17.6185	17.3684	16.985	17.4758	17.3438	17.3265	0	17.8944
sp|Q96BY6|DOC10_HUMAN	DOCK10	16.6653	0	16.9178	0	15.3534	0	0	0	0	0	0	0	16.5756	16.3637	16.6077	16.6442	16.7099	16.6499	16.6008	16.2361	16.3043	16.7166	16.7356	0	0	16.6239	16.4572	16.6551	16.4087	17.0874	0	0	16.1438	0	0	16.7757	16.6513	0	17.2054	16.4406	16.7323	16.724	16.5572	16.7175	16.8205	16.7446	17.3175	0
sp|Q8IZD9|DOCK3_HUMAN	DOCK3	17.3167	0	17.1902	0	16.8487	0	0	0	0	16.5094	0	0	16.5739	16.5195	16.7606	17.1376	16.2324	0	0	0	0	0	16.7151	17.2157	16.322	16.4958	17.1576	16.9822	16.823	17.3564	0	0	16.4567	16.854	0	16.9801	17.1335	0	17.1231	17.0541	15.9256	17.0597	16.8607	16.9069	17.1301	17.2162	0	0
sp|Q8N1I0-3|DOCK4_HUMAN	DOCK4	17.1199	0	0	0	16.8887	0	0	0	0	16.9749	0	0	17.0031	17.0666	17.3415	17.4391	17.1914	0	0	0	0	16.2618	17.2178	17.6477	0	0	17.4023	17.0101	16.6223	17.5755	0	0	16.7037	0	0	17.0762	17.7411	0	17.5184	17.0568	0	16.8988	0	17.4768	17.3627	17.1337	0	0
sp|Q9BZ29-4|DOCK9_HUMAN	DOCK9	17.1097	0	17.2353	0	17.1577	17.479	0	16.8129	16.6332	17.1453	17.2181	16.9683	16.907	16.9386	16.6499	16.9942	16.8458	16.9309	16.831	16.6326	17.1086	16.9151	16.9434	17.4136	16.7086	17.0333	17.0937	17.2521	16.951	17.2275	0	0	16.5729	16.9604	16.8694	17.2541	16.3973	0	17.3265	17.0101	16.9797	17.1726	16.9488	17.2269	17.1686	17.1272	17.3251	17.4867
sp|Q9BZ29-5|DOCK9_HUMAN	DOCK9	17.1097	0	17.2353	0	17.1577	17.479	0	16.8129	16.6332	17.1453	17.2181	16.9683	16.907	16.9386	16.6499	16.9942	16.8458	16.9309	16.831	16.6326	17.1086	16.9151	16.9434	17.4136	16.7086	17.0333	17.0937	17.2521	16.951	17.229	0	0	16.5729	16.9604	16.8694	17.2541	16.3973	0	17.3265	17.0101	16.9797	17.1726	16.9488	17.2269	17.1686	17.1272	17.3251	17.4862
sp|Q8N608-3|DPP10_HUMAN	DPP10	17.7128	0	17.1029	0	0	0	0	0	16.8622	0	17.0379	0	17.4156	16.8558	17.2416	16.7738	16.606	16.8052	17.203	0	0	18.8686	16.535	17.7884	17.2546	17.5584	17.6249	17.371	17.0398	16.4832	0	0	17.2038	17.0815	17.5261	17.5984	17.5511	0	0	16.6452	0	17.3987	16.9605	17.6889	17.8261	17.5155	17.5828	0
sp|Q9NY33|DPP3_HUMAN	DPP3	17.7222	18.5911	18.6519	18.1875	17.2028	18.5065	18.5435	18.0231	18.2253	17.5907	18.1207	17.7264	18.1259	18.5002	18.2369	18.3763	18.7138	18.9738	18.7805	18.638	18.8956	19.0486	18.534	18.2441	18.7336	18.1851	17.1865	17.2748	17.8691	17.906	0	0	17.7856	18.4256	18.5456	18.4746	17.8033	17.4424	18.5244	17.0284	18.5757	17.9528	17.8355	18.205	18.0693	18.0526	18.55	18.4606
sp|P42658-2|DPP6_HUMAN	DPP6	18.6221	18.4038	18.118	16.7306	17.7935	0	16.9331	17.2832	17.3974	17.7882	17.7176	17.7573	18.3102	18.0425	18.0411	17.5321	17.2038	17.5769	17.5574	0	0	16.4677	17.5361	18.4351	17.6356	18.2896	18.3871	17.8896	17.8202	17.5672	0	0	17.7709	17.8221	17.5145	18.1683	17.8247	17.7279	0	17.322	17.0708	18.1661	17.6277	17.9882	18.3068	17.9507	18.1341	17.255
sp|Q9UHL4|DPP2_HUMAN	DPP7	17.8409	19.0404	18.8034	18.4735	17.7773	0	18.3782	18.0291	18.3609	17.6919	17.8446	18.2195	18.1595	18.403	18.1421	18.3811	18.1627	18.4366	18.4026	18.3659	18.1524	17.8313	18.4847	19.2594	18.4776	18.8156	17.8604	17.4871	17.9315	18.0414	0	0	17.9999	18.3665	18.473	18.5361	17.262	0	17.0705	16.8429	18.1761	17.846	17.2932	18.5741	18.1488	18.0389	18.2196	18.2959
sp|Q86TI2-2|DPP9_HUMAN	DPP9	16.6366	0	17.4151	17.2933	16.2778	0	17.4031	0	16.7495	16.8505	17.0575	17.1342	17.2676	17.1774	16.9982	17.1221	16.7142	17.0888	17.3434	17.2212	17.2076	17.2566	17.3547	0	17.0666	17.4496	16.7456	16.5846	16.5998	16.4793	0	0	16.646	16.9851	17.3345	17.2445	16.7514	17.258	16.9478	16.2503	17.2677	16.6584	16.6952	17.3709	17.0055	16.8748	16.9711	17.2375
sp|Q14117|DPYS_HUMAN	DPYS	21.343	0	21.187	22.0704	20.872	0	22.321	21.7156	21.6846	21.6629	21.6646	21.8249	21.734	21.1613	21.6314	0	20.4701	20.6076	21.2039	21.5183	20.9291	21.3098	0	0	21.2203	21.1565	0	20.3159	20.9364	0	0	0	21.2477	21.544	21.8276	21.8027	20.4809	21.1977	21.2134	20.5424	21.0655	0	20.8205	21.4519	0	21.5758	21.9293	21.417
sp|Q16555|DPYL2_HUMAN	DPYSL2	25.5812	25.9066	25.9134	25.1332	24.5983	24.6486	25.065	25.2426	25.2058	25.2607	25.1908	25.2714	25.5869	24.8811	25.5433	25.2499	25.1332	25.5433	25.4008	24.9803	25.2463	25.2996	25.4298	24.6865	25.3545	25.3778	24.918	24.8811	24.8997	25.604	25.2463	24.275	25.792	26.038	25.8576	25.6125	25.0732	25.902	24.9847	24.9043	25.3101	25.3342	25.019	25.7103	25.5841	25.3943	26.002	25.7543
sp|Q14195-2|DPYL3_HUMAN	DPYSL3	25.2133	25.3273	25.341	25.5812	24.1719	24.5522	25.5165	24.7129	25.6012	24.6431	24.895	24.9043	25.0526	24.8997	24.8858	24.9316	25.5135	25.1449	25.1757	25.9955	24.9361	25.1908	25.0854	24.4984	25.002	25.5165	24.9628	24.6375	24.6703	25.4707	24.6431	24.4425	24.9361	25.1871	25.7312	25.6431	24.976	25.4041	25.1565	24.0772	25.0691	24.918	24.5926	25.5255	25.3844	25.0484	25.7745	25.5195
sp|O14531|DPYL4_HUMAN	DPYSL4	22.8024	22.8116	22.7511	22.0293	21.5164	21.9565	21.9637	21.8822	21.8307	22.1191	21.7293	22.5227	22.7391	22.3484	22.6735	22.5095	21.6772	22.4891	22.5696	22.2939	22.2984	22.084	22.5584	22.1149	22.4749	22.737	22.0036	22.3403	22.0178	22.0795	22.4876	21.3158	22.2214	22.34	22.2833	22.6333	22.084	22.6626	21.3287	21.6515	21.8404	22.4505	21.9753	22.3925	22.491	22.1588	22.4634	22.1463
sp|Q9BPU6|DPYL5_HUMAN	DPYSL5	21.6932	22.0597	21.8309	22.2161	20.871	20.1205	22.2991	21.5622	21.6109	21.3133	21.5477	21.4954	21.7822	21.45	21.7252	21.6845	21.3313	21.6988	21.4255	22.078	21.7898	21.927	21.8286	20.4859	21.2513	22.1672	20.8935	20.9987	21.2052	21.6694	20.8639	19.5908	21.3073	21.5044	22.0482	22.145	21.1208	21.5342	21.3442	20.2046	21.5629	21.1915	21.0447	21.7493	21.5963	21.414	22.0331	21.9196
sp|Q9Y295|DRG1_HUMAN	DRG1	16.8537	0	0	0	17.3826	0	0	16.7869	0	17.0489	16.7906	16.7906	0	16.4472	0	16.6538	16.4066	0	0	0	0	0	0	0	16.3082	0	16.7948	16.8454	16.9636	16.9068	0	0	16.4781	0	0	16.5795	16.7404	0	17.0918	16.817	0	17.0028	17.25	16.5126	16.9692	16.9748	0	0
sp|Q02413|DSG1_HUMAN	DSG1	16.9527	0	17.3252	17.586	17.1961	0	17.417	16.777	17.4464	17.3229	16.9328	17.3104	17.9351	16.9656	16.6632	17.0106	16.6386	17.0538	18.0421	17.8775	16.7725	17.0615	16.4596	17.7283	17.3783	17.791	17.3287	0	16.5085	0	0	0	17.1153	17.6913	18.1859	17.319	0	0	17.3365	0	17.3412	17.0032	17.0507	17.7623	17.5375	17.509	18.8872	18.3025
sp|P15924|DESP_HUMAN	DSP	16.8132	0	17.1525	16.9066	17.2027	0	0	0	17.1257	17.3281	0	17.299	17.5196	16.9666	16.3462	16.7627	16.5642	0	17.8538	17.7002	16.9172	17.1082	16.443	17.82	16.402	17.6808	17.4148	0	16.6776	17.1968	0	0	16.6688	17.0973	17.7957	17.3355	0	0	17.2138	0	17.0323	17.1741	17.01	17.3025	17.1818	0	18.4465	17.7589
sp|Q03001|DYST_HUMAN	DST	18.9136	18.4798	18.7265	18.6364	18.7257	18.7917	18.4101	18.3787	18.2208	18.77	18.5396	18.4808	18.5579	18.645	18.6078	18.7251	18.6796	18.4511	17.945	18.9202	18.6309	18.5195	18.6208	18.7914	18.4926	18.6255	19.1966	19.0313	19.0281	19.2217	18.4093	19.4041	18.6305	18.5511	18.234	19.004	18.5808	18.3292	19.202	19.0913	18.6808	18.877	19.0084	18.7978	18.9453	19.0251	18.7942	18.7447
sp|P60981-2|DEST_HUMAN	DSTN	20.3915	20.4302	20.178	20.159	19.7254	21.181	19.5908	20.2817	20.0972	20.5504	19.8378	19.8184	20.7237	19.7008	20.7006	21.395	20.6192	20.0566	20.1021	20.4639	19.9503	20.2511	20.9307	19.5942	20.1548	20.4289	20.7192	20.6252	20.3834	20.8011	20.9483	21.4838	20.8679	20.271	20.2398	20.5162	21.2145	20.441	20.2927	21.4229	20.39	21.3724	20.5199	20.2015	20.6893	20.6452	20.3776	20.4899
sp|Q8TEA8|DTD1_HUMAN	DTD1	18.8382	18.6537	19.2412	18.7438	18.1467	18.5505	18.5366	18.8327	19.0999	18.7936	19.0557	18.8287	18.9919	18.9178	19.2464	19.3867	19.62	19.4799	19.5372	18.819	19.2456	19.1727	19.3607	19.5483	19.7047	18.9258	18.4038	18.7196	18.9653	18.5861	0	18.7827	19.0826	19.4029	19.1038	19.0943	18.0269	18.6828	18.7391	18.9336	19.3129	19.2178	18.6133	19.0109	18.8653	19.0163	19.1048	18.8327
sp|Q9Y4J8-13|DTNA_HUMAN	DTNA	17.9282	0	18.109	17.2498	18.5703	18.8579	0	18.3857	17.9813	18.3987	18.3355	18.2404	17.3937	17.9374	17.6224	18.1672	18.529	17.2285	17.4161	17.4166	16.4825	17.1655	17.5421	18.0055	17.6608	17.778	18.494	18.4556	18.3804	18.7471	0	18.2668	18.1791	17.8599	17.3709	18.3708	17.7071	18.1697	18.3622	18.4097	17.4644	18.3416	18.3916	18.3347	18.2206	18.5981	18.3907	17.4526
sp|Q9Y4J8-11|DTNA_HUMAN	DTNA	17.6148	0	17.776	16.6387	18.331	18.8261	0	18.1869	17.8275	18.1173	18.0914	17.9466	0	17.6095	17.3374	17.6571	18.3801	16.9706	17.3232	17.3655	0	17.115	17.1459	18.3241	17.4494	17.4064	18.1804	18.1749	18.1224	18.5411	0	18.2919	18.0067	17.8219	17.2203	18.1464	16.9587	18.107	18.0964	18.1677	17.1483	18.0452	17.9986	18.0504	17.6562	18.2575	17.7292	17.1403
sp|O60941-3|DTNB_HUMAN	DTNB	18.2296	0	17.9258	0	18.3392	0	0	18.1581	17.6895	17.8923	17.8103	17.7046	0	17.488	17.454	17.7251	18.386	16.9412	17.152	17.2061	0	17.0381	16.8521	17.6341	17.3253	17.3244	18.1648	18.0338	18.3158	18.5815	0	0	18.0805	17.9716	17.1488	17.8769	16.9711	18.6526	17.8593	18.0124	16.9405	17.8031	0	0	0	0	0	16.9567
sp|P51452|DUS3_HUMAN	DUSP3	18.7361	18.3639	18.4935	18.2399	17.7914	18.7455	17.3076	17.7359	17.5004	18.0015	18.1111	17.8614	18.2375	18.2505	18.2893	18.5664	18.0632	18.1614	18.5427	18.5988	18.5798	18.5562	18.9633	0	18.4462	18.1924	18.3335	18.9664	18.7031	18.5804	20.5229	0	18.1125	17.9483	17.7154	18.3885	18.2961	18.1143	18.6081	18.7439	18.5369	18.6871	18.4869	18.3039	18.4046	18.3394	18.1505	18.2477
sp|P33316|DUT_HUMAN	DUT	18.0396	0	18.1895	17.5689	18.0852	18.0062	18.0511	18.6239	18.5181	18.3437	18.5567	18.41	18.0641	18.3927	18.2851	18.2351	18.6839	18.412	18.3288	17.6582	17.9189	18.3572	18.1484	0	18.3726	18.1349	0	0	17.5086	0	0	0	18.1076	18.1285	18.1777	17.9422	17.8391	0	17.6612	17.297	18.036	17.9637	17.5357	18.0613	17.8825	17.7542	17.5863	0
sp|Q14204|DYHC1_HUMAN	DYNC1H1	21.8958	21.0204	21.4914	19.9303	21.8609	21.5729	19.654	21.0204	20.2616	21.8414	21.2602	21.1936	21.412	21.0124	21.4588	21.8275	21.4197	20.6047	20.3242	20.5955	20.5323	20.5808	21.512	20.7507	21.1993	21.0734	21.9566	21.93	21.8596	22.1445	21.8327	21.3822	21.3937	21.1384	20.4367	21.5915	21.663	20.8961	22.0137	22.0575	20.9735	21.8867	21.7967	21.2236	21.8123	21.6049	21.1636	21.1663
sp|O14576-2|DC1I1_HUMAN	DYNC1I1	18.6651	18.2853	18.4982	17.937	18.7387	18.5975	17.5305	18.2185	18.0039	18.6698	18.8402	18.5152	18.7796	18.8405	18.7289	18.7416	18.6828	18.4791	18.8811	18.1888	18.2193	18.3626	18.8659	19.0539	18.8143	18.5541	18.7059	19.015	19.1042	18.6618	18.6157	18.4255	18.8647	18.7068	18.3031	18.7413	18.1284	18.6365	19.0296	19.0964	18.8196	19.0309	18.9174	18.5202	18.7974	18.8251	18.3681	17.9883
sp|Q13409-7|DC1I2_HUMAN	DYNC1I2	17.9699	18.4482	18.5469	18.5033	18.5114	18.3174	17.9684	18.438	18.5038	18.5582	18.6854	18.5659	19.0427	19.0418	18.9992	18.8956	19.2844	18.7715	19.1089	19.0519	18.8567	19.1397	19.3845	18.9544	18.8656	19.0469	18.3002	18.7771	18.6343	18.66	18.961	0	18.5377	18.4789	18.529	18.473	18.0203	17.8299	19.1834	18.6054	19.2366	18.218	18.3518	18.4498	18.5652	18.3337	18.3228	18.642
sp|Q13409-2|DC1I2_HUMAN	DYNC1I2	17.9699	18.4482	18.5506	18.5077	18.5541	18.4761	18.0053	18.4396	18.5198	18.5739	18.6726	18.5739	19.0222	19.0601	19.0109	18.8808	19.3263	18.8157	19.1139	19.0147	18.8156	19.1259	19.3824	18.8447	18.8507	19.0026	18.3129	18.7236	18.6753	18.6689	18.9617	0	18.5751	18.4854	18.5354	18.489	18.0658	17.8299	19.1766	18.6123	19.2315	18.218	18.3502	18.4452	18.5175	18.3191	18.3228	18.642
sp|Q9Y6G9|DC1L1_HUMAN	DYNC1LI1	17.3799	0	17.1199	17.0824	18.0689	17.6657	0	17.504	17.2997	17.4514	17.3011	17.0722	16.9358	17.1474	17.3796	17.3932	17.3223	17.666	16.9473	16.9703	16.9656	17.0352	17.1535	17.1147	17.2565	16.7376	17.85	18.1479	18.2174	17.3952	0	0	17.8264	17.5005	17.3522	17.1135	17.3656	17.402	17.4888	17.9628	17.0559	17.7332	17.9165	17.2124	17.2957	17.5396	17.0132	0
sp|O43237|DC1L2_HUMAN	DYNC1LI2	18.8533	18.5048	18.7119	17.9687	18.7887	19.3063	17.9422	18.54	18.2066	18.5578	18.947	18.6721	18.3533	18.4312	18.214	18.9165	18.7416	18.2401	17.9994	18.0212	17.9379	18.1372	18.532	19.3584	18.2971	18.227	19.058	19.0123	18.9321	19.2439	18.9343	18.7111	18.7384	18.5217	18.2768	18.7417	18.6947	18.616	19.3395	19.2656	18.3237	19.1461	18.9234	18.7102	19.0627	18.941	18.679	18.1608
sp|P63167|DYL1_HUMAN	DYNLL1	18.933	18.2747	18.5789	18.5672	19.247	17.8277	18.6658	19.5384	19.1095	19.224	18.7012	18.8961	18.8633	19.1951	19.9042	19.8834	18.9639	19.6977	19.0315	19.2145	19.0843	19.3243	19.6697	18.3447	19.3436	18.2956	17.7856	18.5408	19.407	19.5397	19.2812	19.7077	19.9166	19.0632	18.8106	18.8018	19.6481	20.0435	19.7063	19.8717	19.0556	19.4776	18.487	18.938	19.0498	18.2067	18.3999	18.4957
sp|Q96FJ2|DYL2_HUMAN	DYNLL2	18.8313	18.6341	18.9289	18.6084	20.1891	18.7247	18.8751	19.9378	19.5553	19.7058	19.4537	19.1521	18.9657	19.3455	19.9868	19.3904	19.6137	20.2588	19.404	19.0277	19.0174	19.455	19.6039	18.3487	19.6746	19.2475	19.573	17.7134	18.4854	18.7476	19.8479	20.7799	19.9898	19.7461	19.2035	18.3435	18.9642	19.7889	19.3715	19.4779	19.0249	18.3101	18.1286	18.5851	18.1343	18.3804	18.2763	18.2103
sp|Q9NP97|DLRB1_HUMAN	DYNLRB1	18.1794	18.1044	18.4244	18.5847	18.8969	18.5861	18.1668	17.9618	18.0503	18.404	18.6061	17.8179	18.6796	18.8871	19.0754	18.8586	18.8773	18.7997	18.8268	18.5835	18.6705	18.8843	19.1333	17.9718	18.4911	18.2274	18.662	18.5664	18.677	18.2072	0	0	18.7187	18.2893	18.0486	18.5553	19.0181	18.8465	19.0624	18.6958	18.7523	18.5632	18.1874	18.1025	18.5255	18.0836	18.1567	18.0658
sp|P63172|DYLT1_HUMAN	DYNLT1	0	0	0	0	16.6124	0	0	16.3435	16.7109	16.1631	0	0	16.7677	16.9436	16.8302	16.747	16.8955	16.7203	16.5792	17.0337	16.7885	17.1702	17.0247	0	0	0	15.7902	16.7589	16.9486	16.8152	0	0	16.2205	16.3427	16.5754	16.5211	16.9856	0	0	16.1264	17.009	15.9165	16.9228	16.8217	16.6531	16.4451	0	16.5909
sp|Q13011|ECH1_HUMAN	ECH1	20.8384	21.1563	21.2656	21.006	20.6015	20.8783	20.5761	21.074	21.0559	20.947	21.0813	21.5401	20.9739	21.1637	20.9149	20.4509	21.2734	21.0436	20.735	20.4856	20.5193	20.7579	20.8775	20.8135	20.77	20.9661	20.712	20.477	20.6597	20.3586	21.7403	20.839	20.6541	20.7838	20.8935	21.082	20.2535	20.3981	20.3214	19.5613	20.7393	20.4732	20.523	21.0931	20.8745	20.6145	20.9363	20.9136
sp|Q9NTX5-2|ECHD1_HUMAN	ECHDC1	17.0214	17.8351	17.5188	17.3853	17.0873	0	17.0303	17.006	16.9383	17.13	17.1266	17.1479	17.361	17.3746	17.4781	17.2497	17.1869	17.169	16.7224	17.5783	17.5499	17.2519	17.4543	0	16.9774	17.478	17.5649	17.1056	17.3494	17.7319	0	0	17.0781	16.9066	16.9775	17.6145	17.55	0	18.0683	17.3955	17.4351	17.1951	17.4508	17.3568	17.5844	17.3942	17.6818	17.4614
sp|P30084|ECHM_HUMAN	ECHS1	21.8467	21.9659	22.1455	21.166	21.1729	21.0544	21.2779	21.6907	21.2365	21.3295	21.4338	21.4209	22.1217	22.0158	22.239	21.744	21.4643	22.1148	21.6177	20.8375	21.0032	21.3961	21.8583	21.4191	21.8791	21.8935	21.6074	21.0713	21.0747	21.0033	20.0818	20.2802	21.7071	21.8072	21.6963	21.4843	21.3914	21.1295	20.8349	20.7588	21.3788	21.4361	21.2203	21.7176	21.6249	21.2958	21.7023	21.477
sp|P42126-2|ECI1_HUMAN	ECI1	18.1848	18.4295	18.6724	18.893	19.4033	19.1628	18.6493	20.1158	19.0804	19.8224	20.5096	19.9703	18.6795	19.2349	18.8277	18.8211	19.9464	18.8239	18.7565	18.6702	18.6694	18.9389	18.6343	18.4838	19.0066	18.4961	18.1693	17.9958	18.2215	17.4477	0	0	18.3338	18.0862	18.831	18.6808	17.9377	17.5632	18.0701	17.3603	18.9229	18.1887	18.2299	18.8348	18.546	18.4057	18.681	18.8053
sp|O75521|ECI2_HUMAN	ECI2	17.2403	17.633	17.5678	17.3919	17.533	0	17.4425	17.5028	17.8555	17.8203	17.5788	18.1984	17.5932	17.8112	17.6526	17.3791	17.8133	17.8855	17.9186	17.2311	17.4052	17.7367	17.8627	17.6075	17.9415	17.6849	17.6553	17.7033	17.5585	17.0095	0	0	17.7478	17.7172	17.8928	18.236	17.1906	0	17.5548	17.2639	17.5845	17.1931	17.5631	17.8776	17.9444	17.8466	17.577	17.3133
sp|Q5VYK3|ECM29_HUMAN	ECPAS	17.0629	0	16.8592	0	16.8096	18.0771	18.7266	16.6814	16.5849	16.8205	16.156	16.5785	16.7742	16.8888	17.0299	16.9643	16.7712	0	0	0	0	0	16.8058	0	17.0661	0	17.1815	16.8914	17.062	17.0999	0	0	16.8484	16.8041	15.8864	16.1811	16.9577	0	17.0337	17.013	0	17.064	17.1005	16.7514	17.0704	16.9251	0	0
sp|O60869|EDF1_HUMAN	EDF1	17.0442	0	17.5961	17.6942	0	0	17.4111	17.6082	17.7108	17.5037	17.9978	17.6316	17.118	17.6209	16.9594	17.6225	18.1577	17.6206	17.5786	17.5876	17.9382	18.2061	17.9587	0	17.8565	17.6379	16.8519	16.9042	17.0504	0	0	0	17.3357	17.9228	17.9419	17.4764	16.5393	16.4388	17.8045	17.0439	18.0255	16.9899	16.8334	17.7063	17.1312	0	17.9484	17.4135
sp|Q15075|EEA1_HUMAN	EEA1	19.6849	19.7858	20.2226	20.6748	18.6248	19.2536	20.2504	19.5758	20.1878	18.9436	19.492	19.1561	19.515	20.2822	19.3756	19.6949	20.1909	20.6568	19.8673	20.3492	20.5332	20.0008	20.0926	20.106	19.9899	20.2375	19.207	19.4899	19.5741	19.2177	19.367	19.8421	19.403	19.6736	20.0652	20.2503	18.977	19.339	19.3342	18.4343	20.3534	19.6222	19.329	20.3751	19.6207	19.8857	20.4416	20.5059
sp|P68104|EF1A1_HUMAN	EEF1A1	22.7117	21.9218	22.1378	20.5844	22.62	22.604	20.9492	21.9688	21.2361	22.8048	22.1607	21.8458	22.2001	21.7408	22.3576	22.7298	22.3191	21.7024	21.4356	21.2866	20.9953	21.5178	22.2549	21.8852	22.2504	22.0383	23.103	22.6883	22.7604	23.5754	22.7652	21.652	22.6344	22.2682	21.4192	22.2319	23.4041	22.0047	22.8311	23.4041	21.9895	22.8301	22.6965	22.1677	22.7925	22.6081	21.8745	21.8363
sp|Q5VTE0|EF1A3_HUMAN	EEF1A1P5	22.7117	21.9218	22.1378	20.5844	22.6302	22.604	20.9492	21.9688	21.2361	22.7945	22.1607	21.8304	22.2001	21.7408	22.3543	22.732	22.3191	21.7024	21.4356	21.2866	20.9953	21.5178	22.2549	21.8852	22.2504	22.0383	23.1078	22.6883	22.7604	23.5754	22.7652	21.652	22.6334	22.2682	21.4192	22.2319	23.4041	22.0047	22.8311	23.4041	21.9895	22.8301	22.6965	22.1677	22.7925	22.5992	21.8745	21.8363
sp|Q05639|EF1A2_HUMAN	EEF1A2	22.7557	21.8648	21.94	20.5123	22.0177	22.1288	20.1773	21.8333	21.0172	22.6092	22.0469	21.7755	22.4139	21.6121	22.468	22.7987	22.1724	21.7086	21.7634	21.2129	21.313	21.6568	22.4653	21.4177	22.4519	22.0684	22.8724	22.7782	22.8656	23.0977	22.5764	21.3079	22.7785	22.3611	21.4172	22.1394	23.3645	21.9921	22.174	23.3778	21.8916	23.0471	22.9295	22.089	22.7309	22.6019	21.8148	21.5793
sp|P24534|EF1B_HUMAN	EEF1B2	18.8661	18.9852	18.631	0	18.4206	0	17.9353	18.4052	18.0375	19.2108	18.8993	19.1496	18.7934	19.1068	18.6118	18.8885	18.0401	18.565	18.7886	18.0642	18.313	18.5547	18.7889	0	18.8604	18.8734	18.8905	18.7272	19.5359	18.727	0	0	18.589	18.28	18.2695	19.14	18.1681	17.5193	18.4535	18.8946	18.1612	19.2957	19.6868	19.0346	19.3245	19.4417	18.6952	18.4616
sp|P29692-2|EF1D_HUMAN	EEF1D	18.2364	18.1846	18.0819	17.53	18.4608	18.1123	17.4247	17.8503	17.8296	18.6793	18.3286	18.3773	18.192	18.3274	18.2074	18.2087	18.1021	17.9933	18.0815	18.152	18.0663	18.0261	18.1369	17.878	18.0116	17.986	18.1649	18.0127	18.6188	18.3029	0	19.0455	18.3752	17.8676	17.7556	18.1529	18.0475	18.0919	18.4586	18.7158	18.1333	18.554	18.7538	18.225	18.5731	18.4185	17.9524	17.8857
sp|P29692-3|EF1D_HUMAN	EEF1D	18.2793	18.4202	18.0682	17.5144	18.3374	17.9599	17.4091	17.9526	17.814	18.6389	18.3572	18.4045	18.1905	18.3059	18.1122	18.1997	18.0719	17.9938	18.126	18.2528	18.0826	18.0115	18.1583	18.1348	18.0896	18.0575	18.1335	18.0924	18.6711	18.2476	0	19.03	18.328	17.9188	17.8948	18.2041	18.2113	18.0763	18.5263	18.5928	18.3657	18.5189	18.7219	18.2006	18.4491	18.3426	18.0643	17.8238
sp|P26641-2|EF1G_HUMAN	EEF1G	20.0297	19.2458	19.4971	18.1699	19.4487	19.1683	18.3055	19.4602	18.859	19.8043	19.4615	19.4375	19.798	18.9993	20.0474	19.9907	19.4555	19.4493	19.1524	18.9304	18.9162	19.1866	19.7059	18.6205	19.9156	19.4058	20.1444	19.6946	20.2297	19.936	20.6132	19.4244	20.0888	19.5876	18.7648	19.6528	19.8854	19.3519	19.0981	20.5159	19.0648	20.2283	20.5394	19.6056	19.9689	19.8105	19.3674	18.8314
sp|P13639|EF2_HUMAN	EEF2	20.2698	20.272	20.0353	20.344	19.9114	20.1061	20.3685	20.102	20.0781	20.3166	20.1619	20.075	20.1861	19.8211	20.2458	20.4403	20.1819	20.018	20.1529	20.6678	20.0019	20.3008	20.308	20.051	20.2235	20.3029	19.7107	19.9764	19.9795	20.101	21.2992	20.1713	20.123	20.2258	20.2243	20.3084	20.1865	20.9987	19.9888	20.2828	20.3824	20.2444	20.3721	20.353	20.086	20.1537	20.3927	20.2879
sp|Q9BUP0|EFHD1_HUMAN	EFHD1	19.0538	18.5999	18.5475	19.0421	17.3913	18.0284	19.1074	18.6517	18.7622	18.4351	18.6883	18.4826	18.701	19.3638	18.6157	19.1	18.7514	19.1131	19.327	18.7064	19.4598	19.3115	19.0016	19.6978	19.2139	18.445	18.5421	18.6111	19.0931	18.1095	0	0	18.837	19.0392	19.1183	18.799	18.5619	18.4138	19.293	18.5713	19.0907	18.5372	18.2464	18.702	18.2803	18.5227	18.1778	18.2455
sp|Q96C19|EFHD2_HUMAN	EFHD2	19.2288	18.8842	19.0666	19.5222	18.1602	18.3763	19.3917	18.6635	18.9173	18.5797	18.7291	18.5105	19.194	19.4733	19.1836	19.6377	19.215	19.4243	19.6303	18.7592	19.2845	19.5621	19.5615	19.8539	19.6194	18.9902	19.231	19.2321	19.2356	18.7249	0	20.1668	19.2609	19.4802	19.4161	19.1639	19.0532	18.6035	19.4181	19.164	19.4786	19.6831	18.8606	19.3553	19.2754	19.1601	18.8865	18.8764
sp|Q14156|EFR3A_HUMAN	EFR3A	17.4758	0	16.86	0	17.8678	17.3318	0	17.2517	0	17.5517	17.6485	17.4521	0	17.2499	17.1094	17.6588	17.1725	0	0	0	0	0	16.7366	0	17.1402	0	17.6003	18.0203	17.6466	17.546	0	0	17.5393	17.5275	0	0	17.8381	0	0	17.8424	0	18.0245	18.0031	17.4264	17.4276	17.7357	0	0
sp|Q9Y2G0|EFR3B_HUMAN	EFR3B	18.7127	0	18.2212	0	18.8698	18.9555	0	18.248	0	18.4104	18.4731	18.2916	17.9323	18.2637	18.2469	18.7324	18.3649	18.093	0	0	0	18.8149	18.128	0	18.3107	18.0137	18.5023	18.897	18.6654	18.2287	0	20.1304	18.7237	18.4346	0	17.9375	18.4633	18.0049	17.9336	18.7955	19.0289	18.7884	18.4962	18.1116	18.4779	18.4727	17.9854	0
sp|Q15029-2|U5S1_HUMAN	EFTUD2	17.1952	0	0	18.0916	18.2106	18.8948	19.0121	18.248	18.0753	18.1827	18.0064	17.9676	17.6382	16.9506	17.6343	17.0883	17.7541	0	0	0	0	0	17.1269	0	0	0	16.8696	17.6202	17.5912	0	18.767	0	17.5402	18.3833	18.133	0	17.699	0	17.0534	16.8207	17.7949	17.6429	17.6523	0	17.5428	18.0907	0	0
sp|P00533|EGFR_HUMAN	EGFR	22.9502	22.8824	23.019	0	22.5253	23.2504	0	22.578	22.2885	22.5274	22.5495	22.7068	22.5304	23.1728	22.5695	23.1643	22.5701	22.5746	22.3246	22.6041	0	21.925	22.1309	23.0755	22.4702	22.6373	22.7294	23.1194	23.2203	22.8112	0	24.1795	22.7315	23.0659	22.3877	22.8587	23.3101	22.5433	22.3196	23.1472	22.3913	23.1101	23.4676	23.1461	23.2107	23.5404	23.1026	22.3349
sp|Q9H4M9|EHD1_HUMAN	EHD1	19.6975	19.0243	19.2257	18.5502	19.7486	20.173	18.6368	19.401	18.9029	19.7622	19.4957	19.3386	18.7587	18.8066	18.7349	19.5014	19.2199	18.5751	18.4502	18.4827	18.2585	18.3104	18.7859	18.9151	18.6421	18.948	19.4572	19.8875	19.6095	19.9441	19.7863	19.8482	19.2588	19.1875	18.5528	19.2308	19.8315	19.0763	19.5495	19.932	18.6797	19.7207	19.821	19.3133	19.7868	19.5929	19.4578	18.9665
sp|Q9NZN4|EHD2_HUMAN	EHD2	19.4712	18.3247	18.7888	17.1431	18.495	18.9972	0	18.3191	0	18.967	18.9625	18.8018	18.6224	18.6083	18.7518	18.8921	18.7046	18.2533	18.5081	17.738	17.6249	17.7172	18.4922	19.1933	18.4596	18.7626	19.2263	19.413	18.9748	19.2624	19.0753	20.2593	18.8221	18.8664	18.252	18.9141	19.6239	18.9121	18.934	19.1407	18.5591	19.2224	19.6431	19.0947	19.2985	19.0574	19.1415	18.4961
sp|Q9NZN3|EHD3_HUMAN	EHD3	20.1528	19.2071	19.4586	17.8369	18.9773	19.1722	17.2121	18.4469	17.954	18.9892	18.7813	18.6406	18.9633	18.9994	19.126	19.7779	18.6357	18.7735	18.6412	18.1695	17.9908	18.0345	18.8608	19.2369	18.9777	19.0384	19.7967	20.2938	20.0852	20.1207	19.9857	19.8126	19.8423	19.5603	18.6086	19.4044	20.263	19.3186	19.53	20.3542	18.675	20.0773	20.185	19.6357	20.0875	20.0581	19.6341	18.9795
sp|Q9H223|EHD4_HUMAN	EHD4	19.2774	0	18.3858	0	18.2619	18.7772	0	18.0495	0	18.635	18.3647	18.2063	18.2621	18.3077	18.3186	19.0424	17.9275	18.1697	18.1828	0	17.3606	17.427	18.0818	18.258	18.2612	18.5133	19.201	19.499	19.3719	19.2294	0	19.2304	18.8948	18.5984	17.7035	18.6412	19.4928	18.1387	19.1499	19.3726	18.0849	19.4762	19.6397	18.9943	19.3998	19.1174	18.8311	18.3293
sp|P41567|EIF1_HUMAN	EIF1	16.7631	0	16.9838	17.0625	16.6608	0	16.8324	0	0	16.9751	17.3241	17.3785	16.7264	17.1349	17.2554	16.9302	17.5617	17.2735	17.2177	17.2053	17.3323	17.3905	17.5289	0	17.3853	0	0	16.4602	16.955	16.657	0	0	17.2006	17.3552	0	16.5705	15.9032	18.2577	17.0905	17.0265	17.3418	16.1662	16.499	16.8969	16.6342	16.6692	0	0
sp|P47813|IF1AX_HUMAN	EIF1AX	17.8558	0	17.5917	17.5367	17.8424	18.0562	19.8044	18.3692	18.0665	18.2119	18.2857	18.2901	17.385	17.3472	17.4383	17.7151	18.13	17.1795	17.2312	17.6464	17.2676	17.4995	17.4341	0	17.7254	17.4018	17.402	17.7042	17.7938	18.1459	0	0	17.8034	17.6728	17.6021	17.5544	17.3108	0	17.5875	18.0303	17.8842	17.81	17.9129	17.7827	17.7227	17.9624	17.4852	17.6747
sp|Q9BY44|EIF2A_HUMAN	EIF2A	18.8214	0	18.1289	0	18.9977	18.2821	0	19.1743	18.555	19.167	19.5484	19.2873	19.1892	19.5246	18.7719	18.8932	18.5215	18.9648	0	0	0	0	18.5636	0	0	19.1395	19.4216	18.8546	19.0604	18.736	0	0	18.7065	18.7373	18.7453	0	17.714	18.3328	18.9211	19.1059	0	19.2027	18.9236	17.6085	18.7068	18.4465	0	17.5594
sp|P19525|E2AK2_HUMAN	EIF2AK2	17.8812	0	17.0081	0	17.6195	0	0	16.8106	16.1794	17.5472	17.1236	17.073	17.0928	17.1612	17.275	17.6111	16.9518	0	0	0	0	16.7926	16.912	0	17.025	17.1385	18.43	17.5545	17.4171	17.8119	0	0	17.2664	17.0482	0	17.1158	17.7632	0	17.3944	17.8916	16.4813	17.616	17.7344	17.0599	17.6658	17.268	0	16.3416
sp|Q14232|EI2BA_HUMAN	EIF2B1	16.9095	0	17.4204	17.1538	16.9146	17.4795	0	0	0	16.8185	0	0	16.9746	16.6737	0	17.1303	17.1682	17.2751	17.2363	17.4087	17.4694	17.2788	17.2859	0	17.4756	17.5722	16.9812	17.452	17.1744	0	0	0	16.6121	16.9589	17.0252	17.2981	17.2142	0	16.8842	16.7723	17.4736	16.9258	17.0455	17.5171	17.0266	17.3868	17.8673	17.7476
sp|Q9NR50|EI2BG_HUMAN	EIF2B3	17.0515	0	0	0	17.3612	18.1559	17.4655	17.13	17.1719	17.373	17.0101	0	0	16.7346	0	17.1016	16.9696	0	0	0	0	0	17.0748	0	0	0	17.1754	17.0534	16.8966	17.189	0	0	16.5649	17.0922	0	0	17.0248	0	17.198	17.2383	0	17.0712	16.7521	0	0	17.1585	0	0
sp|Q9UI10|EI2BD_HUMAN	EIF2B4	17.3006	0	16.9269	0	17.2233	0	0	0	0	17.2156	0	16.8708	0	16.9089	0	17.0441	16.598	0	0	0	0	0	16.7438	0	0	0	17.1107	16.6909	17.0161	17.3805	0	0	16.9281	16.55	0	0	16.9547	0	17.0848	17.4988	0	17.2619	17.1843	0	17.1107	16.9891	0	0
sp|Q9UI10-2|EI2BD_HUMAN	EIF2B4	17.3195	0	16.9482	0	17.2492	0	0	0	0	17.2284	0	16.8796	0	0	0	17.0594	16.6142	0	0	0	0	0	16.7608	0	0	0	17.1202	16.7097	17.0392	17.3993	0	0	16.945	16.567	0	0	16.9744	0	17.0847	17.5294	0	17.2807	17.2007	0	17.1307	17.0093	0	0
sp|P05198|IF2A_HUMAN	EIF2S1	19.0261	18.3108	19.0059	18.541	19.161	19.0381	18.4284	18.9728	18.9265	19.1068	19.03	19.0005	18.9199	18.7625	18.685	19.0367	18.9107	18.6216	18.4093	18.27	18.4793	18.4748	18.8571	19.7403	18.972	18.7188	19.0673	18.9335	18.9319	18.9705	0	0	18.7672	18.9186	18.6369	18.7142	18.9217	18.3094	19.0506	19.0797	18.6866	18.8586	19.048	19.0898	19.022	18.9807	18.9948	18.7265
sp|P20042|IF2B_HUMAN	EIF2S2	17.1154	0	17.106	16.6923	16.7466	0	17.0821	17.2414	17.3108	17.6354	17.4595	17.5867	17.2663	17.0648	16.7973	17.2667	16.9841	16.857	16.5958	0	16.7046	16.8281	17.0262	0	17.1267	17.1837	17.6286	17.1584	17.6108	17.6164	0	0	17.027	16.9477	17.1365	17.4579	0	0	17.297	17.2859	16.9265	17.6673	17.4285	17.4378	17.3337	17.3362	16.8996	17.0173
sp|P41091|IF2G_HUMAN	EIF2S3	18.0365	0	17.6577	17.5065	18.1068	18.2919	17.4582	17.8184	17.8107	17.7881	17.8837	17.7442	17.6675	17.6403	17.7276	17.8551	17.7241	17.3468	17.2057	16.8627	17.0816	17.1588	17.743	17.9537	17.6733	17.5675	17.8949	17.634	17.8443	17.4726	0	0	18.0314	17.8184	17.4097	17.6028	17.853	17.9064	17.6199	18.0205	17.2154	17.8139	18.0833	17.8595	17.8647	17.7237	17.8026	17.7959
sp|Q14152|EIF3A_HUMAN	EIF3A	17.7815	17.4637	17.5756	17.6454	17.767	17.8247	18.1708	17.5384	17.251	17.7697	17.4569	17.4152	17.2536	17.0691	17.5297	17.4068	17.4323	17.2411	17.0698	17.5338	17.2712	17.1944	17.3308	0	17.5413	17.6079	17.8395	17.5966	17.8935	17.7388	18.378	0	17.5827	17.4728	17.2165	17.7431	17.5221	17.4049	17.5346	18.0602	17.3455	17.8894	18.2892	17.7068	17.7267	17.9673	17.6288	17.7882
sp|P55884-2|EIF3B_HUMAN	EIF3B	17.3347	0	17.2765	17.034	17.3191	0	17.9941	17.552	17.2386	17.3993	17.6129	17.3699	17.0572	17.4091	17.367	17.5845	17.3721	17.1846	17.3737	17.1914	17.0198	17.0466	17.2604	17.4823	17.3765	17.18	17.3405	17.4552	17.5712	17.4328	0	0	17.4196	17.2768	17.1289	17.1237	16.8546	0	17.5566	17.8296	17.2339	17.383	17.7173	17.4357	17.2508	17.6011	0	17.0329
sp|Q99613|EIF3C_HUMAN	EIF3C	17.8214	0	17.1968	0	18.0392	18.3764	19.1075	17.5603	17.195	18.0102	17.8029	17.6469	17.4274	17.4506	17.5688	17.5588	17.3987	16.9726	16.7886	16.637	16.2657	16.804	17.2046	17.8148	17.4845	17.4613	18.1132	17.7965	18.1285	17.6898	0	0	17.7546	17.5033	16.9403	17.2943	17.6239	16.8082	17.7258	18.104	16.8971	17.6044	18.18	17.55	17.6416	17.9313	0	0
sp|O15371-3|EIF3D_HUMAN	EIF3D	17.6979	0	17.3309	0	17.4353	17.8336	16.4221	17.0966	16.9056	17.3297	17.6114	17.3791	17.0985	17.0519	17.1836	17.14	17.0876	16.8307	16.9148	17.0951	16.7585	16.9913	17.108	17.1468	17.2811	17.2661	17.4372	17.2447	17.3612	17.7255	0	0	17.0122	17.0216	16.7767	17.0374	16.8266	16.4087	17.3889	17.7355	17.0321	17.0342	17.7288	17.2924	17.5069	17.5146	17.2509	17.4102
sp|P60228|EIF3E_HUMAN	EIF3E	16.9502	0	0	0	17.404	17.2221	18.105	17.2034	16.9943	17.1247	17.0278	16.8748	0	16.301	16.7584	16.5458	0	0	0	0	0	0	0	0	16.5425	16.2125	16.8765	16.8985	17.1671	0	0	0	16.9796	16.4388	0	16.8317	17.1546	0	16.8715	17.0175	0	16.3886	17.3986	16.8645	17.2596	17.3776	0	0
sp|O00303|EIF3F_HUMAN	EIF3F	0	0	0	0	17.0216	17.6205	18.9223	17.7415	17.7376	16.4539	16.4143	16.1724	17.0772	16.3687	16.8387	0	16.3575	0	0	0	0	15.146	16.5418	16.4238	15.8523	0	0	15.8606	16.3399	16.6145	0	18.9499	17.0222	0	0	15.5503	16.8852	0	16.9683	16.9636	0	16.7876	17.1346	0	16.4729	17.2541	0	0
sp|O75821|EIF3G_HUMAN	EIF3G	16.8709	0	0	0	17.752	17.0119	15.9688	0	0	17.2847	17.1387	17.0965	0	0	17.3044	17.0777	17.348	17.1453	16.8202	17.099	16.5507	0	17.1336	0	17.4022	16.6907	17.7366	16.8768	17.4597	17.1666	0	0	17.2569	16.8555	0	17.0335	17.0781	17.8101	0	17.5902	17.2123	17.3601	17.2256	16.459	17.257	17.1413	0	16.2086
sp|Q13347|EIF3I_HUMAN	EIF3I	17.014	0	16.978	16.1359	17.3392	0	19.7987	17.2842	17.1267	17.0324	17.4603	17.3334	17.4915	17.5001	17.5083	17.4428	17.5716	17.2384	17.0455	17.1197	16.9449	17.2929	17.4285	16.8264	17.5556	17.2506	17.1665	16.9082	17.1036	17.2465	0	0	17.1717	17.1282	17.3378	17.0005	17.3031	0	17.3737	17.5694	17.084	17.0431	17.1746	16.9478	17.0278	16.9889	0	16.7757
sp|O75822|EIF3J_HUMAN	EIF3J	16.7364	0	16.833	16.754	16.3241	0	16.72	16.3754	16.6548	16.6206	0	16.9267	16.5946	16.7135	16.4618	16.734	16.8396	16.7079	16.8872	0	16.7455	16.9247	16.9214	17.8101	16.7451	16.9717	16.8822	16.8984	17.1402	0	0	0	16.5956	16.5969	16.9363	17.2602	16.5616	0	17.0379	16.4678	16.7991	17.0293	16.6155	17.0897	16.7689	16.8689	17.0493	0
sp|Q9Y262|EIF3L_HUMAN	EIF3L	17.8257	0	17.8449	17.8707	17.9397	18.2618	17.1489	18.0477	17.7869	17.8251	17.6482	17.6836	17.994	17.4117	17.9399	17.7617	17.9621	17.9332	17.6712	18.0527	17.7593	17.6275	17.7168	17.5162	17.8963	17.9219	17.8173	17.8238	18.066	17.6945	0	0	17.707	17.6042	17.3393	17.8201	17.5485	17.0897	18.0699	17.9701	17.8459	17.8532	18.3455	18.0347	17.8784	18.2273	17.8794	17.9532
sp|Q7L2H7|EIF3M_HUMAN	EIF3M	16.8013	0	0	0	16.9921	0	0	0	0	16.801	16.454	16.7789	0	0	16.4794	16.9272	16.9822	16.5699	0	16.8376	0	16.5265	16.6982	0	16.4495	16.5899	17.265	17.1507	17.1872	17.0593	0	0	17.0342	0	0	17.1486	17.6599	0	17.2765	17.4087	0	17.177	17.3988	17.0119	16.9913	17.4422	16.7437	0
sp|P60842|IF4A1_HUMAN	EIF4A1	20.2097	18.9941	19.6818	18.3431	20.4644	20.4324	18.3626	20.0127	19.4494	20.2227	19.8749	19.8871	19.357	19.5225	19.6803	20.1186	19.8203	19.0967	18.6058	18.1037	17.7882	18.7559	19.3428	19.8661	19.5746	19.2637	20.2231	20.0061	20.0955	20.2054	20.3074	19.9628	19.9552	19.7848	18.9856	19.4958	20.5796	19.4086	20.1456	20.4468	19.0113	20.0955	20.4641	19.7005	20.1361	20.1229	19.4794	19.09
sp|Q14240-2|IF4A2_HUMAN	EIF4A2	20.4082	19.0922	19.5749	18.1451	20.43	20.3264	18.1788	19.9545	19.3577	20.2088	19.9139	19.837	19.4846	19.4417	19.8422	20.1909	19.8253	19.0394	18.532	17.9858	17.8064	18.5644	19.266	19.663	19.651	19.2674	20.4102	20.2195	20.445	20.2188	19.9042	19.4695	20.1731	19.9325	18.8789	19.5408	20.7516	19.4556	19.9132	20.8692	18.8791	20.2612	20.7723	19.6827	20.1383	20.2059	19.3079	18.6596
sp|P38919|IF4A3_HUMAN	EIF4A3	19.5253	18.1618	18.9775	18.2111	20.0366	20.1458	18.5412	19.9416	19.4963	20.0526	19.8238	19.9194	18.7034	18.8368	18.9701	19.3825	19.8027	18.4051	18.151	17.6868	17.2204	18.2327	18.5891	0	18.9185	18.5143	19.2269	19.3757	19.3068	19.3066	19.4362	19.6053	19.2653	19.1283	18.4411	18.8713	19.7478	18.1038	19.1482	19.7588	18.4455	19.3197	19.7171	19.139	19.2352	19.4363	18.8405	18.2844
sp|P23588|IF4B_HUMAN	EIF4B	17.9688	0	18.1077	17.9902	17.1996	17.7023	17.899	17.8149	18.0443	18.0299	18.4483	17.9273	18.3332	18.6102	18.1626	18.6496	18.4952	18.3406	18.5273	17.8279	18.4333	18.6086	18.7486	18.2886	18.4957	18.4691	18.102	17.3826	17.8447	17.5133	0	0	18.2795	18.4141	18.5492	18.7552	17.8858	17.6704	17.8689	17.7284	18.5073	18.3254	17.7534	18.4827	18.159	18.0118	17.4022	18.1956
sp|P06730-2|IF4E_HUMAN	EIF4E	17.2454	17.9837	17.2469	16.9127	17.2345	0	0	17.3984	17.3961	17.2728	17.5364	17.3568	16.7522	17.7991	17.7002	17.2654	17.6207	17.2748	17.1406	17.0408	0	17.2564	17.2182	16.8983	17.4488	17.1726	17.0465	17.2061	17.7669	17.4858	0	0	17.636	17.6511	17.3712	17.3072	17.7617	0	17.1089	17.686	17.3138	17.6774	17.5321	17.535	17.4618	17.3734	16.7577	16.776
sp|Q04637-3|IF4G1_HUMAN	EIF4G1	18.3828	0	18.0693	0	18.0774	17.868	18.2992	18.151	17.7989	18.474	18.1654	18.0077	18.2233	18.2142	17.7388	18.2331	17.9499	17.6693	18.3337	0	0	19.9471	18.1263	18.1723	18.1277	18.2281	18.7805	18.2232	18.2651	18.4805	0	0	18.1812	18.2233	17.9269	18.1555	18.3988	0	18.3521	18.6512	18.6496	18.2822	18.5852	18.2648	18.4888	18.3936	17.714	17.8515
sp|P78344|IF4G2_HUMAN	EIF4G2	17.9601	0	17.6754	0	17.8346	17.7549	0	17.3689	0	17.6761	17.536	17.3979	17.5181	17.9064	17.6255	17.8102	17.5872	0	0	16.6339	0	0	17.3114	17.1524	17.3051	17.4572	18.2319	18.1431	18.1421	18.4292	18.8079	0	17.9941	17.6864	17.074	17.7764	18.1466	16.8266	18.2705	18.4919	17.0412	18.0606	18.3835	17.7477	18.2029	17.8399	17.7005	17.2411
sp|O43432-3|IF4G3_HUMAN	EIF4G3	17.1086	0	16.7435	0	16.8059	0	0	0	0	16.9432	16.5148	16.4961	0	16.3963	16.4712	16.6041	0	16.2458	0	0	0	0	16.5625	16.7784	16.3974	0	17.3335	16.9574	17.0816	17.3727	0	0	16.9261	16.8703	0	16.8211	17.2269	0	16.702	17.462	0	16.9666	17.0942	16.9515	17.1824	17.0079	0	0
sp|Q15056-2|IF4H_HUMAN	EIF4H	19.5756	18.599	19.0889	18.4475	19.268	19.3294	18.0975	18.6688	18.4761	18.8973	18.9641	19.048	18.9766	19.0432	19.0967	19.1758	18.8652	18.5576	18.9067	18.3653	18.479	18.9162	19.3151	18.6744	18.6404	18.5129	18.6825	18.6549	19.3117	19.3611	20.7578	19.0332	19.3719	19.068	18.4967	19.2121	19.4004	18.4747	19.045	19.6986	18.6555	19.2868	19.4402	18.9237	19.2355	19.2245	18.2708	18.7534
sp|P55010|IF5_HUMAN	EIF5	18.7354	18.006	18.242	0	17.5713	19.5671	0	17.6374	17.46	18.1517	17.9055	17.8362	18.112	18.0222	18.2142	18.6646	17.8468	17.4033	17.8695	18.2974	17.8572	17.9224	18.5099	0	18.1087	18.5428	18.5234	18.7347	18.6513	19.0474	0	19.3427	18.3001	18.3505	17.7906	18.6926	18.2342	17.6641	18.7359	19.0958	18.5068	18.9768	19.0889	18.2541	18.9604	18.9451	18.319	18.252
sp|P63241-2|IF5A1_HUMAN	EIF5A	19.0022	18.404	18.4573	18.5027	18.0831	18.2413	19.5967	19.1211	18.8313	18.567	18.3534	18.0622	18.8678	17.7771	19.1062	19.4846	19.3994	18.964	18.9186	19.1473	18.7954	19.3071	19.5805	18.1732	19.0102	18.8409	18.8853	19.2983	19.4199	19.4429	20.9239	18.258	19.3916	19.1659	18.6519	19.02	19.5627	19.5763	18.2658	19.5354	19.0246	19.4033	19.2471	18.4224	19.1998	18.5304	19.0346	18.5648
sp|Q9GZV4|IF5A2_HUMAN	EIF5A2	19.1323	18.2058	18.7682	0	18.0188	17.432	17.115	18.4513	17.6668	18.6276	18.0573	17.9838	18.6857	16.6796	19.4471	19.6993	19.8022	19.0675	19.0416	19.4205	19.0395	19.6403	19.8712	0	19.196	18.8044	18.834	19.1949	19.2082	19.5841	18.6226	0	19.3485	18.9752	17.665	18.9892	19.2359	19.1883	17.9201	19.8623	19.2145	19.4757	19.6356	18.3812	19.5668	18.0886	19.4312	18.9034
sp|O60841|IF2P_HUMAN	EIF5B	18.4403	0	0	0	18.5598	18.5433	20.386	18.2396	18.7168	18.4622	0	17.5237	0	18.1038	0	18.5406	18.0955	0	0	17.7676	18.8269	18.4323	18.1078	0	19.0718	0	17.9827	17.5158	18.1083	18.1334	0	0	18.3173	18.8495	18.7136	18.4277	18.4955	0	16.8285	18.2009	18.0311	18.5415	18.8952	18.5613	18.4924	18.5893	0	0
sp|P56537|IF6_HUMAN	EIF6	16.5029	0	16.771	17.1141	17.5833	17.9325	17.2526	17.2696	17.2018	17.2877	17.383	17.1662	17.125	17.7397	17.3733	17.0621	17.6843	17.4038	17.5613	17.192	17.1968	17.4657	17.3045	17.4911	17.433	16.8658	16.6794	16.4374	16.9662	16.7599	0	0	17.0643	16.9555	17.2234	16.9671	16.9203	16.8572	17.0846	16.7523	17.2246	16.6957	16.6692	16.962	16.7198	16.7989	0	16.8075
sp|Q15717-2|ELAV1_HUMAN	ELAVL1	17.7971	0	17.4468	17.1546	19.0543	19.4342	17.2408	18.6948	18.5379	18.903	19.2107	18.9983	17.5275	17.6983	17.5639	17.716	18.7479	17.7108	17.1347	17.3809	17.1428	17.2865	17.3853	18.0573	17.7581	17.3695	17.8581	17.066	17.8374	17.8136	0	0	17.7594	17.8102	17.0902	17.5124	17.1644	17.0438	17.7078	18.0449	17.3672	17.9311	18.3946	17.5775	17.9025	18.255	17.267	0
sp|Q12926|ELAV2_HUMAN	ELAVL2	18.3423	0	17.8534	0	18.5312	18.6208	0	18.1743	17.3024	18.4353	18.5588	18.17	17.8268	17.8798	17.8413	17.9964	18.0211	17.6909	17.4331	0	0	17.3437	17.3764	18.4453	17.9911	17.8698	18.0195	0	17.9259	17.5235	18.9429	18.327	17.8746	18.1885	17.3348	17.4728	18.3248	17.5063	17.4421	18.1052	17.1164	18.1608	18.3176	17.655	18.2825	18.4943	0	0
sp|Q14576|ELAV3_HUMAN	ELAVL3	18.5207	18.3813	18.3563	17.6773	19.8894	19.7626	17.6961	19.549	18.7458	19.8561	19.6478	19.4711	18.2312	18.2933	18.2781	18.3639	19.1032	18.1324	17.7976	16.7286	17.2048	17.8398	17.8657	18.6948	18.3934	18.1684	18.4485	17.5668	18.2591	18.2428	19.4569	18.6139	18.1356	18.4756	17.8887	17.9645	18.7866	17.6511	18.4109	18.73	17.6	18.4525	18.7866	18.0879	18.6205	18.799	18.2066	17.1125
sp|P26378-4|ELAV4_HUMAN	ELAVL4	18.8558	18.4044	18.4988	0	19.4137	19.424	0	18.8513	18.0163	19.0851	19.0906	18.8044	18.405	18.5328	18.4516	18.5835	18.7141	18.2535	17.9595	16.7459	17.2177	17.8143	17.9176	19.0089	18.5783	18.2699	18.592	17.9822	18.4623	18.0883	19.4832	18.6324	18.3281	18.6804	17.9408	17.9593	18.9254	17.6748	18.1324	18.7996	17.6835	18.7127	18.9222	18.2534	18.7492	19.0521	0	17.1145
sp|Q92556|ELMO1_HUMAN	ELMO1	17.1595	0	17.8757	0	17.7588	0	0	16.9938	17.0536	17.1685	17.0113	17.2834	17.3904	17.772	17.451	17.791	17.5372	17.2445	17.0999	17.213	17.4067	17.6116	17.7419	17.3149	17.2495	17.5745	17.3602	17.6404	18.0062	18.3118	17.8921	0	17.4033	17.4432	0	17.6346	18.1277	0	18.7504	17.8402	17.5866	17.4444	17.639	17.458	17.6646	17.8795	17.7076	17.6246
sp|Q8N336-3|ELMD1_HUMAN	ELMOD1	18.0504	17.5705	17.8121	0	17.6885	0	0	16.7965	16.3827	17.6515	17.369	17.3416	17.8171	18.3414	18.1535	17.3277	16.5802	17.0522	17.2518	0	0	0	17.2075	17.3114	17.8628	17.7333	18.1967	18.0273	17.9205	16.9716	0	0	17.8787	17.9322	17.2339	17.8016	17.6496	0	0	17.5366	16.7724	17.867	17.9669	18.0861	18.1	17.805	17.5387	0
sp|Q15370-2|ELOB_HUMAN	ELOB	18.3056	0	17.748	17.0263	18.1022	0	0	17.7932	17.4254	17.7132	18.0785	17.8288	17.8755	18.196	18.0322	17.9364	17.7087	17.5253	17.4995	17.6706	17.4508	17.7399	18.0597	0	17.5455	17.7791	18.1667	18.3831	18.6434	18.3461	0	0	17.952	17.7236	17.2851	17.6697	18.1069	0	18.0885	18.0595	17.7997	17.9712	18.2754	18.0035	17.9387	17.9136	17.2736	17.5121
sp|Q15369|ELOC_HUMAN	ELOC	17.8261	0	17.6381	0	17.6794	0	0	18.5068	18.0898	18.2643	18.3831	18.3212	17.9691	18.477	18.2169	18.4379	18.0508	17.9456	17.9234	18.2286	18.1009	18.3276	18.6769	18.2975	18.3604	18.3355	18.6373	18.7432	18.5687	18.6781	0	0	18.0797	18.0672	17.7258	17.8771	17.9213	19.6983	19.0189	18.7141	18.3949	18.5363	18.3901	18.0604	18.4978	18.3261	17.5985	17.8221
sp|P50402|EMD_HUMAN	EMD	18.0265	0	17.4769	0	18.9695	18.2946	0	17.4364	16.8154	18.1791	17.7576	17.5873	17.2693	17.1469	17.8067	17.7961	17.3755	16.6533	0	0	0	0	17.0448	0	17.3104	17.2493	18.3671	17.9588	18.0806	18.0551	0	18.4905	17.5034	17.2066	0	17.2652	18.021	0	17.6114	18.0189	0	17.6318	17.8816	17.3649	17.8875	17.6882	16.991	16.5309
sp|O95834-2|EMAL2_HUMAN	EML2	16.5838	17.998	16.8859	17.8988	16.6353	0	17.4045	16.8508	17.2675	16.5169	17.2253	16.9102	17.2104	17.5041	17.438	17.375	17.13	17.2097	17.475	17.2359	16.8725	17.2648	17.0225	17.5445	17.256	17.2026	16.7191	0	16.8468	17.0634	0	0	17.436	17.6287	17.588	17.435	16.4093	17.1061	17.0446	16.6009	17.4239	16.9181	17.0129	17.4411	17.1645	17.7613	17.645	17.4726
sp|Q8N8S7-2|ENAH_HUMAN	ENAH	16.3766	0	16.9628	0	17.0896	0	0	0	17.3349	16.8726	17.1906	0	0	17.7044	17.1317	17.2021	17.4697	17.4501	17.3808	17.5718	17.3587	17.5552	17.3662	17.6481	17.5878	17.199	17.0812	16.4947	17.0651	0	0	0	17.3575	17.3788	17.6065	17.1098	16.7519	17.2356	17.1396	16.528	17.4088	16.5144	16.0255	16.8366	16.3274	0	0	0
sp|O94919|ENDD1_HUMAN	ENDOD1	19.0055	19.6813	19.2581	18.7439	18.6356	18.9626	17.8857	18.609	18.2653	19.0766	18.821	19.0632	19.8081	19.139	19.3496	18.8474	19.1785	18.757	18.5978	18.9833	19.2646	18.9604	19.2389	0	18.8489	18.8543	19.3625	19.0247	19.1404	19.9787	0	0	18.7898	18.9153	18.8312	19.8594	19.1184	18.9935	20.0676	19.1986	19.541	19.2868	19.4313	19.3278	19.8884	19.5471	19.5638	19.6254
sp|P06733|ENOA_HUMAN	ENO1	24.2961	24.5165	24.6865	24.8093	24.4041	23.6096	24.7234	24.918	25.2021	24.8904	24.9672	24.895	24.5105	24.6757	24.7182	24.6096	25.433	24.8093	25.0317	25.0732	24.6486	24.6918	24.7234	24.0691	24.6865	24.5869	23.7389	23.7796	24.1015	24.2021	24.0854	22.7873	24.6757	24.945	25.0275	24.5165	24.019	24.604	24.558	23.6971	24.6865	24.019	23.8858	24.7077	24.4984	24.1174	24.5638	24.5463
sp|P09104|ENOG_HUMAN	ENO2	24.7338	24.7024	24.9539	24.0691	24.5696	23.8764	23.8093	24.7543	24.5926	24.7846	24.8904	24.7695	24.7234	24.7895	24.8288	24.632	24.5926	25.0691	24.945	23.9672	24.5463	24.7077	24.6153	23.9584	24.7594	24.4041	24.0691	24.0609	24.2891	24.317	24.0526	22.8206	24.8142	25.1488	24.824	24.8764	24.5105	25.0275	24.275	24.019	24.6096	24.7492	24.239	24.8433	24.7645	24.5463	24.8623	24.5463
sp|P13929|ENOB_HUMAN	ENO3	24.1946	25.002	24.2243	24.417	24.4862	24.8288	24.391	24.5696	24.654	24.5696	24.5285	24.4105	24.5285	24.9933	24.7286	24.3239	24.5983	24.9406	24.7796	24.1095	24.0609	24.2535	24.317	24.604	24.2096	23.9584	22.9055	23.1767	23.976	24.2679	24.48	23.7182	24.6096	24.8142	24.6703	24.2891	24.5926	24.7796	24.4298	24.3645	24.0691	24.3778	24.0275	24.4614	24.3101	24.1642	24.9628	24.6595
sp|Q9UHY7|ENOPH_HUMAN	ENOPH1	18.8613	18.9831	18.8958	18.9329	18.5884	18.5675	19.0755	18.4495	18.8192	18.4244	19.039	18.543	18.9517	19.0897	19.0181	19.7201	19.6496	19.5255	19.537	19.4796	19.7003	19.8118	19.8432	19.1256	19.6567	19.0903	18.7299	19.3202	19.1969	19.2774	0	19.6616	18.9017	18.9234	19.1268	19.0667	19.0543	19.2881	19.4005	19.032	19.5259	19.4439	18.7918	18.8008	18.7321	19.3641	18.9106	18.9783
sp|Q6UWR7|ENPP6_HUMAN	ENPP6	17.6102	19.6675	19.986	19.255	17.1437	18.0329	19.2468	18.5144	19.3335	17.9533	17.7859	18.4093	19.7271	19.1823	19.276	19.37	18.9819	19.2563	18.7931	20.2666	19.8607	20.321	20.0431	19.0882	19.7774	19.4909	18.2226	18.6075	19.3597	20.3393	20.0471	0	18.117	19.055	19.2946	19.6756	19.669	19.1522	18.9102	18.1151	19.8256	18.1784	18.3388	19.6178	19.7517	18.485	19.6148	19.3661
sp|O43768-2|ENSA_HUMAN	ENSA	19.0506	0	19.5271	19.073	17.9387	0	19.0646	18.5751	18.9766	18.9379	19.0175	18.838	19.5201	20.1732	19.6609	20.003	19.3967	20.1206	19.9858	19.4061	19.978	20.2854	20.2503	20.036	20.2775	19.5075	19.1015	18.6927	18.922	0	0	0	19.6274	19.8135	19.5368	19.2599	18.1674	18.9127	19.6374	18.8818	19.8831	19.1199	18.1995	19.2328	19.0568	18.776	19.3498	19.0598
sp|P11171|41_HUMAN	EPB41	19.9829	0	19.6799	18.5545	21.1234	20.6199	0	20.4499	19.3604	20.8714	20.3719	20.3611	20.0474	0	20.3068	20.2328	19.847	19.1725	0	17.8386	0	0	18.7781	19.8578	18.8537	0	20.5276	19.9935	20.2005	20.2662	20.1267	0	21.0627	19.4769	18.6942	19.2772	20.2025	19.6094	20.1663	20.8726	0	19.9557	20.6983	19.6888	20.4685	20.4233	0	0
sp|Q9H4G0|E41L1_HUMAN	EPB41L1	21.4763	19.8496	20.4477	18.5089	20.599	20.0261	18.0416	19.8577	19.117	20.5019	19.7622	19.8368	20.526	20.2144	20.8431	20.963	19.7115	19.5795	19.1805	18.6263	18.296	19.0146	20.2363	20.1884	20.4969	20.2028	21.436	21.2191	21.2952	21.3448	20.3388	20.3275	21.1487	20.5888	19.4126	20.4758	21.0529	19.9553	20.5534	21.8058	19.6826	21.2133	21.3681	20.4902	21.0488	20.9795	20.0478	19.3895
sp|Q9H4G0-4|E41L1_HUMAN	EPB41L1	21.4694	19.8206	20.4301	18.5572	20.6188	20.0928	18.0397	20.0017	19.1384	20.5407	19.8161	19.9114	20.5113	20.1502	20.8918	20.9475	19.72	19.5815	19.2028	18.5004	18.3117	19.025	20.1987	20.2357	20.5043	20.182	21.4251	21.2317	21.2621	21.3051	20.21	20.4548	21.1454	20.6199	19.4338	20.4439	21.0322	19.9921	20.6657	21.8051	19.653	21.1564	21.3275	20.4758	20.9343	20.9835	20.0088	19.3213
sp|Q9H4G0-2|E41L1_HUMAN	EPB41L1	21.4838	19.8344	20.4493	18.4644	20.5769	20.0839	18.0396	19.9458	19.1277	20.5226	19.7927	19.9322	20.5062	20.1533	20.8621	20.9577	19.7062	19.5759	19.1679	18.4941	18.2819	18.9898	20.2302	20.2193	20.5036	20.2259	21.4688	21.2466	21.2941	21.319	20.2105	20.3535	21.1403	20.6215	19.4058	20.4646	21.0557	19.9646	20.6042	21.8062	19.6692	21.2142	21.3865	20.5229	21.0087	21.0253	20.0411	19.3632
sp|O43491-4|E41L2_HUMAN	EPB41L2	19.961	19.5873	20.376	19.6477	19.6837	19.9965	19.1229	19.6038	19.3961	19.7682	19.4055	19.4354	19.9592	19.9393	19.9526	20.482	20.22	19.84	19.5743	19.8704	19.5753	19.7398	20.1332	20.2612	20.0189	20.1471	20.5973	20.5209	20.4309	21.3324	20.644	20.5461	20.2021	20.1781	19.8476	20.2794	19.9695	20.2557	21.2654	20.6358	19.9974	20.1255	20.0022	20.2863	20.202	20.2736	20.1081	20.1019
sp|O43491|E41L2_HUMAN	EPB41L2	19.961	19.5873	20.376	19.6477	19.696	20.0357	19.1229	19.6038	19.4039	19.7682	19.4055	19.4354	19.9592	19.9393	19.9526	20.4757	20.2284	19.8465	19.5923	19.8795	19.5753	19.7566	20.1332	20.2612	20.0189	20.1309	20.5948	20.5254	20.4184	21.3079	20.644	20.5461	20.1886	20.1781	19.8422	20.2738	19.9695	20.2557	21.2654	20.6335	20.0048	20.1214	20.0148	20.2863	20.202	20.274	20.1081	20.0919
sp|O43491-3|E41L2_HUMAN	EPB41L2	19.9746	19.5874	20.3878	19.6779	19.6053	19.9965	19.1231	19.5555	19.3526	19.7259	19.3657	19.4018	19.9913	19.9481	20.0291	20.5222	20.2016	19.8077	19.486	19.8181	19.5175	19.668	20.1355	20.2622	19.999	20.1539	20.6376	20.5769	20.5092	21.4596	20.6415	20.5462	20.1407	20.1938	19.7514	20.2888	20.0065	20.2157	21.3854	20.7075	19.9841	20.1494	19.9513	20.2702	20.1974	20.2723	20.0884	20.1084
sp|Q9Y2J2|E41L3_HUMAN	EPB41L3	22.0592	20.9156	21.5967	20.0322	21.3727	21.0638	19.4716	20.9802	20.1922	21.1754	20.9155	20.6161	21.7456	21.2981	21.8196	21.7569	21.0856	20.7626	20.6703	19.9346	20.1473	20.42	21.5721	21.1585	21.5504	21.2185	21.9699	22.164	22.1846	22.0441	20.6268	20.8465	21.8405	21.6067	20.33	21.3361	21.2964	21.0844	21.5972	22.5037	21.0776	22.02	22.0202	21.3277	21.8261	21.6965	20.9987	20.8194
sp|Q9Y2J2-2|E41L3_HUMAN	EPB41L3	22.0853	20.9382	21.5872	20.0256	21.3699	21.1025	19.4052	20.9914	20.2051	21.2212	20.9462	20.64	21.7207	21.3038	21.8601	21.7638	21.075	20.7609	20.6898	19.9417	20.1473	20.4075	21.5836	21.137	21.5468	21.2057	21.9388	22.1621	22.1757	22.01	20.7522	20.7174	21.8752	21.6076	20.3392	21.2799	21.281	21.0684	21.5644	22.5017	21.0537	21.9541	22.0021	21.3266	21.7771	21.6586	20.948	20.816
sp|Q9Y2J2-4|E41L3_HUMAN	EPB41L3	22.0898	20.8996	21.5935	20.0206	21.3395	21.0926	19.4496	20.9969	20.2001	21.183	20.9077	20.6128	21.7197	21.2774	21.8276	21.7553	21.0494	20.7645	20.6482	19.8245	20.0913	20.3732	21.5434	21.1837	21.536	21.2247	21.9727	22.1936	22.2101	22.0808	20.6058	20.788	21.8653	21.6019	20.3141	21.3197	21.2644	21.0816	21.5604	22.5065	21.0435	22.01	22.0456	21.3436	21.848	21.7282	20.9749	20.8097
sp|Q9HCM4-3|E41L5_HUMAN	EPB41L5	17.6232	0	17.5123	0	18.1753	18.0577	0	17.258	17.1909	17.8617	17.5552	17.4413	0	0	0	17.7384	17.9128	17.1699	0	0	0	17.0003	0	0	17.5865	17.4238	17.4578	17.4385	17.5594	17.7422	0	0	17.1372	17.157	16.7469	17.39	17.8586	0	17.5128	17.8105	0	17.1316	17.7115	17.5826	17.5566	0	17.626	0
sp|Q9UM22|EPDR1_HUMAN	EPDR1	19.8359	20.3263	20.1319	19.3806	19.2843	19.5287	19.3634	20.3815	19.7055	20.4968	20.6216	20.3811	20.3314	18.9782	19.9097	20.0317	20.043	20.0454	19.7486	18.9162	19.3713	19.7906	19.9186	20.6902	20.3936	20.2528	20.0851	19.7412	19.693	19.6174	19.7578	19.8509	19.7629	20.6365	19.9571	20.0711	20.243	19.4313	19.6727	19.3244	20.2586	20.8175	19.7945	20.6533	20.6902	20.3324	20.5737	19.6074
sp|P54764|EPHA4_HUMAN	EPHA4	18.4802	17.7084	17.9419	0	17.2768	0	0	16.8818	0	16.9126	17.3237	17.2586	17.7993	18.1455	17.807	18.0012	17.1223	17.6201	17.3638	0	16.9219	16.9761	17.533	17.9722	17.8865	17.6899	18.1205	18.7968	18.4559	17.8802	0	18.7047	18.5129	18.2305	17.5178	17.7355	17.9957	17.9695	17.5206	18.3373	17.2657	18.3597	18.5611	18.1724	18.4124	18.5709	18.0214	17.0213
sp|P54756-2|EPHA5_HUMAN	EPHA5	17.8835	17.5888	17.645	0	0	0	0	0	0	0	0	0	0	17.7123	17.3584	17.4645	0	0	0	0	0	0	17.0053	0	17.4784	0	17.8532	18.6105	18.1444	0	0	0	18.3391	17.9893	0	0	17.6046	0	0	18.0708	0	18.1466	18.3285	17.9364	18.1855	18.0618	17.4869	16.9766
sp|Q9UF33|EPHA6_HUMAN	EPHA6	0	0	0	0	0	0	0	16.7136	0	0	0	0	0	0	0	0	16.503	16.3645	0	0	0	0	0	0	16.8496	0	17.2718	17.8932	17.3133	0	0	0	17.2611	0	0	0	17.0624	0	17.0917	17.3081	0	17.5083	17.3276	0	17.4198	17.226	17.0028	0
sp|P54762|EPHB1_HUMAN	EPHB1	17.1209	0	17.56	0	16.9934	0	0	16.7352	0	17.0859	16.7769	16.7372	0	16.8701	16.6373	17.0701	16.6838	16.3442	0	0	0	0	16.5115	0	16.8472	0	17.1061	17.6275	17.2985	17.1607	0	0	17.0635	0	0	0	17.1608	0	16.9391	17.3158	0	17.455	17.3867	0	17.4524	17.4269	17.1856	0
sp|P29323-2|EPHB2_HUMAN	EPHB2	17.0117	0	17.3586	0	16.8302	0	0	0	0	16.6315	0	0	16.9355	16.7919	16.5089	17.0167	16.6355	16.4083	16.5799	17.98	17.396	16.8904	16.5322	0	16.6635	0	16.8135	17.0798	17.0584	17.0476	0	0	16.8707	16.9316	0	16.4013	16.8535	0	17.1556	17.1325	16.8673	17.3721	17.2409	17.2326	17.2461	17.1601	17.1046	0
sp|P54753|EPHB3_HUMAN	EPHB3	16.5634	0	0	0	16.7999	0	0	16.7817	16.8103	17.1202	16.9325	16.8735	0	0	0	16.7947	16.5325	16.4695	0	0	0	0	0	0	16.7778	0	17.2213	17.8209	17.1989	16.9721	0	0	17.1883	0	0	0	17.0773	0	17.0977	17.1389	0	17.37	17.2051	0	17.2358	17.1708	16.7351	0
sp|P07099|HYEP_HUMAN	EPHX1	18.0354	18.4103	18.2291	18.6954	17.3377	0	18.1977	17.2546	17.6492	17.6589	17.6349	17.7726	17.9358	17.5713	17.912	18.067	18.4836	17.9639	17.5502	17.3367	17.6931	17.4454	17.9132	18.2389	17.8138	18.1132	17.9164	17.8979	18.0159	17.7245	0	0	17.6836	17.8371	17.5533	18.2801	17.8693	18.5554	18.0026	17.5951	17.8551	17.9644	18.3801	18.3203	18.446	17.8091	18.8842	18.3579
sp|P34913|HYES_HUMAN	EPHX2	16.5908	0	0	17.4176	16.599	18.7852	0	16.382	17.3636	16.7342	16.5616	16.774	17.0609	16.8235	17.2715	16.597	17.8938	17.3233	17.3577	17.555	17.1645	16.9995	17.096	18.1931	16.6859	17.234	16.3611	16.5073	16.1435	17.0023	0	0	17.0441	17.2228	17.2891	17.014	17.0834	18.5072	17.0307	0	17.0957	0	16.4706	17.2632	17.3687	16.9191	0	17.0154
sp|Q7L775|EPMIP_HUMAN	EPM2AIP1	17.7695	0	17.2245	0	18.4084	18.7641	0	17.8702	17.4712	17.844	17.912	17.9192	16.2539	17.232	16.6644	17.3453	17.8545	0	0	0	0	0	16.7921	0	17.12	16.8123	17.2469	16.7706	17.1634	17.604	0	0	17.117	17.1086	0	16.9184	17.4691	0	17.1709	17.4967	16.1809	17.503	17.2784	16.9925	17.3117	17.2389	17.2393	0
sp|Q9Y6I3-1|EPN1_HUMAN	EPN1	18.6698	18.0673	18.3145	17.2124	17.8219	0	17.168	18.0794	17.8025	18.0577	18.3825	18.0363	18.5558	18.7743	18.6259	18.4512	18.0016	18.4083	18.5513	17.1182	18.0886	18.2036	18.6397	18.744	18.7005	18.4066	18.4995	19.1056	19.5562	18.4505	0	0	19.2681	18.9017	18.5352	18.5131	18.6587	18.1643	18.2717	19.0938	18.364	18.7774	19.0605	18.7398	18.6352	19.1354	18.2217	17.8873
sp|O95208|EPN2_HUMAN	EPN2	16.5443	0	16.7467	0	16.3843	0	17.3236	16.643	16.7354	16.6469	16.928	16.9159	16.8743	17.0214	16.9013	16.8115	17.0683	17.1962	17.136	16.9453	17.224	17.2465	17.4428	17.6088	17.1069	17.0031	16.3405	16.7487	16.5509	16.2618	0	0	16.6259	16.7823	16.9576	16.4599	16.2449	16.7692	16.9979	16.4723	17.0355	16.559	16.2067	16.6189	16.3819	16.1721	17.2304	16.6397
sp|Q9H201-2|EPN3_HUMAN	EPN3	18.4805	0	17.903	0	17.6859	0	0	0	17.6172	18.0504	18.2988	17.9572	18.5331	17.5217	18.591	18.5017	18.2332	18.2691	18.1595	17.5924	18.1304	18.1898	18.5414	0	18.6595	18.4351	18.2197	18.8809	18.787	18.244	0	0	18.7362	18.555	0	17.8704	18.8731	17.9128	17.8507	18.4542	18.4701	18.7083	18.2519	18.1741	18.1626	18.3776	18.3922	17.4357
sp|P58107|EPIPL_HUMAN	EPPK1	19.8929	19.4403	19.5611	19.3646	18.4113	18.8006	18.7191	18.9941	19.1175	19.6656	18.7109	18.7917	20.4123	18.9401	20.5079	20.4742	20.367	19.126	19.0454	20.0348	19.3215	19.6748	20.1688	20.1595	19.7151	19.966	21.1568	20.3774	20.603	21.3528	20.4976	0	19.6633	19.8865	19.0798	20.4906	19.88	19.6648	20.6174	20.7682	19.9575	20.4612	20.3749	19.5839	20.4281	19.9158	19.8416	19.669
sp|P07814|SYEP_HUMAN	EPRS	18.5524	18.2634	18.4505	17.6145	18.1111	18.7815	18.5616	18.2032	17.8019	18.495	18.2106	18.2144	18.7001	18.1895	18.5051	18.6125	18.0571	18.2026	17.8114	17.839	17.8783	17.9731	18.1385	18.8221	18.3217	18.2636	18.8612	17.8677	18.4647	18.4269	19.396	18.6065	18.2559	18.1378	17.9259	18.3337	18.3558	18.0435	18.2175	18.7642	18.2236	18.3663	18.5296	18.3996	18.7586	18.4962	18.2669	18.1272
sp|P42566|EPS15_HUMAN	EPS15	17.8725	0	0	0	16.699	17.7095	0	17.0696	0	17.1698	17.28	17.3478	16.8916	17.2353	17.077	17.147	17.3341	16.8878	17.0631	0	17.195	17.2879	17.2557	0	17.0218	17.0241	16.9858	17.0594	16.9933	17.5524	0	0	16.5658	0	0	17.3284	16.4238	0	17.9537	17.1114	17.23	17.1214	17.0661	17.3767	17.3474	17.1841	17.3928	17.3889
sp|Q9UBC2-2|EP15R_HUMAN	EPS15L1	18.3962	0	18.2795	17.5179	18.4891	18.7615	17.6094	18.3573	18.1514	18.6681	18.7747	18.5789	18.3103	18.6983	18.4668	18.5795	18.3656	18.5824	18.2947	17.8878	18.0637	18.2609	18.4838	18.683	18.593	18.3889	18.6538	18.6985	18.6092	18.3263	0	18.7364	18.5201	18.2151	18.0195	18.661	18.1626	17.6613	18.6132	18.6149	18.0448	18.6381	18.6531	18.3579	18.8665	18.5841	18.2045	18.0466
sp|P04626-2|ERBB2_HUMAN	ERBB2	22.7936	23.1739	23.4676	0	22.0834	24.0275	0	22.8395	23.4425	22.6867	22.9677	22.9896	0	0	22.8424	0	0	23.5165	0	0	0	0	0	0	23.1575	0	23.3239	23.5045	22.8932	22.9589	0	0	0	23.5165	22.8816	23.1271	22.1753	0	22.6501	22.4463	23.9134	23.1068	23.0986	23.1726	23.3511	23.4551	23.2821	0
sp|Q15303-2|ERBB4_HUMAN	ERBB4	22.7245	23.1051	23.391	0	22.0208	23.9584	0	22.7684	23.3778	22.6176	22.897	22.9202	0	0	22.7714	0	0	23.4425	0	0	0	0	0	0	23.0895	0	23.2511	23.4298	22.8246	22.8893	0	0	0	23.4551	22.8136	23.0572	22.1052	0	22.5807	22.3804	23.848	23.0372	23.03	23.1031	23.2821	23.391	23.2098	0
sp|Q8IUD2-2|RB6I2_HUMAN	ERC1	19.0196	19.3048	19.4152	19.4547	19.3441	20.2176	18.7886	19.8718	19.8137	19.5494	19.9992	19.773	19.1816	19.1495	18.8043	18.6078	19.6714	19.2927	18.6965	18.8806	18.8326	18.5369	18.9035	18.9278	18.6842	19.1807	18.4977	18.7419	18.3784	18.09	0	0	18.0199	18.21	18.6346	19.3064	18.3066	18.7477	18.1159	17.9627	18.8103	18.7894	18.2285	19.1412	18.813	19.0183	19.1583	19.4071
sp|Q8IUD2-4|RB6I2_HUMAN	ERC1	19.0142	19.2994	19.4245	19.4694	19.3386	20.2762	18.7831	19.8498	19.8083	19.5609	19.9938	19.7847	19.1762	19.1441	18.7989	18.6024	19.666	19.2872	18.6913	18.8835	18.8272	18.5279	18.8981	18.8984	18.6788	19.1753	18.4923	18.7364	18.3729	18.0845	0	0	18.0145	18.2046	18.6292	19.3178	18.3012	18.7423	18.0663	17.9573	18.8049	18.784	18.2231	19.1348	18.8076	19.0129	19.1529	19.4032
sp|Q8IUD2|RB6I2_HUMAN	ERC1	19.0216	19.3049	19.4034	19.4217	19.3941	20.1257	18.74	19.8449	19.7847	19.5284	19.9705	19.7497	19.1835	19.1804	18.8129	18.6079	19.6432	19.3158	18.6964	18.8793	18.8189	18.5359	18.9362	18.9278	18.7068	19.1819	18.4977	18.7419	18.3784	18.0899	0	0	18.0199	18.2607	18.6384	19.2921	18.3066	18.7478	18.1159	17.9628	18.8258	18.7653	18.2285	19.1176	18.772	18.9222	19.1582	19.3964
sp|O15083|ERC2_HUMAN	ERC2	19.2506	19.351	19.7783	19.0735	18.1918	20.2373	18.3827	18.711	18.6715	18.4033	19.0904	18.9844	18.5103	19.1206	18.6733	18.611	18.2582	19.53	18.8162	17.8463	18.5792	18.3221	18.7747	19.1883	18.9243	19.1456	18.5515	19.0575	18.5585	18.2611	0	19.8063	18.329	18.5102	18.8268	19.2557	18.1369	18.8309	17.8524	17.9146	18.5783	19.0547	18.6299	19.4603	18.919	19.2767	19.4542	19.2771
sp|O94905|ERLN2_HUMAN	ERLIN2	17.5921	17.379	17.6579	0	18.0728	18.8846	0	17.7972	17.8076	18.774	18.5114	18.3587	17.8497	17.5892	17.9622	17.4788	18.1581	0	0	17.2073	0	0	17.5217	17.975	17.2883	17.948	18.1016	17.7991	17.8112	18.6804	0	18.677	17.2499	17.1461	0	18.7012	18.2664	17.2227	18.4415	17.6213	17.5044	17.6244	18.2341	18.2956	18.3696	18.2691	17.9467	17.6723
sp|Q8TAM6|ERMIN_HUMAN	ERMN	18.3497	19.2879	19.3967	19.6152	17.3661	18.5093	19.3104	17.948	18.635	17.6219	17.7974	18.1895	19.5748	19.6725	19.3642	19.4672	19.4563	19.7241	20.0643	20.1971	20.5682	20.628	20.4219	19.3593	19.1784	19.4922	18.0365	18.9582	18.5327	19.2359	17.7522	18.9214	18.4216	18.9655	19.8779	20.0307	17.5694	18.4937	19.9481	18.5912	19.9104	18.9787	17.5519	19.4213	18.875	18.523	18.8526	19.7985
sp|Q96HE7|ERO1A_HUMAN	ERO1A	18.2155	17.3448	18.2187	17.8606	17.5571	0	17.7993	18.2292	18.3668	18.2128	18.6159	18.4292	18.1686	18.4366	18.0679	18.4692	18.2023	18.4698	18.3041	17.8374	18.3449	18.2247	18.263	18.594	18.5944	18.5314	18.0714	18.5746	18.2373	17.3756	0	0	18.1496	18.3757	18.3588	18.2838	17.9296	17.3967	0	17.7366	17.9049	18.4074	18.3111	18.3272	18.2174	18.568	18.6545	17.9527
sp|P30040|ERP29_HUMAN	ERP29	17.9974	18.0268	18.3901	18.6535	17.7126	18.3435	18.2111	18.7384	18.3914	18.7289	18.9599	18.4973	18.0679	19.1585	18.5906	18.8496	18.8827	19.01	18.8056	18.2606	18.5551	19.0111	18.7432	18.6375	19.1273	18.1869	17.9868	18.0502	18.15	17.3098	0	19.2056	18.4946	18.8301	18.5953	18.6257	17.1624	18.311	18.5053	17.8396	18.6116	18.6347	17.859	18.1798	18.2421	18.0928	18.1497	18.0225
sp|P10768|ESTD_HUMAN	ESD	19.497	19.7128	19.9741	19.8295	19.4196	19.1473	20.2511	20.0276	20.0993	19.8075	20.1429	19.7202	20.0423	20.2528	20.0258	20.3557	20.7235	20.4059	20.5008	20.7285	20.3374	20.4981	20.4545	19.827	19.9324	20.3715	19.54	19.4223	19.6007	19.9482	19.2211	21.385	19.8312	20.1904	20.5064	20.0348	19.6606	20.0303	20.0803	19.1186	20.2815	19.895	19.2438	19.9283	19.8057	19.6324	20.124	20.1304
sp|Q9BSJ8-2|ESYT1_HUMAN	ESYT1	18.7055	17.8352	18.215	16.4636	17.4764	18.0431	17.0769	17.3346	17.1648	17.3533	17.2169	17.2133	17.1796	17.5515	17.5159	18.2833	17.9243	17.1619	17.0262	17.0026	0	16.8596	17.3023	17.9012	17.5606	17.134	18.3997	18.7103	18.7491	19.0392	19.3175	18.9721	18.4446	18.2149	17.4005	17.8483	19.2199	18.2044	18.299	19.1305	17.3273	18.9456	18.8736	18.1207	18.7382	18.707	18.2554	17.4237
sp|A0FGR8-2|ESYT2_HUMAN	ESYT2	18.3307	18.1701	17.8731	0	17.2724	18.3791	0	17.5249	17.3099	17.6553	17.6617	17.5345	17.4821	17.8761	17.5955	18.1375	17.6816	17.408	17.4029	17.4403	0	17.2596	17.3287	18.8759	17.7972	17.613	18.2459	18.6519	18.6818	18.3249	20.4436	0	18.1793	18.1803	17.4841	17.6142	18.6295	18.6979	18.3204	18.8179	17.4137	18.6723	18.8802	17.9434	18.5013	18.7622	18.1651	0
sp|A0FGR8-6|ESYT2_HUMAN	ESYT2	18.3456	18.1866	17.89	0	17.3674	18.3959	0	17.5379	17.3268	17.6722	17.6786	17.5514	17.5116	17.8992	17.597	18.118	17.6325	17.4247	17.4198	17.4579	0	17.2765	17.3456	18.8927	17.814	17.6299	18.346	18.7019	18.6699	18.3439	20.4677	0	18.1667	18.1896	17.5037	17.6311	18.577	18.717	18.3384	18.8007	17.4305	18.7316	18.9275	17.9602	18.5561	18.8121	18.1818	0
sp|P62495-2|ERF1_HUMAN	ETF1	17.0555	0	0	0	16.9767	18.2405	19.014	17.2072	16.9868	16.9082	17.0478	16.8083	16.6476	16.7987	0	17.0677	16.82	0	0	0	0	0	16.753	0	16.3483	16.9094	17.3029	17.4495	16.9207	17.0606	0	0	16.9896	17.073	0	16.9357	17.1426	0	17.3491	17.2125	0	17.1655	17.4178	17.037	17.0751	17.4686	17.1204	0
sp|P13804|ETFA_HUMAN	ETFA	19.2212	18.5831	19.0788	18.3858	19.7652	18.997	18.322	19.5719	19.3128	19.666	19.6229	19.3634	19.1043	19.4347	19.2998	19.4212	19.5881	19.2165	18.7363	18.1609	18.4632	18.9646	19.3665	18.6878	19.4753	18.8434	19.6822	19.3596	19.4912	18.6183	20.2622	19.4158	19.3911	19.1883	18.8915	19.2794	19.1349	18.4993	19.0091	19.6353	18.5779	19.5767	19.3363	19.1577	19.1851	19.1252	18.6357	18.3865
sp|P38117|ETFB_HUMAN	ETFB	19.0722	19.1618	19.3641	18.8318	19.0281	19.3099	18.8014	19.5929	19.4374	19.6364	19.7645	19.6043	19.3848	19.2278	19.3739	19.5627	19.8855	19.6858	19.4453	18.791	19.0352	19.4531	19.6875	19.9124	20.0485	19.3559	19.6272	19.4226	18.993	18.5712	20.3003	18.755	19.2916	19.6062	19.2617	19.4775	18.6437	19.1258	19.3347	19.3002	19.2007	19.3991	19.1891	19.2154	19.0948	18.9642	19.0802	18.8838
sp|O95571|ETHE1_HUMAN	ETHE1	0	0	17.261	0	17.1907	0	17.0397	17.528	16.9181	17.1232	17.3902	17.1949	17.0954	17.833	17.4901	17.5155	17.483	17.6889	17.5013	16.8646	17.0371	17.2958	17.2278	17.7469	17.4295	16.8727	0	0	17.2687	0	0	0	16.9935	17.3462	17.1977	16.8605	16.4855	0	17.5006	16.8162	17.0013	17.0455	16.5681	17.1684	16.8409	17.1494	0	0
sp|Q96CN4-2|EVI5L_HUMAN	EVI5L	17.1349	0	16.8401	0	16.309	0	0	0	0	16.5051	0	16.3441	16.4231	0	16.7152	16.8898	0	0	0	0	0	0	16.6592	0	16.4096	16.658	16.8318	16.428	16.7647	17.3304	0	0	16.339	0	0	16.8382	16.6857	0	16.6095	16.6269	0	16.6734	16.5666	0	16.8183	0	0	0
sp|Q9UI08-2|EVL_HUMAN	EVL	17.2048	0	17.1275	0	15.9703	0	0	16.6149	0	16.5494	16.9217	16.8678	16.8137	17.1106	16.628	16.9745	16.9849	17.2429	17.0827	16.928	17.0135	17.1684	17.1074	17.7671	17.16	16.9487	16.7814	17.0743	16.9979	16.7572	0	0	16.8198	16.932	16.7021	17.0573	16.9657	0	16.7376	16.7617	16.8725	17.1961	16.7504	0	16.8655	16.8786	16.8561	0
sp|Q01844-3|EWS_HUMAN	EWSR1	17.9535	18.0857	18.3549	18.4636	18.9618	18.3023	18.2471	19.4334	19.3967	19.4818	19.7182	19.5237	18.3499	18.6987	18.3846	18.6586	19.7965	18.9802	18.8571	18.4646	18.7014	18.8655	18.5234	0	18.7446	18.3155	17.3896	17.1159	17.68	18.033	0	0	18.2695	18.7055	18.7315	18.4847	17.0381	18.469	18.5005	17.6872	18.7426	18.0694	17.6969	18.2526	18.0623	18.1194	18.0383	18.3534
sp|Q9NV70-2|EXOC1_HUMAN	EXOC1	17.4584	0	17.0224	0	17.2249	0	0	0	0	16.8578	16.9287	0	16.572	16.9644	17.2214	17.3408	16.8754	17.0533	17.6152	0	0	0	16.7215	0	0	17.2757	17.3415	17.5357	17.5294	17.2607	0	17.4673	17.2453	17.227	0	16.9846	17.8113	17.1761	17.5361	17.7561	16.5775	17.3097	17.429	17.0771	17.4536	17.208	0	0
sp|Q96KP1|EXOC2_HUMAN	EXOC2	17.696	0	17.1186	0	17.117	0	0	17.0666	0	17.2393	0	15.9863	0	0	17.5591	17.7821	17.3743	0	16.4011	0	0	16.2055	17.4124	17.9179	16.6704	0	17.778	17.9188	17.8179	17.5299	0	0	17.3318	18.23	0	17.1096	17.2029	0	17.7648	17.9333	0	17.8702	17.5731	17.061	17.7189	17.5629	17.4622	0
sp|O60645-2|EXOC3_HUMAN	EXOC3	16.981	0	16.658	0	16.4966	16.8421	0	16.3157	15.5862	16.2731	0	0	0	16.2285	16.5764	16.7818	16.3234	0	0	0	0	0	16.2221	0	0	0	16.8819	16.9756	16.9721	17.0059	0	0	16.744	16.0412	0	16.6368	17.1127	0	16.323	17.1857	0	17.1301	16.9004	16.1386	16.7977	16.8307	0	0
sp|Q96A65|EXOC4_HUMAN	EXOC4	17.9834	0	17.4492	0	17.4935	17.497	0	17.2179	16.4941	17.4655	17.2754	17.1272	17.2749	17.2486	17.3913	17.8073	17.2642	16.9772	16.865	16.2377	16.5876	16.5539	17.2434	17.9301	17.1691	17.3399	18.0093	18.1254	17.9762	17.7978	0	18.3705	17.5753	17.271	16.696	17.4538	17.5543	17.3313	17.7303	18.0107	16.927	17.7752	17.6253	17.436	17.7969	17.6644	17.3534	17.1987
sp|O00471|EXOC5_HUMAN	EXOC5	17.0952	0	16.6091	0	16.5021	0	0	16.1671	0	16.0843	0	0	16.7818	0	16.6415	16.8553	16.4527	0	0	0	0	0	16.3957	16.6915	16.581	16.2402	16.8415	17.1957	16.8657	16.9708	0	0	16.8698	16.4894	0	16.9114	16.2848	0	17.053	16.7988	0	16.9237	16.9279	16.6119	16.9474	16.8179	0	0
sp|Q9Y2D4|EXC6B_HUMAN	EXOC6B	17.1547	0	0	0	17.4715	0	0	17.2172	0	16.9945	0	17.0228	0	0	17.243	17.1242	17.1273	0	0	17.7587	17.8931	17.6066	17.4149	0	0	0	17.3267	17.8265	17.481	17.8644	0	0	17.139	17.2588	0	0	17.1402	0	17.5292	17.5692	0	17.3468	17.5532	0	17.1562	0	0	0
sp|Q9UPT5-1|EXOC7_HUMAN	EXOC7	17.6053	0	17.0167	0	17.3007	17.4323	0	0	0	17.2238	17.4205	17.2901	16.5725	17.2963	17.0656	17.5382	17.0249	0	0	0	0	0	16.7514	0	16.9073	16.8984	17.7552	17.7556	17.5032	17.6834	0	19.246	17.3172	16.8751	0	0	17.1886	0	17.4651	17.7224	0	17.6912	17.5797	17.3037	17.6285	17.5062	17.3305	0
sp|Q8IYI6|EXOC8_HUMAN	EXOC8	17.5602	0	16.7256	0	17.6322	17.4657	0	0	0	17.1317	0	0	17.5449	17.5143	17.3387	17.467	16.9792	0	0	0	0	0	17.1499	0	17.1007	16.7328	17.4792	17.8228	17.7981	17.5559	0	0	17.5388	17.4746	0	17.1157	17.3261	0	17.5588	17.6804	17.1496	17.2552	17.3268	0	17.2498	17.0854	0	0
sp|P15311|EZRI_HUMAN	EZR	20.7771	20.7753	20.9618	21.5439	19.7574	20.3439	20.852	20.5823	21.3162	20.3091	20.2818	20.1812	20.6904	20.6587	20.7567	21.4566	21.5996	21.3498	21.3378	23.1539	21.4301	21.4363	21.2997	20.4651	21.3717	21.3955	20.7274	21.2111	21.0654	21.216	21.2614	21.0446	20.9909	21.4469	21.4043	21.2533	21.2462	21.8488	21.1566	20.5215	21.5603	21.1706	21.0689	21.5826	20.8087	21.035	21.6203	21.3256
sp|P00488|F13A_HUMAN	F13A1	17.3076	16.8785	17.3648	17.1711	17.176	0	0	17.2627	17.2505	17.828	17.6917	17.4387	17.8654	17.6276	17.4887	17.4425	17.2956	16.7045	17.2692	17.5812	17.2816	17.5031	17.3189	18.261	17.4737	17.4294	16.8305	17.0409	16.8256	17.5143	0	0	17.822	17.9029	17.6926	17.676	17.7372	17.7679	0	17.218	17.2921	17.5305	16.9141	17.5412	17.2999	17.5496	0	17.7174
sp|P05413|FABPH_HUMAN	FABP3	19.3498	19.2266	19.3686	20.1189	17.884	17.9473	20.1278	18.5121	19.1173	18.2656	19.1337	18.469	19.7524	19.9858	19.6783	20.1867	20.1786	20.3696	20.1342	19.7449	20.3134	20.0128	20.2256	20.602	20.5322	19.3879	19.1391	19.2829	19.288	18.5189	0	19.3322	19.7954	20.0158	19.6572	18.948	19.2526	19.128	20.2854	18.8463	19.9786	19.3191	18.5101	18.9477	19.2006	18.5327	19.1474	18.7431
sp|Q01469|FABP5_HUMAN	FABP5	0	0	18.367	18.3709	18.8714	0	18.5017	19.1113	19.6342	18.3339	18.7781	18.9337	0	18.0375	18.2877	17.1728	18.6381	18.5747	17.6597	18.7565	18.0029	18.1979	18.0503	19.8949	17.7801	18.5124	17.7869	17.6742	0	17.4276	0	0	18.5553	18.4264	19.2611	17.5212	18.3815	19.4855	18.42	17.2551	17.8827	0	0	17.9522	0	18.6359	19.2477	18.2691
sp|O15540|FABP7_HUMAN	FABP7	19.2061	19.2804	19.4478	19.3077	21.1188	20.8928	19.3301	21.2595	20.1691	21.2481	21.4245	20.9434	18.5569	19.1563	20.0555	19.9259	20.6418	19.9163	19.5576	19.8935	19.5973	19.8929	19.9762	20.1041	19.9781	19.1495	19.1138	19.6414	19.2822	19.5397	20.5604	19.9219	20.1757	19.7696	20.0496	19.35	19.8992	20.9306	19.9367	18.9477	19.4984	19.4325	19.3199	18.8446	19.2063	18.8252	18.8342	18.5875
sp|Q9UNN5|FAF1_HUMAN	FAF1	17.2783	0	17.0049	0	16.5672	17.9164	0	16.8178	0	16.737	17.0788	16.7289	0	17.1136	16.6114	17.0043	16.8356	0	0	0	0	0	16.4351	0	16.785	0	16.8574	17.2034	17.0032	17.2007	0	0	16.8401	16.8184	0	16.9841	16.9574	0	17.0716	17.4102	0	17.3033	16.9221	16.8111	17.0954	17.2695	0	0
sp|Q96CS3|FAF2_HUMAN	FAF2	17.3055	0	0	0	17.9509	0	0	16.7998	0	17.2814	16.9487	16.8783	0	16.9991	17.2567	17.0233	16.9373	0	0	0	0	0	16.4524	0	16.6048	0	17.4933	17.1244	17.1235	17.3489	0	0	16.9652	17.1165	0	16.9707	17.5156	0	16.8797	17.363	0	16.8901	17.0914	0	17.158	17.483	0	0
sp|P16930|FAAA_HUMAN	FAH	17.2759	17.5752	17.6	17.6635	17.4422	0	17.5144	18.0764	18.3906	17.766	17.7157	17.6512	17.3586	17.6031	17.7191	17.445	18.545	17.9407	17.8767	18.2591	17.8219	17.9149	17.7748	17.7267	17.4794	17.9313	17.4094	17.2412	17.3341	17.4754	0	0	17.7001	17.8411	17.9616	17.9514	17.748	18.6032	17.3589	16.3397	17.7589	17.4781	16.9073	17.7622	17.5352	17.255	18.1633	17.9111
sp|Q6P587|FAHD1_HUMAN	FAHD1	19.0188	19.3582	19.1619	0	18.6136	18.3658	17.897	19.0428	19.0033	18.499	18.6699	18.4859	19.1776	19.0166	19.1657	19.4239	19.1619	19.4875	19.1629	17.5817	18.4545	18.9983	18.6887	18.9185	19.3501	18.8089	18.2818	18.6049	18.8314	18.088	0	0	18.9979	19.2853	19.1291	18.7966	18.8102	19.2628	17.4142	18.28	17.9678	19.0156	18.4803	18.8325	18.9889	18.3823	19.0301	17.876
sp|Q96GK7|FAH2A_HUMAN	FAHD2A	18.2036	18.3973	18.663	18.4702	17.9055	19.4833	18.2223	17.9704	17.9683	18.4186	18.5587	18.4358	18.3351	18.6623	18.2957	18.538	19.0085	19.0628	18.3122	18.5883	18.7415	19.0543	18.8529	18.7439	18.7965	18.8332	18.1609	17.8455	17.6383	17.7052	0	0	18.1898	18.3644	18.2016	18.0655	17.6828	18.8055	18.5565	17.3844	18.5634	18.0901	17.7888	18.6424	18.3339	17.8904	18.1939	18.6584
sp|Q6P2I3|FAH2B_HUMAN	FAHD2B	18.1748	0	18.6996	18.6057	17.9227	19.4801	17.9884	18.0257	18.3605	18.3839	18.7823	18.6683	18.2399	18.221	18.1022	18.6253	19.1138	18.9975	18.1487	18.8016	18.8519	19.2391	18.9575	18.9112	18.7036	18.792	17.9945	0	0	17.8314	0	0	18.0065	18.0592	18.2123	18.2011	17.5685	18.8626	18.5245	17.4815	18.5462	17.9911	0	18.5611	18.4953	17.9517	18.8376	18.774
sp|Q9NZB2-6|F120A_HUMAN	FAM120A	16.8893	0	0	17.1856	17.4437	17.6321	0	17.0678	16.9427	17.4872	17.5932	17.3359	17.0755	16.987	17.032	17.0943	17.2432	16.9757	16.8845	17.3748	17.2954	17.2851	17.2523	17.8463	16.9852	17.1495	17.2932	16.8061	17.1001	17.1746	0	0	17.0094	16.8338	17.3368	17.3768	16.6039	0	17.026	17.3039	17.3624	17.0991	17.053	17.1495	17.8083	17.6602	0	17.7318
sp|Q8IXS8|F126B_HUMAN	FAM126B	17.3782	0	0	0	17.0839	0	0	16.9482	0	17.3258	17.1989	17.0206	16.511	17.0263	16.8559	16.6062	16.6278	0	0	0	0	0	0	0	16.721	0	17.0287	17.7092	17.4457	16.6021	0	0	17.2607	16.9097	0	16.6521	16.8474	0	0	17.5465	0	17.0884	17.5826	0	17.1072	17.4511	0	0
sp|Q86XD5-3|F131B_HUMAN	FAM131B	17.7989	0	17.5428	0	18.2845	17.8166	0	17.4955	16.628	17.5426	17.2666	17.2499	17.1891	17.2883	17.8722	17.3901	17.0808	17.0595	0	18.108	0	0	17.137	18.0829	17.1165	0	17.5448	17.7975	17.9256	18.046	0	0	17.8709	17.4189	0	17.4197	17.4933	0	17.2566	18.1949	0	18.0047	18	17.2408	18.0861	17.8626	0	0
sp|Q9Y6X4|F169A_HUMAN	FAM169A	16.3736	0	0	0	17.6099	18.6738	0	17.1616	17.2472	17.5308	17.5359	17.6398	0	17.2309	0	17.2061	17.4724	17.3069	0	0	0	17.5996	0	0	17.5577	0	16.8342	0	17.462	0	0	0	17.2518	17.0581	0	0	15.9125	0	0	17.2818	0	16.5866	17.1492	0	16.7645	17.5421	0	0
sp|Q5VUB5|F1711_HUMAN	FAM171A1	18.179	0	17.8311	0	17.1989	0	0	17.1069	17.2826	17.2481	0	0	17.6769	17.63	17.6924	18.0438	17.5147	17.4872	17.3864	17.4128	0	17.2119	17.3624	17.8214	17.6314	17.9112	18.0986	17.7707	17.6935	18.2844	0	0	17.4738	17.6319	17.5591	17.9806	17.9601	18.1204	17.8837	17.9652	17.6534	17.9039	17.968	18.069	18.269	17.6473	17.9407	17.7102
sp|A8MVW0|F1712_HUMAN	FAM171A2	18.0424	0	17.1063	0	16.8931	0	0	16.7065	0	16.8577	16.9276	16.9005	17.4181	17.4386	17.4186	17.389	16.9157	16.8503	16.6008	0	0	0	16.8315	0	17.4259	17.2515	17.6212	17.4614	17.458	17.2159	0	17.6884	17.6084	17.2775	16.902	17.0431	17.2682	17.3646	16.4238	17.4935	16.8335	17.5214	17.2658	17.3349	17.6794	17.2506	16.8674	0
sp|Q6P995|F171B_HUMAN	FAM171B	18.3332	0	17.9429	0	16.9247	17.3324	0	17.069	16.7499	16.9671	16.9623	16.7173	17.8127	17.4803	17.4372	17.6764	16.9355	17.3158	16.9738	16.9615	0	0	17.1508	18.2428	17.5662	17.6717	17.9228	17.8828	17.7553	17.8481	0	19.1995	17.6292	17.7028	17.3703	17.6741	17.5226	17.4918	17.0903	17.797	17.291	17.8977	17.9384	18.0129	18.0906	17.8661	17.8313	17.3653
sp|Q9H0Q0|FA49A_HUMAN	FAM49A	19.6614	18.4199	19.2369	18.0185	18.6177	18.6454	17.9928	18.2563	18.1476	18.4139	18.3691	18.284	18.7296	19.2143	18.9139	19.2917	18.4838	18.563	18.535	18.038	17.8056	18.3077	18.8009	19.1598	18.8793	18.7824	19.7283	19.8208	19.7852	19.4355	19.2528	20.0415	19.2476	19.0053	18.2832	19.1976	19.9822	18.4816	19.6192	19.7921	18.4157	19.6961	19.7011	19.2386	19.6251	19.7208	19.1913	18.6352
sp|Q9NUQ9|FA49B_HUMAN	FAM49B	19.6763	18.82	19.6141	18.4343	19.219	18.3674	18.2083	18.7131	18.4989	19.0412	18.7847	18.6434	19.2258	19.407	19.4746	19.4053	18.8579	19.1988	18.8921	18.6355	19.0961	19.0441	19.5284	18.8903	19.4062	19.2952	19.8537	19.8076	19.8436	19.1647	18.8325	19.636	19.447	19.2262	18.7819	19.6831	19.6955	18.8693	19.2845	19.7634	18.9589	19.7723	19.8796	19.5848	19.7722	20.0333	19.6957	19.0281
sp|Q8NCA5-2|FA98A_HUMAN	FAM98A	17.4814	0	0	0	17.6614	17.9176	0	17.6481	17.4407	17.5854	18.0916	17.9372	17.5123	17.1111	17.4147	17.4966	17.5723	17.0359	16.7252	17.2584	0	16.9026	17.2991	0	17.3827	17.3878	17.9001	17.9873	17.6971	17.9827	0	0	17.238	17.1354	0	17.4766	17.912	0	17.7825	17.814	0	17.9172	17.8891	17.3649	17.8219	17.9205	0	0
sp|Q52LJ0-2|FA98B_HUMAN	FAM98B	17.7591	0	17.5215	16.9492	18.3462	19.7872	0	18.2252	17.9824	18.4276	18.4869	18.4445	17.5113	17.5363	17.3839	17.2447	18.2451	17.0048	16.6402	0	0	16.6718	17.116	0	17.5689	17.2791	17.4446	17.3572	17.6131	17.6254	0	0	17.4496	17.4138	0	17.7017	17.4603	0	17.5037	18.1043	17.0417	17.5831	18.0766	17.6718	17.7558	18.15	17.2658	0
sp|Q9Y4F1|FARP1_HUMAN	FARP1	18.4228	0	18.2961	17.0565	17.7544	18.1312	16.7575	17.6894	17.5553	17.5886	17.5093	17.3645	17.5119	17.9391	17.4926	18.357	18.0848	17.7605	17.4412	17.7847	17.0547	17.2889	17.54	18.4371	17.9692	18.2249	18.7287	18.5735	18.42	18.7757	18.2743	19.2267	17.9608	18.0674	17.8547	18.4328	18.2333	17.917	18.1847	18.3703	17.6946	18.4598	18.6516	18.4968	18.6042	18.4674	18.5784	17.8678
sp|Q9Y285|SYFA_HUMAN	FARSA	19.4922	18.7194	18.3777	18.0555	18.3902	19.0743	18.1473	17.5504	17.6304	19.0063	18.3464	18.6602	19.1438	18.0739	19.466	19.15	17.9445	17.9475	18.507	17.6878	17.7536	18.1275	18.9763	18.8049	18.6492	19.2342	19.4247	18.5599	19.2995	18.9479	18.8853	19.5445	19.0091	18.5025	18.1894	18.6178	19.0854	18.4623	17.9972	19.5515	18.2569	19.2079	18.9848	18.6965	19.5256	18.6212	18.2663	18.3667
sp|Q9NSD9|SYFB_HUMAN	FARSB	19.8361	19.8307	19.0107	19.2299	18.9962	18.995	18.3401	18.1426	18.1443	19.4643	18.8018	19.0745	19.6333	18.8752	19.68	19.4706	18.2266	18.6046	19.0753	18.7353	18.6449	18.6235	19.4067	18.8708	19.3374	19.8612	19.7824	18.9088	19.5254	19.0148	20.0433	19.9125	19.3221	18.9199	18.8589	19.1019	19.1456	18.9258	18.7123	19.5279	19.0997	19.6572	19.6584	19.3027	20.0466	19.4317	19.1861	19.1597
sp|P49327|FAS_HUMAN	FASN	20.0181	20.0483	19.8147	18.7739	20.1629	20.3853	18.6256	19.702	18.7053	20.5668	20.0138	20.2832	20.6409	19.2586	20.2165	19.7521	19.7363	18.7671	18.4211	18.9919	18.5796	18.8903	19.6613	19.083	19.2669	20.0538	20.1322	19.6881	19.6224	20.2222	20.4948	20.2591	19.5823	19.2555	18.7521	19.9123	20.3294	19.5568	19.7617	20.0418	18.8719	19.9063	19.8094	19.3942	20.2939	19.2486	19.2307	19.3053
sp|P62861|RS30_HUMAN	FAU	19.5902	19.1964	19.4717	0	18.5099	19.8461	0	19.0786	0	0	0	0	18.7129	18.1308	19.6769	19.1199	18.5697	19.2671	19.2183	20.179	0	19.8179	18.5809	18.0726	19.4243	0	19.0937	19.2801	19.814	18.4719	18.5201	0	19.2294	17.8209	18.65	0	19.183	18.7914	18.2184	19.5077	19.4662	19.8789	19.2664	18.9586	20.4165	19.6343	18.6635	19.7315
sp|P22087|FBRL_HUMAN	FBL	17.4905	0	17.0707	0	18.6959	18.0871	19.8807	18.0952	18.0048	18.7096	18.3038	18.5326	17.4317	17.4402	16.8836	17.3772	18.2092	16.9814	17.0185	0	0	0	16.9612	0	17.3826	17.5236	17.8423	16.8431	17.4936	17.3578	0	0	17.4653	17.6578	17.8969	17.2358	17.804	0	17.3539	17.69	16.8796	17.4001	17.8224	17.3757	17.8216	17.5256	17.5096	17.1979
sp|A6NHQ2|FBLL1_HUMAN	FBLL1	17.7113	0	17.4008	0	18.4009	18.0003	0	18.097	17.8523	18.7424	18.1753	18.4498	17.3447	17.2257	17.0597	17.4142	18.3603	0	0	0	0	0	17.0528	0	17.3324	17.4856	18.0063	16.9759	17.2772	17.476	0	0	17.2749	17.4029	0	17.4639	17.2365	0	17.3706	17.8651	16.7979	17.4045	17.7273	17.4142	18.0067	17.773	0	0
sp|P23142-4|FBLN1_HUMAN	FBLN1	16.5045	0	16.6145	17.0564	0	0	0	0	0	0	0	0	17.0322	17.7026	16.7392	17.3143	17.0631	0	18.1939	19.4244	17.4739	17.6974	17.4945	0	17.5578	17.9727	17.1665	16.1805	16.8236	17.8789	0	0	17.0662	19.075	18.1414	17.8777	18.5763	18.1103	17.7727	0	17.9632	0	17.1182	17.7101	17.167	17.4638	17.3499	17.9486
sp|P35555|FBN1_HUMAN	FBN1	0	0	18.6748	0	17.9111	0	0	18.088	0	18.0919	18.371	18.3314	0	18.5859	18.3818	0	17.1968	0	17.5509	0	0	0	17.4735	19.2299	17.1937	18.3144	0	17.2075	17.3491	0	0	0	18.5787	18.0437	0	0	19.198	17.9434	0	18.4464	17.1789	0	19.008	18.2134	16.9923	0	0	0
sp|Q8N461|FXL16_HUMAN	FBXL16	17.563	0	17.5791	0	16.7472	0	0	0	0	0	0	0	17.3284	17.5311	17.7234	17.3138	16.9666	17.8228	0	0	0	0	17.2809	0	17.71	0	17.4696	17.6273	17.299	0	0	0	17.1076	17.7703	0	0	17.59	0	17.437	17.5831	0	17.2502	17.1539	17.2104	0	17.3806	17.5688	0
sp|Q96ME1-4|FXL18_HUMAN	FBXL18	16.4895	0	0	0	15.7152	0	0	0	0	0	0	0	16.2166	16.3532	16.2697	16.6914	0	0	16.5391	0	16.2866	0	0	0	15.9518	15.8833	16.4814	16.5773	16.2255	0	0	0	16.4431	15.9675	0	16.3488	16.3396	0	0	16.5316	0	16.6981	16.3183	16.0148	16.595	16.2966	16.8499	0
sp|Q9UK22|FBX2_HUMAN	FBXO2	19.4606	19.357	18.9183	18.0522	18.677	19.3327	16.7686	18.6547	18.2702	18.8885	18.9664	19.2041	19.3176	18.9306	19.3684	19.3252	19.0631	18.462	18.8539	19.2076	18.3578	18.8321	19.2743	19.2055	19.0396	19.354	19.5551	19.5674	19.7326	20.0428	19.8319	0	19.1717	18.5297	18.3839	19.6917	19.9957	19.7281	19.4425	19.6087	19.1648	19.8833	19.3563	19.1598	19.6361	19.2382	18.8438	18.5003
sp|Q8TF61|FBX41_HUMAN	FBXO41	17.8537	0	17.4856	0	16.7319	0	0	0	0	16.4673	0	0	17.4209	17.0359	17.5417	17.4335	16.0335	16.7767	0	0	0	0	16.823	0	17.3261	16.8131	17.5278	17.5306	17.1077	17.486	0	0	17.1628	16.9843	0	16.9232	17.2141	0	0	17.5372	0	17.4301	17.0385	16.7551	17.3763	17.1573	16.7512	0
sp|Q9H4M3-2|FBX44_HUMAN	FBXO44	0	0	0	0	15.2541	0	0	0	0	0	0	0	0	0	16.0067	16.6187	16.3757	16.1159	0	0	0	0	16.835	0	16.0752	15.4158	16.2923	16.1771	16.2842	16.8991	0	0	16.6841	16.3593	0	0	17.8983	0	0	16.865	0	16.893	16.2153	0	0	0	0	0
sp|Q9Y6R7|FCGBP_HUMAN	FCGBP	17.0879	18.7249	17.5739	17.6375	17.0346	0	18.0966	0	17.2066	16.8279	17.6909	16.3117	17.4519	18.743	17.3351	0	16.8768	17.4087	18.3644	17.1756	17.3487	18.458	16.6094	19.7373	17.3363	17.5693	17.172	17.9056	19.1652	17.3442	0	18.978	17.7897	18.9121	19.3495	18.6143	17.2668	18.5191	17.9956	16.3755	19.0094	19.8918	16.9685	18.7479	18.136	19.4462	18.1827	20.1769
sp|P14324-2|FPPS_HUMAN	FDPS	19.9572	19.8807	20.4337	21.2958	18.764	0	20.1664	19.2003	19.8095	18.8428	19.2389	18.6559	19.9022	19.5804	19.7217	20.7745	21.1215	20.8272	20.3811	21.1111	20.7367	20.8398	20.6383	19.838	20.4652	20.3609	19.3059	20.3934	19.7562	19.756	18.4864	18.8047	19.4704	20.0356	19.8753	20.1119	18.9335	20.5111	20.3824	18.9489	21.0207	20.2222	19.89	20.4277	19.9249	20.3761	20.6181	20.7008
sp|P22570-7|ADRO_HUMAN	FDXR	16.6296	0	17.3484	16.9216	16.9116	18.2599	0	16.9471	17.2497	17.183	17.4435	17.394	0	17.037	17.2577	16.7791	17.2735	16.93	17.0981	16.9638	16.8394	17.3221	17.4374	0	17.5722	17.3328	17.2436	0	0	17.276	0	0	16.8426	16.7841	17.2153	17.0373	15.8705	17.0258	17.5291	16.7467	16.8743	17.1789	16.0611	16.8901	16.7165	0	0	17.1777
sp|P22830-2|HEMH_HUMAN	FECH	17.8671	0	17.466	16.9932	18.1475	17.4857	16.7187	17.744	17.3936	17.9662	18.1326	17.9843	17.7427	17.0895	17.6745	17.7232	17.3385	16.9778	16.9974	17.0704	17.1834	17.4199	17.4868	0	17.5957	17.6585	17.601	17.2289	17.1291	17.9698	0	0	18.2212	17.4632	17.1312	17.779	17.3312	0	17.5659	18.2284	17.3128	17.5525	17.6203	17.4325	17.4224	17.7785	0	17.0025
sp|Q96AC1-3|FERM2_HUMAN	FERMT2	18.3453	0	18.0401	0	18.2478	18.4718	0	18.1647	17.5457	18.3229	17.9043	18.1626	17.9803	17.7881	18.0385	18.407	18.3437	17.5906	17.5693	17.4493	0	17.5277	17.8854	18.2561	17.735	17.918	18.8552	18.6492	18.6607	18.6534	0	0	18.3224	18.2584	17.741	18.1105	18.9094	18.9328	18.6611	18.7946	17.6394	18.2501	18.7379	17.8404	18.5236	18.5437	18.0293	17.6742
sp|P02671-2|FIBA_HUMAN	FGA	19.8445	20.0493	20.1499	19.5772	19.0809	19.5345	20.0712	20.535	20.1495	19.9218	19.8285	19.4331	19.053	20.6464	19.3376	19.5839	18.9015	18.9228	21.1147	18.9222	21.0784	19.8972	19.485	21.5365	20.4229	19.2545	20.1877	21.6944	20.9786	20.1396	20.5547	20.2777	20.4415	19.6915	21.6363	22.3689	19.9095	20.4795	19.75	20.1943	19.5041	21.6221	21.0229	21.3253	22.0135	20.9473	20.8973	21.0885
sp|P02675|FIBB_HUMAN	FGB	19.8305	19.6769	20.1234	20.3486	19.3482	19.2146	20.2423	20.946	20.0919	20.2591	19.6827	19.5058	19.254	20.4693	19.2667	19.3295	18.8403	19.0495	20.8645	18.8717	21.0225	19.9183	19.4093	20.9278	20.0888	19.172	19.7795	21.5684	20.4007	20.2848	19.722	20.1543	20.1633	19.2821	21.3426	21.824	20.2063	19.825	19.6098	19.6788	19.5286	21.0455	21.0482	21.1376	21.5769	20.6879	20.5747	20.9096
sp|P05230|FGF1_HUMAN	FGF1	16.5273	17.412	17.7678	18.2224	16.5361	0	18.1403	0	17.9151	16.9603	17.2827	16.9869	17.1941	17.8435	17.3728	17.7645	18.339	18.0532	17.9537	18.8038	18.7462	18.9418	18.2282	17.8531	17.4643	17.993	16.6181	16.6849	17.0603	17.7656	0	0	16.9381	17.3425	17.9105	17.9624	17.334	19.5133	18.474	16.3337	18.4842	16.8818	16.4907	17.6094	16.9611	17.08	17.6843	17.906
sp|P02679|FIBG_HUMAN	FGG	19.8524	19.6359	20.0694	20.4564	19.3953	19.2607	20.0159	20.8663	20.1782	20.4405	19.9334	19.6335	19.6914	20.6422	19.8214	19.7998	19.2669	19.3131	21.1484	19.2453	21.3146	20.2919	19.9348	21.2913	20.4999	19.5277	19.9858	21.7604	20.7307	20.315	20.463	20.5388	20.2367	19.5515	21.4351	22.001	20.7639	20.1377	19.8358	19.9154	19.904	21.1961	21.1152	21.1317	21.8114	20.529	20.6209	20.8815
sp|P07954-2|FUMH_HUMAN	FH	21.8422	21.5363	21.9938	20.8155	21.0022	20.4143	20.907	21.5237	21.1592	21.5997	21.7403	21.8575	21.7103	21.9293	22.0953	21.4784	21.262	21.7593	21.6734	20.171	20.8289	21.2666	21.5904	21.0289	21.9912	21.5631	21.3757	21.0047	21.7708	20.8913	21.4979	20.9155	21.6929	21.9642	21.499	21.6391	21.4827	20.9141	20.838	20.9232	21.0436	21.5489	21.6305	22.0213	21.8845	21.9178	21.5835	21.3733
sp|P49789|FHIT_HUMAN	FHIT	16.7984	0	16.9931	0	0	0	0	0	0	0	0	16.7502	17.0554	0	17.2225	17.396	17.383	17.6278	17.3074	17.19	17.2477	17.8422	17.7282	18.6001	17.7694	17	16.1987	0	16.6414	16.8456	0	0	17.1268	17.3347	17.5316	17.2237	16.5934	0	17.3661	16.298	17.5559	17.0813	16.1961	0	16.9292	0	17.0239	17.3346
sp|Q13642-1|FHL1_HUMAN	FHL1	19.7784	19.6287	19.9318	20.0521	19.98	0	19.7338	20.4516	20.3741	20.5927	20.7398	20.4545	19.7596	20.1167	19.8388	20.572	20.3211	19.9621	20.5487	20.54	20.2196	20.0321	20.0934	20.5015	19.7177	20.3039	19.9694	20.5279	19.7374	20.3068	0	0	20.778	20.214	20.6265	20.1464	19.4289	19.872	20.4755	19.8078	20.3326	20.4192	19.9346	19.8567	19.7264	20.2848	20.0231	19.9049
sp|O43427-2|FIBP_HUMAN	FIBP	17.744	0	16.9545	0	17.6958	0	0	16.9611	0	17.5523	17.2848	17.0403	17.0051	0	17.4644	17.4707	17.053	17.0423	16.5031	0	0	0	17.0403	0	17.4854	0	17.2862	17.8935	17.9068	17.4365	0	0	17.7005	17.2828	0	17.1446	18.1362	0	16.8261	17.8361	0	17.6607	18.2337	17.1715	17.5166	17.7355	17.3548	0
sp|Q9Y3D6|FIS1_HUMAN	FIS1	18.1081	0	18.3101	17.774	18.5633	0	17.9489	18.1838	17.8506	17.6455	0	16.8854	17.9508	17.8643	18.1202	18.6523	18.3361	18.8953	17.8844	17.5084	17.7979	18.081	18.1191	18.5799	18.58	17.5989	18.4967	18.4099	18.3509	18.6248	0	0	18.5296	18.4951	18.142	18.0131	18.9817	0	18.1061	18.2959	17.8292	18.5885	18.2523	17.9448	18.124	18.0548	18.1876	17.4883
sp|Q5T1M5|FKB15_HUMAN	FKBP15	16.6536	0	16.0146	0	16.7611	16.4671	0	16.2769	0	16.591	16.5883	16.4421	0	16.628	16.4053	16.7291	16.4213	16.3842	0	16.297	0	0	16.3439	16.8398	16.3758	0	16.8248	16.3246	16.7277	17.0302	0	0	16.4484	16.1308	0	0	16.7032	0	17.0146	16.9172	0	16.5067	16.5583	16.4164	16.7327	16.6129	0	15.9572
sp|Q5T1M5-2|FKB15_HUMAN	FKBP15	16.6795	0	16.0141	0	16.7649	16.4637	0	16.2825	0	16.5969	16.5932	16.447	0	16.6349	16.4084	16.734	16.3832	16.3891	0	16.3019	0	0	16.3473	16.8447	16.3776	0	16.8281	16.3516	16.7326	17.0302	0	0	16.4507	16.1351	0	0	16.6954	0	16.9932	16.9249	0	16.5106	16.5517	16.422	16.7398	16.6151	0	0
sp|P62942|FKB1A_HUMAN	FKBP1A	19.6468	19.8149	19.6522	19.2262	18.0112	0	19.9854	18.9542	19.4181	19.2902	19.778	19.4169	20.1124	19.6937	20.2799	20.739	19.9389	20.522	20.271	19.9678	20.8216	20.3663	20.7221	19.5235	20.6074	20.1375	19.8533	19.9847	19.2291	19.9405	0	20.2096	20.2894	20.1298	20.1254	20.1011	19.433	19.5631	20.3732	19.6147	20.2444	20.2996	18.8937	19.3532	19.7133	19.2531	19.3845	19.2025
sp|P26885|FKBP2_HUMAN	FKBP2	17.8511	18.6356	18.1334	18.2708	18.0617	0	17.6903	17.8341	17.7308	18.8635	18.0725	18.2443	18.0372	18.165	17.998	18.3934	18.1013	18.1375	18.5637	18.3122	18.3034	18.7156	18.3698	18.4088	18.2696	18.1621	17.8771	18.0573	18.2978	17.9418	0	0	17.8046	17.9762	17.563	18.3956	17.3027	18.2034	17.9331	17.9074	18.5454	18.133	18.5544	17.8488	18.1503	18.3923	18.0917	17.8427
sp|Q00688|FKBP3_HUMAN	FKBP3	18.4643	0	18.8132	18.687	18.1367	0	18.6677	18.4278	18.6438	18.5355	18.8324	18.5543	18.655	19.0932	18.7969	18.9376	18.7715	19.2753	19.0698	18.8906	19.1179	19.2892	19.2023	19.0826	19.2631	18.7227	18.2083	17.9394	18.6132	18.7015	0	0	18.9685	19.0647	19.1991	18.9329	18.4228	20.6103	18.6787	18.3858	19.2801	18.8254	18.263	18.6974	18.6052	18.5972	18.8167	18.7085
sp|Q02790|FKBP4_HUMAN	FKBP4	19.4326	18.9161	19.1476	18.6533	18.9458	19.5991	18.4962	19.5845	19.0374	19.688	19.7687	19.5226	19.1515	19.0417	19.3197	19.5403	19.7858	19.2315	18.8489	18.9045	19.2453	19.5729	19.4603	19.906	19.7325	19.1559	19.1796	20.048	20.0183	19.6966	19.8195	19.3987	19.6112	19.3371	18.7882	19.4377	19.6515	19.2759	19.3035	20.0458	19.33	19.6321	20.3175	19.3368	19.3354	19.6645	19.1292	18.8722
sp|Q13451|FKBP5_HUMAN	FKBP5	16.4711	0	16.7679	0	0	0	0	0	0	0	0	0	0	16.4278	16.4608	16.6194	16.5532	0	16.6195	0	16.8361	16.6729	16.402	17.1	16.5864	0	16.5926	17.1378	17.4012	17.4659	0	0	17.5771	17.6285	17.1827	17.0132	17.4133	0	17.569	17.8722	17.1654	17.1867	17.6079	17.088	17.3216	17.441	0	16.8756
sp|Q14318-2|FKBP8_HUMAN	FKBP8	18.963	17.899	18.5176	16.7485	19.8291	19.1091	0	18.0742	17.376	19.3205	18.7307	18.6513	18.022	18.2613	18.4716	18.8669	17.5691	17.4017	17.1578	0	0	16.832	17.8846	17.2483	18.05	18.0648	19.297	18.3861	18.824	19.2033	17.8318	19.1996	18.3419	18.2232	17.2681	18.4796	19.438	17.785	18.4809	19.26	17.0116	19.0504	18.9267	18.411	19.0354	19.2281	18.2051	17.6556
sp|Q5D862|FILA2_HUMAN	FLG2	18.2837	0	18.0698	0	0	0	0	0	17.4042	17.4913	17.4411	17.3871	17.3454	0	0	17.81	17.4797	17.3034	18.3566	18.061	17.4471	17.4146	17.0048	18.4385	17.3565	18.0335	18.2637	17.0677	16.9113	17.3257	0	0	18.0556	18.0463	18.85	18.1682	0	16.5468	17.7793	16.623	17.9801	17.5416	17.7201	17.7217	18.254	17.6332	20.0335	18.7635
sp|Q13045|FLII_HUMAN	FLII	17.3856	0	17.0344	0	17.465	0	0	0	0	16.9316	16.5624	16.1821	0	16.4593	16.703	17.1553	0	0	0	0	0	0	16.4136	0	0	0	17.3686	17.1275	16.8117	17.7266	0	0	16.7468	16.4985	0	17.2909	17.3422	0	17.2027	17.2656	0	17.2429	17.297	16.9536	17.3682	17.2937	0	16.7679
sp|P21333-2|FLNA_HUMAN	FLNA	18.0311	18.9168	19.3407	18.9135	19.0349	19.2784	18.8716	18.4072	18.8649	19.1703	19.2948	19.0537	18.7129	19.2378	19.5307	18.8025	18.6483	18.6914	18.8539	19.5468	18.9898	19.0867	18.8477	18.9642	18.6408	19.2498	18.599	18.3633	18.3096	19.2908	19.3995	19.7349	19.8556	18.4417	19.2754	19.6808	19.7296	18.8178	19.0487	18.6503	19.0806	18.1078	19.7404	18.9806	18.9972	18.1695	18.6879	19.1867
sp|O75369-8|FLNB_HUMAN	FLNB	17.9925	18.8387	18.9333	19.139	17.9547	18.8405	19.0182	18.3909	18.9737	18.2996	18.5285	18.3535	18.906	18.8682	18.7598	18.6852	18.9734	18.8619	18.8862	19.3523	19.2125	19.2339	18.9921	18.6755	18.7605	19.0104	18.191	18.0088	18.1238	18.7777	18.7495	19.4352	18.2688	18.5306	19.2042	19.0536	18.5024	19.2002	19.0105	18.0423	19.1783	17.9302	18.2486	18.7305	18.5306	18.1258	18.8437	19.1621
sp|O75369|FLNB_HUMAN	FLNB	17.9925	18.8387	18.9333	19.139	17.9547	18.8405	19.0182	18.3909	18.9737	18.2996	18.5285	18.3535	18.906	18.8682	18.7598	18.6852	18.9733	18.8619	18.8862	19.3523	19.2125	19.2339	18.9921	18.6755	18.7605	19.0104	18.191	18.0088	18.1238	18.7777	18.7495	19.4352	18.2688	18.5306	19.2042	19.0536	18.5024	19.2002	19.0105	18.0423	19.1783	17.9302	18.2486	18.7305	18.5306	18.1258	18.8437	19.1621
sp|Q14315-2|FLNC_HUMAN	FLNC	17.2514	18.1489	18.2786	18.5425	17.0656	17.158	18.0097	18.0695	18.2708	18.2444	17.9767	17.8971	18.1348	17.949	18.07	18.2495	18.3546	17.78	17.9133	19.6484	18.4666	18.9056	18.2244	18.7129	17.7298	18.5292	17.9793	17.5589	17.0039	19.0881	18.0157	18.8525	18.7554	17.9861	18.6763	18.6531	18.5487	19.774	19.0103	17.7734	18.5042	18.1246	18.9331	18.2715	18.5716	17.783	18.304	18.5953
sp|O75955|FLOT1_HUMAN	FLOT1	20.8901	19.8463	19.9969	18.6614	19.5747	19.7181	18.2189	19.2699	18.5006	19.6787	19.3819	19.3448	20.3183	19.4708	20.1624	19.6308	19.191	19.4461	19.1572	18.6088	18.6077	18.8011	19.2738	20.0054	19.9834	19.7488	20.5857	20.1689	20.1693	20.046	20.7334	20.6697	20.384	19.9157	19.4189	20.4082	20.6854	19.535	19.2301	20.125	19.5707	20.5998	20.5677	20.4714	20.8081	20.4956	20.2549	19.701
sp|Q14254|FLOT2_HUMAN	FLOT2	20.4209	19.6414	19.5469	18.431	19.0016	19.4391	18.2245	18.8116	18.208	19.2217	18.9028	18.9977	20.0958	19.157	19.8221	19.1796	18.9104	19.2332	18.7771	18.5335	18.4263	18.6016	19.0408	19.1036	19.613	19.0834	20.0213	19.6898	19.6413	19.6037	19.9587	19.904	20.0827	19.5644	19.1056	20.1638	20.2473	19.4726	18.8922	19.6739	19.3172	20.095	20.2567	20.1486	20.4235	20.1647	20.0405	19.3918
sp|Q9NZ56|FMN2_HUMAN	FMN2	17.1075	0	16.9109	0	16.6532	0	0	17.0952	17.1734	16.4672	17.0042	16.6872	16.7704	17.4211	17.0858	16.8832	16.6965	17.1926	16.8726	17.5522	16.7596	17.17	16.8971	17.3684	17.4268	17.105	17.1788	17.2685	17.2908	17.0096	0	0	17.247	17.0901	17.0114	16.9866	16.98	0	16.8372	17.1796	16.7553	16.9862	17.0622	17.2332	17.1878	17.3447	0	16.6826
sp|O95466-3|FMNL1_HUMAN	FMNL1	17.0552	0	17.2573	0	0	0	0	0	0	0	0	0	0	0	0	0	16.9281	0	0	0	0	16.843	17.2068	0	0	0	0	17.2155	17.2557	17.5928	0	0	16.4575	0	0	17.2593	16.994	0	18.0701	17.0675	16.777	16.6742	16.7466	17.1056	17.1198	16.9301	16.9047	17.1602
sp|Q96PY5|FMNL2_HUMAN	FMNL2	17.991	18.5986	18.5807	18.0654	17.7669	18.3432	18.0569	17.8837	17.8878	17.592	17.5424	17.5401	18.3079	18.231	18.6058	18.618	18.3032	18.2575	17.9749	17.9939	18.0681	18.4142	18.2721	17.9515	18.0675	18.4547	18.518	18.9385	18.8729	19.274	19.5701	0	18.1057	18.1689	18.1882	18.987	18.4497	18.4734	19.4451	18.4387	18.6413	18.3532	18.5626	18.6665	18.6666	18.5431	18.8996	18.8145
sp|Q96PY5-3|FMNL2_HUMAN	FMNL2	18.0048	18.6426	18.5916	18.0654	17.7369	18.3432	18.057	17.8752	17.8714	17.5967	17.5424	17.5402	18.3387	18.2349	18.6165	18.6125	18.3074	18.278	18.0154	18.0331	18.11	18.4317	18.2982	17.9515	18.0791	18.4738	18.5436	18.9294	18.8411	19.2495	19.5702	0	18.1057	18.1686	18.2025	19.0272	18.4005	18.4734	19.4264	18.4363	18.6493	18.3646	18.5282	18.6898	18.6796	18.5287	18.8996	18.8486
sp|P02751-3|FINC_HUMAN	FN1	18.2836	17.9777	18.9597	17.5236	17.8274	18.3466	17.5441	18.1547	17.8861	17.8282	17.4187	17.2525	18.794	18.8179	18.3201	18.006	17.6318	17.7781	18.3759	17.8924	18.1545	17.858	18.3161	18.51	18.2787	18.1141	17.8148	18.5247	18.2655	18.1886	18.898	18.554	18.1456	17.9887	18.9226	19.3868	18.9853	17.809	17.98	17.5199	17.7934	18.5859	18.6349	18.9285	19.2788	18.2845	18.5531	18.7728
sp|Q9H479|FN3K_HUMAN	FN3K	19.2527	19.3952	19.3941	19.4563	19.265	20.1514	19.0812	18.8757	19.3681	19.1798	19.1861	19.1444	19.3409	19.469	19.44	19.6754	20.0825	19.7208	19.5703	19.5455	19.744	20.1878	19.927	18.8858	19.7862	19.3994	18.876	19.4295	19.632	18.9881	19.6336	19.1089	19.3987	19.3978	19.4529	19.398	19.7622	18.9679	19.718	19.2752	19.9305	19.3188	19.2712	19.4848	19.1938	19.1668	19.484	19.4592
sp|Q9HA64|KT3K_HUMAN	FN3KRP	18.5374	18.0647	18.7804	18.7019	18.3178	0	18.366	18.5932	18.5147	18.5738	18.8522	18.4681	18.6097	18.7712	19.0425	19.0905	19.6174	19.5527	19.2383	19.171	19.3468	19.3809	19.3794	18.9096	19.1664	18.5255	18.1656	18.2037	18.4364	18.2693	18.1614	0	18.9366	19.0425	19.0214	18.9432	18.0016	19.1359	18.7412	17.7639	19.2982	18.3706	18.1572	18.8721	18.6098	18.1362	18.5433	18.8032
sp|Q96RU3-3|FNBP1_HUMAN	FNBP1	16.7874	0	0	0	16.6281	16.8354	0	17.1534	17.1452	17.4168	17.8464	17.5342	17.2073	16.9599	17.0613	0	17.4873	16.7196	0	0	0	17.0849	17.3596	17.9043	16.9892	0	16.7893	17.029	16.9612	0	0	0	16.6969	0	0	17.2255	17.3628	16.5213	17.7027	17.0645	0	17.0962	16.7491	0	0	0	0	0
sp|P49354|FNTA_HUMAN	FNTA	16.614	0	17.0248	16.8485	0	0	17.608	16.6488	16.589	16.3956	0	0	16.9802	16.4192	16.6062	17.4571	17.2094	17.2071	17.4141	17.6001	17.3167	17.752	17.6306	16.8321	0	0	0	16.561	16.9947	17.0736	0	0	16.7541	16.6452	16.8057	16.6504	17.3009	0	17.1768	16.387	17.3566	16.6322	16.121	16.3669	16.7116	0	17.5689	16.95
sp|Q16658|FSCN1_HUMAN	FSCN1	21.046	21.172	21.2387	20.3732	19.028	20.1754	20.824	20.0183	20.4067	19.7156	19.9718	20.3099	21.4309	20.8856	21.4266	21.5847	20.8326	21.5011	21.4987	21.2083	21.862	21.5591	22.1122	20.6389	21.5905	21.3491	20.5107	21.072	21.159	21.0719	21.1601	20.4794	21.1712	21.1429	21.1322	21.3195	21.1	21.2886	20.96	20.9773	21.5949	21.3585	20.8716	20.9846	20.9755	20.7394	21.2569	21.0738
[truncated: 2,111 more rows]
[truncated: 15 more columns]

## Sheet: DLBTau-_vs_DLBTau+
Protein	Gene	DLB2.1_Log2_Intensity	DLB2.2_Log2_Intensity	DLB3.1_Log2_Intensity	DLB3.2_Log2_Intensity	DLB3.3_Log2_Intensity	DLB4.1_Log2_Intensity	DLB4.2_Log2_Intensity	DLB5.1_Log2_Intensity	DLB6.1_Log2_Intensity	DLB6.3_Log2_Intensity	DLB7.1_Log2_Intensity	DLB8.1_Log2_Intensity	DLB9.1_Log2_Intensity	DLB9.2_Log2_Intensity	DLB9.3_Log2_Intensity	DLB9.4_Log2_Intensity	DLB9.5_Log2_Intensity	DLB9.6_Log2_Intensity	DLB2.3_Log2_Intensity	DLB4.3_Log2_Intensity	DLB5.2_Log2_Intensity	DLB5.3_Log2_Intensity	DLB6.2_Log2_Intensity	DLB7.2_Log2_Intensity	DLB7.3_Log2_Intensity	DLB8.2_Log2_Intensity	DLB8.3_Log2_Intensity	Student's t-test -Log p-value DLBTau+ vs DLBTau-	Student's t-test p-value DLBTau+ vs CT	LogFC DLBTau+ vs CT
[truncated: 2,657 more rows]
